# Supplementary material for: Whole genome sequencing characteristics of Chlamydia psittaci caprine AMK-16 strain, a promising killed whole cell veterinary vaccine candidate against chlamydia infection
Source: PLoS One. 2023 Oct 30;18(10):e0293612. doi: 10.1371/journal.pone.0293612 (PMC10615304; doi:10.1371/journal.pone.0293612)
Supplement: S1 File — (ZIP) [file pone.0293612.s001.zip]

Archive with 5 entries (5 files):
- Feodorova_S1 Table.xlsx
- Feodorova_S2 Table.xlsx
- Feodorova_S3_S5_S7_S8_S9 Tables.doc
- Feodorova_S4 Table.xls
- Feodorova_S6 Table.xls
