# Supplementary material for: Whole genome sequencing characteristics of Chlamydia psittaci caprine AMK-16 strain, a promising killed whole cell veterinary vaccine candidate against chlamydia infection
Source: PLoS One. 2023 Oct 30;18(10):e0293612. doi: 10.1371/journal.pone.0293612 (PMC10615304; doi:10.1371/journal.pone.0293612)
Supplement: S1 File — (ZIP) [file pone.0293612.s001.zip › Feodorova_S1 Table.xlsx]

## Sheet: LIst of the strains used
Genome ID	GenBank Accessions	Chromosome	Plasmids	Contigs	Size	GC Content	CDS	Collection Year	Geographic Group	Geographic Location	Host Name	Host Common Name	Genotype	Source
C. psittaci AMK-16	CP047319,CP047320	1	1	2	1160049	39.076195	1038	2017	Europe	Russia: Volga Region	Bos taurus	Cow	G	This study
C. psittaci Rostinovo-70	CP041038,CP041039	1	1	2	1160112	39.080364	1040	2017	Europe	Russia		Ewe	G	Feodorova VA, Zaitsev SS, Khizhnyakova MA, Saltykov YV, Evstifeev VV, Khusainov FM, Yakovlev SI, Larionova OS, Motin VL. Data of de novo genome assembly of the Chlamydia psittaci strain isolated from the livestock in Volga Region, Russian Federation. Data Brief. 2020 Jan 27;29:105190. doi: 10.1016/j.dib.2020.105190
C. psittaci CP3	CP003797.1,CP003813.1	1	1	2	1175702	39.0602	1125	1957	North America	USA	Columba livia	urban pigeon	B	Sarah Van Lent, Jurgen R Piet, Delphine Beeckman, Arie van der Ende, Filip Van Nieuwerburgh, Patrik Bavoil, Garry Myers, Daisy Vanrompay, Yvonne Pannekoek. Full genome sequences of all nine Chlamydia psittaci genotype reference strains. J Bacteriol. 2012 Dec;194(24):6930-1. doi: 10.1128/JB.01828-12.; Feodorova VA, Zaitsev SS, Khizhnyakova MA, Saltykov YV, Evstifeev VV, Khusainov FM, Yakovlev SI, …
C. psittacii NJ1	CP003798.1,CP003816.1	1	1	2	1168986	38.9599	1051	1954	North America	USA	Meleagris gallopavo	turkey	D
C. psittaci C19/98	CP002804	1		1	1169374	39.05	1012	1998			Ewe	Ovine afterbirth		Gerhard Schöfl, Anja Voigt, Katrin Litsche, Konrad Sachse, and Hans Peter Saluz. Complete Genome Sequences of Four Mammalian Isolates of Chlamydophila psittaci. J Bacteriol. 2011 Aug; 193(16): 4258. doi: 10.1128/JB.05382-11
C. psittaci 01DC11	CP002805	1		1	1172197	39.06	1018	2001			Pig, Sus scrofa	conjunctival swab
C. psittaci 02DC15	CP002806	1		1	1172182	39.06	1014	2002			Cow	aborted calf fetus
C. psittaci 08DC60	CP002807	1		1	1172032	39.05	1023	2008			Homo sapiens	bronchial lavage fluid
C. psittaci 84/55	CP003790.1,CP003812.1	1	1	2	1179551	39.06	1139		Europe	Germany	Amazona sp.	lungs of a diseased parakeet	A	Vanrompay D, Ducatelle R, Haesebrouck F. 1994. Pathogenicity for turkeys of Chlamydia psittaci strains belonging to the avian serovars A, B and D. Avian Pathol. 23:247–262; Sarah Van Lent, Jurgen R. Piet, Delphine Beeckman, Arie van der Ende, Filip Van Nieuwerburgh, Patrik Bavoil, Garry Myers, Daisy Vanrompay, and Yvonne Pannekoek. Full Genome Sequences of All Nine Chlamydia psittaci Genotype Ref…
C. psittaci GR9	CP003791.1	1		1	1147152	39.1	1045	1960	Europe	Germany	Anas platyrhynchos	duck	C
C. psittaci MN	CP003792.1,CP003815.1	1	1	2	1175981	39.0605	1050	1934		USA	Homo sapiens	throat of humans with an influenza-like	E
C. psittaci VS225	CP003793.1,CP003817.1	1	1	2	1164938	38.9605	1118	1991		USA		parakeet	F
C. psittaci WS/RT/E30	CP003794.1,CP003819.1	1	1	2	1148342	38.9599	1056	2001	Europe	Germany	Anas platyrhynchos	duck with no clinical signs	E/B
C. psittaci M56	CP003795.1,CP003814.1	1	1	2	1168938	38.7619	1051	1961			Ondatra zibethicus	muskrat during outbreak	M56
C. psittaci WC	CP003796.1,CP003818.1	1	1	2	1179818	39.0603	1061				Bos taurus	cattle during an outbreak of enteritis	WC
C. psittaci 01DC12	HF545614.1,HF545615.1	1	1	2	1178564	38.93	1035		Europe	Germany: Saxony-Anhalt	Sus scrofa	Pig	E	Shima K, Weber MM, Schnee C, Sachse K, Käding N, Klinger M, Rupp J. Development of a Plasmid Shuttle Vector System for Genetic Manipulation of Chlamydia psittaci. mSphere. 2020 Aug 26;5(4):e00787-20. doi: 10.1128/mSphere.00787-20.; Seth-Smith HM, Sait M, Sachse K, Gaede W, Longbottom D, Thomson NR. Genome Sequence of Chlamydia psittaci Strain 01DC12 Originating from Swine. Genome Announc. 2013 Ja…
C. psittaci 6BC (Prj:62889)	CP002586,CP002587	1	1	2	1179220	39.02	1042	1941	North America	USA: California		parrot	A	Bedson S. P., Bland J. O. W. 1932. A morphological study of psittacosis virus, with the description of a developmental cycle. Br. J. Exp. Pathol. 13:461–466; Grinblat-Huse V, Drabek EF, Creasy HH, Daugherty SC, Jones KM, Santana-Cruz I, Tallon LJ, Read TD, Hatch TP, Bavoil P, Myers GS. Genome sequences of the zoonotic pathogens Chlamydia psittaci 6BC and Cal10. J Bacteriol. 2011 Aug;193(15):4039-…
C. psittaci Mat116	CP002744.1	1		1	1163362	39.1	1070	2001	Asia	Japan		psittacosis outbreak		Feodorova VA, Zaitsev SS, Khizhnyakova MA, Saltykov YV, Evstifeev VV, Khusainov FM, Yakovlev SI, Larionova OS, Motin VL. Data of de novo genome assembly of the Chlamydia psittaci strain isolated from the livestock in Volga Region, Russian Federation. Data Brief. 2020 Jan 27;29:105190. doi: 10.1016/j.dib.2020.105190
C. psittaci LS-QXC01	CP098512,CP098513	1	1	2	1157301	39.01647	1152	2022	Asia	China	Homo sapiens	Human
C. psittaci 9945 foetus	CP092199.1	1	1	2	1166085	38.99	1029	2016	Oceania	Australia: NSW	Equus caballus	fetal tissue	A	Jenkins C, Jelocnik M, Micallef ML, Galea F, Taylor-Brown A, Bogema DR, Liu M, O'Rourke B, Chicken C, Carrick J, Polkinghorne A. An epizootic of Chlamydia psittaci equine reproductive loss associated with suspected spillover from native Australian parrots. Emerg Microbes Infect. 2018 May 16;7(1):88. doi: 10.1038/s41426-018-0089-y.
C. psittaci 8882 placenta	CP092197.1	1	1	2	1166642	38.98	1031	2016	Oceania	Australia: NSW	Equus caballus	Placental tissue	A
C. psittaci CPS-QD/LS	CP103952,CP103953	1	1	2	1156985	39.03655	1019	2020	Asia	China: Qingdao	Duck	Duck
C. psittaci Horse_pl	CP025423,CP025424	1	1	2	1177205	39.00679	1027	2014	Oceania	Australia: NSW	Equus caballus	Horse	A	Jelocnik M, Branley J, Heller J, Raidal S, Alderson S, Galea F, Gabor M, Polkinghorne A. Multilocus sequence typing identifies an avian-like Chlamydia psittaci strain involved in equine placentitis and associated with subsequent human psittacosis. Emerg Microbes Infect. 2017 Feb 15;6(2):e7. doi: 10.1038/emi.2016.135. PMID: 28196971; PMCID: PMC5322323.
C. psittaci BF_amazon_parrot_13	CP110211,CP110212	1	1	2	1168254	38.986813	1011	2022	Oceania	Australia: Victoria	Amazona aestiva		A	White RT, Jelocnik M, Klukowski N, Haque MH, Sarker S. The first genomic insight into Chlamydia psittaci sequence type (ST)24 from a healthy captive psittacine host in Australia demonstrates evolutionary proximity with strains from psittacine, human, and equine hosts. Vet Microbiol. 2023 May;280:109704. doi: 10.1016/j.vetmic.2023.109704. Epub 2023 Feb 23. PMID: 36840991.
C. psittaci GIMC 2003:Cps25SM	CP024453,CP024454	1	1	2	1174410	39.07	1020	1964		United States	Homo sapiens	Human		Feodorova VA, Zaitsev SS, Khizhnyakova MA, Saltykov YV, Evstifeev VV, Khusainov FM, Yakovlev SI, Larionova OS, Motin VL. Data of de novo genome assembly of the Chlamydia psittaci strain isolated from the livestock in Volga Region, Russian Federation. Data Brief. 2020 Jan 27;29:105190. doi: 10.1016/j.dib.2020.105190; Konrad Sachse, Martin Hölzer, Fabien Vorimore, Lisa-Marie Barf, Kevin Lamkiewicz,…
C. psittaci GIMC 2004:CpsAP23	CP024455,CP024456	1	1	2	1179913	39.02	1024	1971	Europe	Russia: Moscow	Homo sapiens	Human
C. psittaci GIMC 2005:CpsCP1	CP024451,CP024452	1	1	2	1179934	39.02	1028	1971	Europe	Russia: Moscow	Homo sapiens	Human
C. psittaci Ful127	CP033059,CP033060	1	1	2	1178947	39.021984	1025	2016	Europe	Faroe Islands	fulmars	cloacal swab of non-flying juvenile		Feodorova VA, Zaitsev SS, Khizhnyakova MA, Saltykov YV, Evstifeev VV, Khusainov FM, Yakovlev SI, Larionova OS, Motin VL. Data of de novo genome assembly of the Chlamydia psittaci strain isolated from the livestock in Volga Region, Russian Federation. Data Brief. 2020 Jan 27;29:105190. doi: 10.1016/j.dib.2020.105190; Vorimore F, Aaziz R, de Barbeyrac B, Peuchant O, Szymańska-Czerwińska M, Herrmann…
C. psittaci GD (German Duck; GD)	AF269261.1				1421 (ompA)			1960	Europe	Germany	ducks	duck eggs	C	Zur Frage der Ubertragung des Ornithosevirus durch das Ei. Monatsh. Veterinaermed. 1960. 17:116- 117.; Bush RM, Everett KD. Molecular evolution of the Chlamydiaceae. Int J Syst Evol Microbiol. 2001 Jan;51(Pt 1):203-20. doi: 10.1099/00207713-51-1-203. PMID: 11211261.
C. psittaci HB1043	JN411078.1				1176 (ompA)				Asia	China	swine	swine
C. psittaci RD1	FQ482149,FQ482150	1	1	2	1171629	38.73	1045				Homo sapiens	Human	A	Seth-Smith HM, Harris SR, Rance R, West AP, Severin JA, Ossewaarde JM, Cutcliffe LT, Skilton RJ, Marsh P, Parkhill J, Clarke IN, Thomson NR. Genome sequence of the zoonotic pathogen Chlamydophila psittaci. J Bacteriol. 2011 Mar;193(5):1282-3. doi: 10.1128/JB.01435-10. Epub 2010 Dec 23. PMID: 21183672; PMCID: PMC3067587.; Feodorova VA, Zaitsev SS, Khizhnyakova MA, Saltykov YV, Evstifeev VV, Khusai…
C. abortus S26/3	CR848038	1		1	1144377	39.9	1059				Ovis aries	Sheep		Thomson NR, Yeats C, Bell K, Holden MT, Bentley SD, Livingstone M, Cerdeño-Tárraga AM, Harris B, Doggett J, Ormond D, Mungall K, Clarke K, Feltwell T, Hance Z, Sanders M, Quail MA, Price C, Barrell BG, Parkhill J, Longbottom D. The Chlamydophila abortus genome sequence reveals an array of variable proteins that contribute to interspecies variation. Genome Res. 2005 May;15(5):629-40. doi: 10.1101/…
C. abortus AB7	FPIG00000000.1				9371	34.8828	2747				Ovis aries	ovine aborted foetus		Buzoni-Gatel D, Rodolakis A, Plommet M. T cell mediated and humoral immunity in a mouse Chlamydia psittaci systemic infection. Res Vet Sci. 1987 Jul;43(1):59-63.; Buzoni-Gatel D, Rodolakis A. A mouse model to compare virulence of abortive and intestinal ovine strains of Chlamydia psittaci: influence of the route of inoculation. Ann Microbiol (Paris). 1983 Jan-Feb;134A(1):91-9. doi: 10.1016/0769-2…
C. abortus CAAB7	LN554882	1		1	1144467	39.86	1032
C. abortus 1H	LN554883	1		1	1144467	39.86	1031				Ovis aries			A Rodolakis, A Souriau. Response of ewes to temperature-sensitive mutants of Chlamydia psittaci (var ovis) obtained by NTG mutagenesis. Ann Rech Vet. 1983;14(2):155-61.; Rodolakis A., Bernard F., Souriau A. Stability and safety of a chlamydial live vaccine against enzootic abortion of ewes. In: Meheus A., Spier R.E., editors. Vaccines for sexually transmitted diseases. Butterworths; London: 1989.…
C. abortus 1B_cevac	LN589721	1		1	1144467	39.86	1031
C. abortus GN6	CP021996	1		1	1144357	39.86	1048	2012	Asia	China: Qinghai	yak	Yak		Siarkou, V.I.; Vorimore, F.; Vicari, N.; Magnino, S.; Rodolakis, A.; Pannekoek, Y.; Sachse, K.; Longbottom, D.; Laroucau, K. Diversification and Distribution of Ruminant Chlamydia abortus Clones Assessed by MLST and MLVA. PLoS One 2015, 10:e0126433.; Feodorova VA, Zaitsev SS, Khizhnyakova MA, Saltykov YV, Evstifeev VV, Khusainov FM, Yakovlev SI, Larionova OS, Motin VL. Data of de novo genome asse…
C. abortus 84/2334	CP031646,CP031647	1	1	2	1173245	39.904537	1057	1984	Europe	Germany	Parrot	Parrot	F	Pannekoek, Y.; Dickx, V.; Beeckman, D.S.; Jolley, K.A.; Keijzers, W.C.; Vretou, E.; et al. Multi locus sequence typing of Chlamydia reveals an association between Chlamydia psittaci genotypes and host species. PLoS One 2010, 5, e14179.; Longbottom, D.; Livingstone, M.; Ribeca, P.; Beeckman, D.S.A; van der Ende, A.; Pannekoek, Y.; Vanrompay, D. Whole genome de novo sequencing and comparative genom…
C. abortus LLG	CP018296.1				1143694						Goat	Goat		Kaltenboeck, B.; Kousoulas, K.G.; Storz, J. Structures of and allelic diversity and relationships among the major outer membrane protein (ompA) genes of the four chlamydial species. J Bacteriol 1993, 175, 487-502.; Siarkou, V.I.; Vorimore, F.; Vicari, N.; Magnino, S.; Rodolakis, A.; Pannekoek, Y.; Sachse, K.; Longbottom, D.; Laroucau, K. Diversification and Distribution of Ruminant Chlamydia abor…
C. abortus B577	M73036.1				1261 (ompA)						Ovis aries	Sheep		Kaltenboeck B, Kousoulas KG, Storz J. Structures of and allelic diversity and relationships among the major outer membrane protein (ompA) genes of the four chlamydial species. J Bacteriol. 1993 Jan;175(2):487-502. doi: 10.1128/jb.175.2.487-502.1993. PMID: 8419295; PMCID: PMC196164.
C. abortus OCLH196	AJ004873.1				1176 (ompA)						Sus scrofa	wild boar		Hoelzle LE, Steinhausen G, Wittenbrink MM. PCR-based detection of chlamydial infection in swine and subsequent PCR-coupled genotyping of chlamydial omp1-gene amplicons by DNA-hybridization, RFLP-analysis, and nucleotide sequence analysis. Epidemiol Infect. 2000 Oct;125(2):427-39. doi: 10.1017/s0950268899004446. PMID: 11117968; PMCID: PMC2869617.
C. abortus CG1	EU531729.1				1176 (ompA)
C. abortus GIMC_2006_CabB577	NZ_CP024084.1	1		1	1144224			1962	North America	USA:Utah	Ovis aries	sheep
C. abortus MRI-10/19	CP070224	1		1	1144464	39.86207	1029	2018	Europe	United Kingdom: Edinburgh	Ovis aries	Sheep
C. abortus 15-49d3	LS450956,LS450957	1	1	2	1140139	39.593067	1043	2015	Europe	Poland	Anas platyrhynchos	Mallard, cloacal swab	G2	Zaręba-Marchewka K, Szymańska-Czerwińska M, Livingstone M, Longbottom D, Niemczuk K. Whole Genome Sequencing and Comparative Genome Analyses of Chlamydia abortus Strains of Avian Origin Suggests That Chlamydia abortus Species Should Be Expanded to Include Avian and Mammalian Subgroups. Pathogens. 2021 Oct 29;10(11):1405. doi: 10.3390/pathogens10111405.
C. abortus 15-58d44	NZ_OU508367.1	1	1	2	1151406			2015	Europe	Poland	Pica pica	cloacal swab	1V
C. abortus 15-70d24	LS450958,LS450959	1	1	2	1149233	39.781837	1035	2015	Europe	Poland	Anas crecca	Eurasian Teal	G1
