# Supplementary material for: Whole genome sequencing characteristics of Chlamydia psittaci caprine AMK-16 strain, a promising killed whole cell veterinary vaccine candidate against chlamydia infection
Source: PLoS One. 2023 Oct 30;18(10):e0293612. doi: 10.1371/journal.pone.0293612 (PMC10615304; doi:10.1371/journal.pone.0293612)
Supplement: S1 File — (ZIP) [file pone.0293612.s001.zip › Feodorova_S2 Table.xlsx]

## Sheet: List of the strains
C. psittaci STs available in the PubMLST database (https://pubmlst.org/)
id	isolate	serovar	genovar	country	continent	region	year	host	detailed_host	sex	source		gatA	oppA	hflX	gidA	enoA	hemN	fumC	ST (MLST (Chlamydiales))
63	90/1051			Unknown				bird	Amazon parrot				10	13	11	13	13	9	10	24
65	89_1291			Unknown				bird	Budgerigar				10	13	11	13	13	9	10	24
67	91_154			Unknown				bird	Budgerigar				10	13	11	13	13	9	10	24
68	2000_2675			Unknown				bird	Eastern Rosella				10	13	11	13	13	9	10	24
69	99_3005			Unknown				bird	Elegant Parrot				10	13	11	13	13	9	10	24
70	06/020			Unknown				bird	parakeet				10	13	11	13	13	9	10	24
71	06/052			Unknown				bird	parakeet				10	13	11	13	13	9	10	24
72	VS1			Unknown				bird	Parrot				10	13	11	13	13	9	10	24
73	95_99			Unknown				bird	Peach-faced Lovebird				10	13	11	13	13	9	10	24
74	2000_332			Unknown				bird	Scarlet Macaw				10	13	11	13	13	9	10	24
75	91_237			Unknown				bird	parakeet				10	13	11	13	13	9	10	24
76	91_0137			Unknown				human					10	13	11	13	13	9	10	24
135	84-9462			Unknown				bird	psittacine				10	13	11	13	13	9	10	24
136	85-11073			Unknown				bird	psittacine				10	13	11	13	13	9	10	24
138	90-4862			Unknown				bird	psittacine				10	13	11	13	13	9	10	24
141	91-5189			Unknown				bird	psittacine				10	13	11	13	13	9	10	24
155	C6/98			Unknown				mammal	rabbit				10	13	11	13	13	9	10	24
156	02DC14			Unknown				mammal	cattle				10	13	11	13	13	9	10	24
157	02DC16			Unknown				mammal	cattle				10	13	11	13	13	9	10	24
158	02DC21			Unknown				mammal	cattle				10	13	11	13	13	9	10	24
159	02DC22			Unknown				mammal	cattle				10	13	11	13	13	9	10	24
160	02DC23			Unknown				mammal	cattle				10	13	11	13	13	9	10	24
161	02DC24			Unknown				mammal	cattle				10	13	11	13	13	9	10	24
162	03DC28			Unknown				bird	Parrot				10	13	11	13	13	9	10	24
163	03DC29			Unknown				bird	Parrot				10	13	11	13	13	9	10	24
164	03DC31			Unknown				bird	Parrot				10	13	11	13	13	9	10	24
165	03DC35			Unknown				mammal	cattle				10	13	11	13	13	9	10	24
166	04DC42			Unknown				mammal	Laboratory rat				10	13	11	13	13	9	10	24
192	6BC			Unknown				bird	parakeet				10	13	11	13	13	9	10	24
193	C19/98			Unknown				mammal	Sheep				10	13	11	13	13	9	10	24
196	84/55			Unknown				bird	amazon sp				10	13	11	13	13	9	10	24
216	01DC11			Unknown				mammal	Pig				10	13	11	13	13	9	10	24
217	02DC15			Unknown				mammal	cattle				10	13	11	13	13	9	10	24
218	08DC60			Unknown				human					10	13	11	13	13	9	10	24
219	RD1			Unknown				human					10	13	11	13	13	9	10	24
877	02DC18			France	Europe			human					10	13	11	13	13	9	10	24
882	Cal10			Unknown				human					10	13	11	13	13	9	10	24
3978	GIMC 2001:CpsPL62			USA	North America		1962	bird	Parrot				10	13	11	13	13	9	10	24
4277	9945_foetus			Australia	Oceania		2017	mammal	horse				10	13	11	13	13	9	10	24
4280	10652_pI			Australia	Oceania		2017	mammal	horse				10	13	11	13	13	9	10	24
4282	Horse_pI			Australia	Oceania		2017	mammal	horse				10	13	11	13	13	9	10	24
4317	GIMC 2003:Cps25SM			USA	North America		1964	human					10	13	11	13	13	9	10	24
4318	GIMC 2004:CpsAP23			Russia	Asia	Moscow	1971	human					10	13	11	13	13	9	10	24
4319	GIMC 2005:CpsCP1			Russia	Asia	Moscow	1971	human					10	13	11	13	13	9	10	24
4354	CB7			China	Asia			bird	vinous-throated parrotbill				10	13	11	13	13	9	10	24
4355	Fr Da			Australia	Oceania	NSW	2003	human					10	13	11	13	13	9	10	24
4356	CB3			China	Asia			bird	sparrow				10	13	11	13	13	9	10	24
4357	Ho Re Lower			Australia	Oceania	NSW	2012	human					10	13	11	13	13	9	10	24
4358	CR009			Australia	Oceania	NSW		bird	Parrot				10	13	11	13	13	9	10	24
4360	Po An			Australia	Oceania	NSW	2009	human					10	13	11	13	13	9	10	24
4361	Ho Re upper			Australia	Oceania	NSW	2012	human					10	13	11	13	13	9	10	24
4362	8882_placenta			Australia	Oceania	NSW	2012	mammal	horse				10	13	11	13	13	9	10	24
4363	8882_foetus			Australia	Oceania	NSW	2016	mammal	horse				10	13	11	13	13	9	10	24
4364	DD34			Unknown				unknown					10	13	11	13	13	9	10	24
4366	UGA			USA	North America			bird	cockatiel				10	13	11	13	13	9	10	24
4367	10652_placenta			Australia	Oceania	NSW	2016	mammal	horse				10	13	11	13	13	9	10	24
4368	9945_foetus			Australia	Oceania	NSW	2016	mammal	horse				10	13	11	13	13	9	10	24
4432	6BCV2			Unknown				bird	parakeet				10	13	11	13	13	9	10	24
4456	401			Australia	Oceania	Mount Toolebewong, Victoria	2015	bird	crimson rosella				10	13	11	13	13	9	10	24
4457	222			Australia	Oceania	Healesville, Victoria	2015	bird	crimson rosella	male			10	13	11	13	13	9	10	24
4458	207			Australia	Oceania	Healesville, Victoria	2015	bird	scaly-breasted lorikeet	male			10	13	11	13	13	9	10	24
4459	217			Australia	Oceania	Healesville, Victoria	2015	bird	cockatiel	male			10	13	11	13	13	9	10	24
4460	C-1271			Australia	Oceania	Healesville, Victoria	2015	bird	cockatiel	male			10	13	11	13	13	9	10	24
4461	C-1277			Australia	Oceania	Healesville, Victoria	2015	bird	cockatiel	male			10	13	11	13	13	9	10	24
4462	CM14-851			Australia	Oceania	Melbourne, Victoria	2014	bird	budgerigar				10	13	11	13	13	9	10	24
4610	Foal1_D		ompA A	Australia	Oceania	Hunter, NSW	2017	mammal	Horse				10	13	11	13	13	9	10	24
4611	Plac1_D		ompA A	Australia	Oceania	Hunter, NSW	2017	mammal	Horse				10	13	11	13	13	9	10	24
4612	Foal1_C		ompA A	Australia	Oceania	Hunter, NSW	2017	mammal	Horse				10	13	11	13	13	9	10	24
4613	Plac1_C		ompA A	Australia	Oceania	Hunter, NSW	2017	mammal	Horse				10	13	11	13	13	9	10	24
4614	FoalA_C		ompA A	Australia	Oceania	Hunter, NSW	2018	mammal	Horse				10	13	11	13	13	9	10	24
4615	PlacA_C		ompA A	Australia	Oceania	Hunter, NSW	2018	mammal	Horse				10	13	11	13	13	9	10	24
4616	FoalB_C		ompA A	Australia	Oceania	Hunter, NSW	2018	mammal	Horse				10	13	11	13	13	9	10	24
4617	PlacB_C		ompA A	Australia	Oceania	Hunter, NSW	2018	mammal	Horse				10	13	11	13	13	9	10	24
4618	Foal_E		ompA A	Australia	Oceania	Hunter, NSW	2019	mammal	Horse				10	13	11	13	13	9	10	24
4619	Plac_E		ompA A	Australia	Oceania	Hunter, NSW	2019	mammal	Horse				10	13	11	13	13	9	10	24
4661	Corella_41C		A	Australia	Oceania	Qld	2020	bird	psittacine				10	13	11	13	13	9	10	24
4662	Corella_42E		A	Australia	Oceania	Qld	2020	bird	psittacine				10	13	11	13	13	9	10	24
4663	Foal_B30		A	Australia	Oceania	NSW	2020	mammal	equine				10	13	11	13	13	9	10	24
4664	EquineVic_16		A	Australia	Oceania	Vic	2020	mammal	equine				10	13	11	13	13	9	10	24
4665	Foal70		A	Australia	Oceania	NSW	2019	mammal	equine				10	13	11	13	13	9	10	24
4666	Foal72		A	Australia	Oceania	NSW	2019	mammal	equine				10	13	11	13	13	9	10	24
4667	Cockatiel_25		A	Australia	Oceania	NSW	2019	bird	psittacine				10	13	11	13	13	9	10	24
4668	WesternRosella		A	Australia	Oceania	NSW	2014	bird	psittacine				10	13	11	13	13	9	10	24
4669	Rosella_2S		A	Australia	Oceania	NSW	2020	bird	psittacine				10	13	11	13	13	9	10	24
4670	KingParrot_5		A	Australia	Oceania	NSW	2020	bird	psittacine				10	13	11	13	13	9	10	24
4671	KingParrot_6L		A	Australia	Oceania	NSW	2020	bird	psittacine				10	13	11	13	13	9	10	24
4672	Rosella_8L		A	Australia	Oceania	NSW	2020	bird	psittacine				10	13	11	13	13	9	10	24
4673	Corella_11C		A	Australia	Oceania	NSW	2020	bird	psittacine				10	13	11	13	13	9	10	24
4674	Adel_Rosella		A	Australia	Oceania	SA	2020	bird	psittacine				10	13	11	13	13	9	10	24
4706	Plac_F43		A	Australia	Oceania	NSW	2020	mammal	Horse				10	13	11	13	13	9	10	24
4707	Foal_F43		A	Australia	Oceania	NSW	2020	mammal	Horse				10	13	11	13	13	9	10	24
4708	Mare_F43		A	Australia	Oceania	NSW	2020	mammal	Horse				10	13	11	13	13	9	10	24
4709	Foal_I19_vagina		A	Australia	Oceania	NSW	2020	mammal	Horse				10	13	11	13	13	9	10	24
4710	C_F1_21		A	Australia	Oceania		2021	mammal	horse				10	13	11	13	13	9	10	24
4711	C_F2_21		A	Australia	Oceania		2021	mammal	horse				10	13	11	13	13	9	10	24
4712	C_F3_21		A	Australia	Oceania		2021	mammal	horse				10	13	11	13	13	9	10	24
4713	HV_F1_tissue		A	Australia	Oceania		2021	mammal	horse				10	13	11	13	13	9	10	24
4714	HV_F1_plac		A	Australia	Oceania		2021	mammal	horse				10	13	11	13	13	9	10	24
4715	MareA_W21		A	Australia	Oceania		2021	mammal	horse				10	13	11	13	13	9	10	24
4716	FoalA_W21		A	Australia	Oceania		2021	mammal	horse				10	13	11	13	13	9	10	24
4717	W_FoalA_rectal		A	Australia	Oceania		2021	mammal	horse				10	13	11	13	13	9	10	24
4718	W_FoalB_pooled		A	Australia	Oceania		2021	mammal	horse				10	13	11	13	13	9	10	24
4719	Morandig_Foal3_lung		A	Australia	Oceania		2021	mammal	horse				10	13	11	13	13	9	10	24
4720	Moranding_placenta3		A	Australia	Oceania		2021	mammal	horse				10	13	11	13	13	9	10	24
4978	Bird1		A	Australia	Oceania		2022	bird					10	13	11	13	13	9	10	24
4979	Bird2		A	Australia	Oceania		2022	bird					10	13	11	13	13	9	10	24
4980	Bird3		A	Australia	Oceania		2022	bird					10	13	11	13	13	9	10	24
4984	Cockatiel1C		A	Australia	Oceania		2022	bird					10	13	11	13	13	9	10	24
4985	BHCaique1		A	Australia	Oceania		2022	bird					10	13	11	13	13	9	10	24
4990	SShearwater_EC		A	Australia	Oceania		2020	bird					10	13	11	13	13	9	10	24
4992	NZ_isolate_1		A	New Zealand	Oceania			bird					10	13	11	13	13	9	10	24
4993	NZ_isolate_2		A	New Zealand	Oceania			bird					10	13	11	13	13	9	10	24
4994	NZ_isolate_3		A	New Zealand	Oceania			bird					10	13	11	13	13	9	10	24
4995	NZ_isolate_4		A	New Zealand	Oceania			bird					10	13	11	13	13	9	10	24
4996	NZ_isolate_5		A	New Zealand	Oceania			bird					10	13	11	13	13	9	10	24
4997	NZ_isolate_6		A	New Zealand	Oceania			bird					10	13	11	13	13	9	10	24
4998	NZ_isolate_7		A	New Zealand	Oceania			bird					10	13	11	13	13	9	10	24
4999	NZ_isolate_8		A	New Zealand	Oceania			bird					10	13	11	13	13	9	10	24
5000	NZ_Budgie		A	New Zealand	Oceania		1984	bird					10	13	11	13	13	9	10	24
5001	NZ_isolate_9		A	New Zealand	Oceania			bird					10	13	11	13	13	9	10	24
5002	NZ_Psittacine1		A	New Zealand	Oceania		1979	bird					10	13	11	13	13	9	10	24
5003	NZ_isolate_10		A	New Zealand	Oceania			bird					10	13	11	13	13	9	10	24
5004	NZ_isolate_11		A	New Zealand	Oceania			bird					10	13	11	13	13	9	10	24
77	96_3218			Unknown				bird	pigeon				11	14	15	14	13	9	13	26
78	98_6098			Unknown				bird	pigeon				11	14	15	14	13	9	13	26
4315	194_T			Switzerland	Europe			bird	pigeon				11	14	15	14	13	9	13	26
80	07/008			Unknown				bird	pigeon				11	14	15	14	13	9	11	27
143	91-12516			Unknown				bird	pigeon				11	14	15	14	13	9	11	27
197	CP3			Unknown				bird	pigeon				11	14	15	14	13	9	11	27
4271	Qld/H/Pl	B/E		Australia	Oceania		2017	mammal	horse				11	14	15	14	13	9	11	27
4272	Qld/H/Tissues	B/E		Australia	Oceania		2017	mammal	horse				11	14	15	14	13	9	11	27
4311	377_Li			Switzerland	Europe		2017	bird	pigeon				11	14	15	14	13	9	11	27
4312	377_T			Switzerland	Europe			bird	pigeon				11	14	15	14	13	9	11	27
4455	W234-12			Australia	Oceania	Hastings, Victoria	2012	bird	sulphur-crested cockatoo				11	14	15	14	13	9	11	27
4986	Pigeon1C		B	Australia	Oceania		2022	bird					11	14	15	14	13	9	11	27
4987	Pigeon2C		B	Australia	Oceania		2022	bird					11	14	15	14	13	9	11	27
4988	Pigeon3C		B	Australia	Oceania		2022	bird					11	14	15	14	13	9	11	27
4991	NZ_Dove2		B	New Zealand	Oceania		1985	bird					11	14	15	14	13	9	11	27
5005	NZ_Dove1		B	New Zealand	Oceania		2019	bird					11	14	15	14	13	9	11	27
5006	Blue_penguin_NZ			New Zealand	Oceania			bird					11	14	15	14	13	9	11	27
5007	Diamond_dove_NZ			New Zealand	Oceania			bird					11	14	15	14	13	9	11	27
5008	Superb_parrot_NZ			New Zealand	Oceania			bird					11	14	15	14	13	9	11	27
81	GR9(GD)			Unknown				bird	duck				12	13	11	13	13	9	12	28
82	humaan E			Unknown				human					12	13	11	13	13	9	12	28
83	18_290800			Unknown				bird	duck				12	13	11	13	13	9	12	28
84	3_20901			Unknown				bird	duck				12	13	11	13	13	9	12	28
85	4_20901			Unknown				bird	duck				12	13	11	13	13	9	12	28
86	5_20901			Unknown				bird	duck				12	13	11	13	13	9	12	28
87	2_290300			Unknown				bird	duck				12	13	11	13	13	9	12	28
144	94-2306			Unknown				bird	duck				12	13	11	13	13	9	12	28
145	05-4325			Unknown				bird	duck				12	13	11	13	13	9	12	28
146	05-4461			Unknown				bird	duck				12	13	11	13	13	9	12	28
147	06-881			Unknown				bird	duck				12	13	11	13	13	9	12	28
148	06-1683			Unknown				human					12	13	11	13	13	9	12	28
149	07-1391			Unknown				bird	poultry				12	13	11	13	13	9	12	28
151	08-2626 L4			Unknown				bird	duck				12	13	11	13	13	9	12	28
152	10-1398/28			Unknown				bird	Ibis				12	13	11	13	13	9	12	28
198	GR9			Unknown				bird	Mallard				12	13	11	13	13	9	12	28
203	WS/RT/E30			Unknown				bird	Mallard				12	13	11	13	13	9	12	28
838	06-1638			France	Europe			human					12	13	11	13	13	9	12	28
878	08-2626_L3			Unknown				bird	duck				12	13	11	13	13	9	12	28
4920	AMK-16			Russia	Asia	Republic of Tatarstan	2016	mammal	goat	female			12	13	11	13	13	9	12	28
4921	Rostinovo-70			Russia	Asia	Yaroslavl region	1970	mammal	sheep	female			12	13	11	13	13	9	12	28
4922	BL-84			Russia	Asia	Republic of Tatarstan	1984	mammal	fox	female			12	13	11	13	13	9	12	28
199	M56			Unknown				mammal	muskrat				17	17	17	18	13	12	16	31
194	WC			Unknown				mammal	Bovine				12	13	13	13	13	13	10	32
92	96_1867_30			Unknown				bird	pigeon				11	14	14	17	13	11	13	34
93	CPMN			Unknown				mammal	ferret				11	14	15	14	13	11	13	35
94	99_3759_2			Unknown				bird	pigeon				11	14	15	14	13	11	13	35
137	89-13210			Unknown				bird	pigeon				11	14	15	14	13	11	13	35
167	04DC44			Unknown				human					11	14	15	14	13	11	13	35
200	MN			Unknown				human					11	14	15	14	13	11	13	35
4273	NSW/Dove/Tissue	B		Australia	Oceania		2017	mammal	horse				11	14	15	14	13	11	13	35
4365	Frances			Unknown				unknown					11	14	15	14	13	11	13	35
4369	HJ			China	Asia	Hebei	2013	bird	pigeon				11	14	15	14	13	11	13	35
4981	Rosella1C		E	Australia	Oceania		2022	bird					11	14	15	14	13	11	13	35
4982	Rosella1L		E	Australia	Oceania		2022	bird					11	14	15	14	13	11	13	35
4983	Rosella1S		E	Australia	Oceania		2022	bird					11	14	15	14	13	11	13	35
95	84_2334			Unknown				bird	Yellow-crowned amazon				13	15	12	15	14	4	14	36
98	92_1293			Unknown				bird	turkey				15	16	13	16	15	10	15	43
201	NJ1			Unknown				bird	turkey				15	16	13	16	15	10	15	43
4561	NLBorg			Australia	Oceania			unknown					15	16	13	16	15	10	15	43
168	09DC77			Unknown				bird	pigeon				11	14	15	13	13	9	13	47
169	09DC78			Unknown				bird	pigeon				11	14	15	13	13	9	13	47
170	09DC79			Unknown				bird	pigeon				11	14	15	13	13	9	13	47
171	09DC80			Unknown				bird	pigeon				11	14	15	13	13	9	13	47
139	90-11404			Unknown				bird	psittacine				10	13	11	25	13	9	10	54
140	90-12617			Unknown				bird	pigeon				24	14	15	14	13	9	11	55
4288	017_T			Switzerland	Europe		2016	bird	pigeon				24	14	15	14	13	9	11	55
4289	028_T			Switzerland	Europe		2016	bird	pigeon				24	14	15	14	13	9	11	55
4290	092_T			Switzerland	Europe		2016	bird	pigeon				24	14	15	14	13	9	11	55
4298	111_T			Switzerland	Europe		2016	bird	pigeon				24	14	15	14	13	9	11	55
4304	116_T			Switzerland	Europe		2016	bird	pigeon				24	14	15	14	13	9	11	55
142	91-5983			Unknown				bird	psittacine				11	14	11	14	13	11	13	56
195	01DC12			Unknown				mammal	Porcine				11	14	11	14	13	11	13	56
153	11-100 (foie)			Unknown				bird	pigeon				10	13	24	13	13	9	10	57
3979	GIMC 2002:Cps216			Russia	Asia	Moscow region	2015	bird	Parrot				10	13	24	13	13	9	10	57
330	12-3998_AO024			France	Europe		2013	bird	Morus bassanus				35	26	33	37	27	20	24	84
331	12-3998_AO075			France	Europe		2013	bird	Morus bassanus				35	26	34	37	27	20	24	85
886	13-2791_BC38			France	Europe		2013	bird	Morus bassanus				35	26	34	39	31	20	24	129
887	13-2791_BC65			France	Europe		2013	bird	Morus bassanus				35	26	33	37	31	20	24	130
4026	Ful-127			Denmark	Europe	Faroe islands	2017	bird	fulmar				10	13	61	13	13	9	10	197
4274	M18-082469		A	The Netherlands	Europe		2018	human		male			10	13	62	13	13	9	10	203
4275	M20-000362		A	The Netherlands	Europe		2018	human		male	pharynx		10	13	62	13	13	9	10	203
202	VS225			Unknown				bird	parakeet				12	13	18	13	68	9	10	204
811	Mat116			Japan	Asia		2001	human					38	13	11	13	13	9	10	208
4305	303_T			Switzerland	Europe		2014	bird	pigeon				11	14	65	14	13	11	13	212
4307	315_T			Switzerland	Europe		2014	bird	pigeon				11	14	65	14	13	11	13	212
4313	394_T			Switzerland	Europe		2016	bird	pigeon				11	14	15	14	13	11	11	213
4675	Racing_pigeon		B	Australia	Oceania	NSW	2019	bird	columbid				11	14	15	14	13	11	11	213
4314	451_T			Switzerland	Europe			bird	pigeon				59	14	11	14	13	9	13	216
881	99DC5			Unknown				unknown					10	13	11	13	71	9	10	218
4359	Zo Pa			Australia	Oceania	NSW		human					74	13	11	13	13	9	10	255
4431	FO-01			Japan	Asia		2019	human		female			85	78	90	92	13	9	78	269
4653	Wallaby_joint			Australia	Oceania		2015	mammal	wallaby				96	13	15	13	13	9	10	306
4705	Pigeon_NSW21		B	Australia	Oceania	NSW	2021	bird	Pigeon				11	13	101	14	13	11	13	320
4989	Bustard_1C		A	Australia	Oceania		2020	bird					10	13	107	110	13	9	10	332
134	84-8471/1			Unknown				bird	Parrot							13	13
154	C1/97			Unknown				mammal	Sheep					13	11	13	13	9	12
4316	8882_foetus NODE_1			Australia	Oceania		2017	mammal	horse						11	13
4325	Fa An			Australia	Oceania	NSW	2016	human							11	13	13	9	10
4977	22-3644_B088			Sweden	Europe	Uppsala	2019	bird	Pigeon		rectum
