# Supplementary material for: Whole genome sequencing characteristics of Chlamydia psittaci caprine AMK-16 strain, a promising killed whole cell veterinary vaccine candidate against chlamydia infection
Source: PLoS One. 2023 Oct 30;18(10):e0293612. doi: 10.1371/journal.pone.0293612 (PMC10615304; doi:10.1371/journal.pone.0293612)
Supplement: S1 File — (ZIP) [file pone.0293612.s001.zip › Feodorova_S4 Table.xls]

## Sheet: Raw data using PATRIC
C. psittaci GR9												comp_genome_1_hit	C. psittaci AMK-16
ref_genome_contig	ref_genome_gene	ref_genome_aa_length	ref_genome_patric_id	ref_genome_locus_tag	ref_genome_gene_name	ref_genome_plfam_id	ref_genome_pgfam_id	ref_genome_function	ref_genome_start	ref_genome_end	ref_genome_strand		comp_genome_1_contig	comp_genome_1_gene	comp_genome_1_aa_length	comp_genome_1_patric_id	comp_genome_1_locus_tag	comp_genome_1_gene_name	comp_genome_1_function	comp_genome_1_percent_identity	comp_genome_1_seq_coverage
CP003791	1	331	fig|1218353.3.peg.1	B598_0001	hemB	PLF_810_00000959	PGF_00489714	Porphobilinogen synthase (EC 4.2.1.24)	149	1144	+	bi (<->)	CP047319	540	331	fig|83554.97.peg.540	GR632_02680	hemB	Porphobilinogen synthase (EC 4.2.1.24)	1	0.997
CP003791	2	472	fig|1218353.3.peg.2	B598_0002	nqrA	PLF_810_00001101	PGF_03974059	Na(+)-translocating NADH-quinone reductase subunit A (EC 1.6.5.8)	1160	2578	-	bi (<->)	CP047319	541	472	fig|83554.97.peg.541	GR632_02685		Na(+)-translocating NADH-quinone reductase subunit A (EC 1.6.5.8)	1	0.998
CP003791	3	144	fig|1218353.3.peg.3	B598_0003		PLF_810_00000134	PGF_00194720	hypothetical protein	2601	3035	-	bi (<->)	CP047319	542	144	fig|83554.97.peg.542	GR632_02690		hypothetical protein	1	0.993
CP003791	4	717	fig|1218353.3.peg.4	B598_0004	greA	PLF_810_00000925	PGF_12787913	Uncharacterized N-terminal domain of the transcription elongation factor GreA, type 2 / Transcription elongation factor GreA	3148	5301	+	bi (<->)	CP047319	543	717	fig|83554.97.peg.543	GR632_02695		Uncharacterized N-terminal domain of the transcription elongation factor GreA, type 2 / Transcription elongation factor GreA	1	0.999
CP003791	5	397	fig|1218353.3.peg.5	B598_0006		PLF_810_00001127	PGF_00066715	Aspartate aminotransferase (EC 2.6.1.1)	5452	6645	+	bi (<->)	CP047319	544	397	fig|83554.97.peg.544	GR632_02705		Aspartate aminotransferase (EC 2.6.1.1)	1	0.997
CP003791	6	38	fig|1218353.3.peg.6	B598_0007		PLF_810_00001749	PGF_01210702	hypothetical protein	6680	6796	+	bi (<->)	CP047319	545	38	fig|83554.97.peg.545			hypothetical protein	1	0.974
CP003791	7	355	fig|1218353.3.peg.7	B598_0008		PLF_810_00001263	PGF_10369954	Rod shape-determining protein MreC	6889	7956	+	bi (<->)	CP047319	546	355	fig|83554.97.peg.546	GR632_02710		Rod shape-determining protein MreC	1	0.997
CP003791	8	318	fig|1218353.3.peg.8	B598_0009	recB	PLF_810_00001071	PGF_01058419	Exodeoxyribonuclease V beta chain (EC 3.1.11.5)	7916	8872	-	uni (->)	CP047319	547	1045	fig|83554.97.peg.547	GR632_02715	recB	Exodeoxyribonuclease V beta chain (EC 3.1.11.5)	1	0.303
CP003791	9	724	fig|1218353.3.peg.9	B598_0010		PLF_810_00001071	PGF_01058419	Exodeoxyribonuclease V beta chain (EC 3.1.11.5)	8878	11052	-	bi (<->)	CP047319	547	1045	fig|83554.97.peg.547	GR632_02715	recB	Exodeoxyribonuclease V beta chain (EC 3.1.11.5)	0.999	0.687
CP003791	10	959	fig|1218353.3.peg.10	B598_0011	recC	PLF_810_00001279	PGF_00425023	Exodeoxyribonuclease V gamma chain (EC 3.1.11.5)	11039	13918	-	bi (<->)	CP047319	548	1022	fig|83554.97.peg.548	GR632_02720		Exodeoxyribonuclease V gamma chain (EC 3.1.11.5)	0.999	0.937
CP003791	11	506	fig|1218353.3.peg.11	B598_0014		PLF_810_00001122	PGF_00043349	2-acylglycerophosphoethanolamine acyltransferase	14298	15818	+	bi (<->)	CP047319	549	570	fig|83554.97.peg.549	GR632_02725		2-acylglycerophosphoethanolamine acyltransferase	0.998	0.886
CP003791	12	326	fig|1218353.3.peg.12	B598_0015		PLF_810_00000060	PGF_00048330	Rhodanese domain protein UPF0176, Firmicutes subgroup	15843	16823	-	bi (<->)	CP047319	550	326	fig|83554.97.peg.550	GR632_02730		Rhodanese domain protein UPF0176, Firmicutes subgroup	1	0.997
CP003791	13	209	fig|1218353.3.peg.13	B598_0016	rpsD	PLF_810_00000027	PGF_00049893	SSU ribosomal protein S4p (S9e) @ SSU ribosomal protein S4p (S9e), zinc-independent	17044	17673	+	bi (<->)	CP047319	551	209	fig|83554.97.peg.551	GR632_02735	rpsD	SSU ribosomal protein S4p (S9e) @ SSU ribosomal protein S4p (S9e), zinc-independent	1	0.995
CP003791	14	251	fig|1218353.3.peg.14	B598_0017		PLF_810_00001329	PGF_00424337	Endonuclease IV (EC 3.1.21.2)	17741	18496	-	bi (<->)	CP047319	552	289	fig|83554.97.peg.552	GR632_02740		Endonuclease IV (EC 3.1.21.2)	1	0.865
CP003791	15	41	fig|1218353.3.peg.15	B598_0018		PLF_810_00001919	PGF_01210807	hypothetical protein	18558	18683	+
CP003791	16	547	fig|1218353.3.peg.16	B598_0019		PLF_810_00001420	PGF_00066628	Peptidoglycan lipid II flippase MurJ	18676	20319	+	bi (<->)	CP047319	553	547	fig|83554.97.peg.553	GR632_02745		Peptidoglycan lipid II flippase MurJ	1	0.998
CP003791	17	428	fig|1218353.3.peg.17	B598_0020		PLF_810_00001694	PGF_00290229	hypothetical protein	20427	21713	+	bi (<->)	CP047319	554	428	fig|83554.97.peg.554	GR632_02750		hypothetical protein	1	0.998
CP003791	18	639	fig|1218353.3.peg.18	B598_0021	srpA1	PLF_810_00057819	PGF_08225224	hypothetical protein	21821	23740	+	bi (<->)	CP047319	555	639	fig|83554.97.peg.555	GR632_02755		hypothetical protein	1	0.998
CP003791	19	774	fig|1218353.3.peg.19	B598_0022		PLF_810_00060281	PGF_08181067	hypothetical protein	24204	26528	-	bi (<->)	CP047319	556	865	fig|83554.97.peg.556	GR632_02760		hypothetical protein	0.995	0.894
CP003791	20	68	fig|1218353.3.peg.20			PLF_810_00001805	PGF_01210722	hypothetical protein	26508	26714	+
CP003791	21	867	fig|1218353.3.peg.21	B598_0023		PLF_810_00001256	PGF_00212633	hypothetical protein	26731	29334	+	bi (<->)	CP047319	557	882	fig|83554.97.peg.557	GR632_02765		hypothetical protein	1	0.982
CP003791	22	76	fig|1218353.3.peg.22	B598_0024		PLF_810_00001487	PGF_00140714	hypothetical protein	29383	29613	+	bi (<->)	CP047319	558	76	fig|83554.97.peg.558	GR632_02770		hypothetical protein	1	0.987
CP003791	23	240	fig|1218353.3.peg.23	B598_0025		PLF_810_00000121	PGF_00017190	Lipopolysaccharide ABC transporter, ATP-binding protein LptB	29610	30332	-	bi (<->)	CP047319	559	240	fig|83554.97.peg.559	GR632_02775	lptB	Lipopolysaccharide ABC transporter, ATP-binding protein LptB	1	0.996
CP003791	24	161	fig|1218353.3.peg.24	B598_0026		PLF_810_00001428	PGF_00175452	hypothetical protein	30340	30825	-	bi (<->)	CP047319	560	161	fig|83554.97.peg.560	GR632_02780		hypothetical protein	1	0.994
CP003791	25	269	fig|1218353.3.peg.25	B598_0027	kdsA	PLF_810_00000445	PGF_00039342	2-Keto-3-deoxy-D-manno-octulosonate-8-phosphate synthase (EC 2.5.1.55)	30822	31631	-	bi (<->)	CP047319	561	269	fig|83554.97.peg.561	GR632_02785	kdsA	2-Keto-3-deoxy-D-manno-octulosonate-8-phosphate synthase (EC 2.5.1.55)	1	0.996
CP003791	26	78	fig|1218353.3.peg.26	B598_0029		PLF_810_00000144	PGF_04388239	KH domain RNA binding protein YlqC	32076	32312	-	bi (<->)	CP047319	562	78	fig|83554.97.peg.562	GR632_02795		KH domain RNA binding protein YlqC	1	0.987
CP003791	27	325	fig|1218353.3.peg.27	B598_0030		PLF_810_00060269	PGF_10569727	LSU rRNA pseudouridine(1911/1915/1917) synthase (EC 5.4.99.23)	32430	33407	-	bi (<->)	CP047319	563	325	fig|83554.97.peg.563	GR632_02800		LSU rRNA pseudouridine(1911/1915/1917) synthase (EC 5.4.99.23)	1	0.997
CP003791	28	102	fig|1218353.3.peg.28	B598_0031		PLF_810_00001645	PGF_00127844	hypothetical protein	33607	33915	-	bi (<->)	CP047319	564	102	fig|83554.97.peg.564	GR632_02805		hypothetical protein	1	0.99
CP003791	29	97	fig|1218353.3.peg.29	B598_0032		PLF_810_00001310	PGF_00209242	hypothetical protein	33917	34210	-	bi (<->)	CP047319	565	97	fig|83554.97.peg.565	GR632_02810		hypothetical protein	1	0.99
CP003791	30	479	fig|1218353.3.peg.30	B598_0033		PLF_810_00001613	PGF_00057270	DNA topoisomerase IV subunit A (EC 5.99.1.3)	34323	35762	-	bi (<->)	CP047319	566	479	fig|83554.97.peg.566	GR632_02815		DNA topoisomerase IV subunit A (EC 5.99.1.3)	1	0.998
CP003791	31	602	fig|1218353.3.peg.31	B598_0034		PLF_810_00000030	PGF_06005188	DNA topoisomerase IV subunit B (EC 5.99.1.3)	35766	37574	-	bi (<->)	CP047319	567	602	fig|83554.97.peg.567	GR632_02820		DNA topoisomerase IV subunit B (EC 5.99.1.3)	1	0.998
CP003791	32	338	fig|1218353.3.peg.32	B598_0035		PLF_810_00001016	PGF_00008334	Glutamyl-tRNA reductase (EC 1.2.1.70)	38151	39167	+	bi (<->)	CP047319	568	338	fig|83554.97.peg.568	GR632_02825		Glutamyl-tRNA reductase (EC 1.2.1.70)	1	0.997
CP003791	33	47	fig|1218353.3.peg.33	B598_0036		PLF_810_00001267	PGF_00255103	hypothetical protein	39276	39419	+	bi (<->)	CP047319	569	47	fig|83554.97.peg.569			hypothetical protein	1	0.979
CP003791	34	134	fig|1218353.3.peg.34	B598_0037		PLF_810_00001135	PGF_00003095	FIG042683: Type III secretion	39513	39917	+	bi (<->)	CP047319	570	134	fig|83554.97.peg.570	GR632_02830		FIG042683: Type III secretion	1	0.993
CP003791	35	809	fig|1218353.3.peg.35	B598_0038		PLF_810_00001133	PGF_00002535	FIG016943: Forkhead domain protein	39937	42366	+	bi (<->)	CP047319	571	809	fig|83554.97.peg.571	GR632_02835		FIG016943: Forkhead domain protein	1	0.999
CP003791	36	83	fig|1218353.3.peg.36	B598_0039		PLF_810_00001134	PGF_00002536	FIG016943: Type III secretion	42413	42664	+	bi (<->)	CP047319	572	83	fig|83554.97.peg.572	GR632_02840		FIG016943: Type III secretion	1	0.988
CP003791	37	39	fig|1218353.3.peg.37	B598_0040		PLF_810_00000155	PGF_00204548	hypothetical protein	42823	42942	+	bi (<->)	CP047319	573	84	fig|83554.97.peg.573	GR632_02845		hypothetical protein	1	0.452
CP003791	38	149	fig|1218353.3.peg.38	B598_0041		PLF_810_00000978	PGF_00002533	FIG016921: Type III secretion protein	42961	43410	+	bi (<->)	CP047319	574	149	fig|83554.97.peg.574	GR632_02850		FIG016921: Type III secretion protein	1	0.993
CP003791	39	222	fig|1218353.3.peg.39	B598_0042		PLF_810_00001014	PGF_00002530	FIG016647: Type III secretion protein	43454	44122	+	bi (<->)	CP047319	575	222	fig|83554.97.peg.575	GR632_02855		FIG016647: Type III secretion protein	1	0.995
CP003791	40	410	fig|1218353.3.peg.40	B598_0043		PLF_810_00000074	PGF_00063488	Type III secretion cytoplasmic ATP synthase (EC 3.6.3.14, YscN,SpaL,MxiB,HrcN,EscN)	44220	45452	+	bi (<->)	CP047319	576	442	fig|83554.97.peg.576	GR632_02860		Type III secretion cytoplasmic ATP synthase (EC 3.6.3.14, YscN,SpaL,MxiB,HrcN,EscN)	1	0.925
CP003791	41	172	fig|1218353.3.peg.41	B598_0044		PLF_810_00000141	PGF_00002534	FIG016940: Type III secretion protein	45473	45991	+	bi (<->)	CP047319	577	172	fig|83554.97.peg.577	GR632_02865		FIG016940: Type III secretion protein	1	0.994
CP003791	42	282	fig|1218353.3.peg.42	B598_0045	copE	PLF_810_00001330	PGF_00003130	FIG046930: Type III secretion protein	45982	46830	+	bi (<->)	CP047319	578	282	fig|83554.97.peg.578	GR632_02870		FIG046930: Type III secretion protein	1	0.996
CP003791	43	371	fig|1218353.3.peg.43	B598_0046		PLF_810_00001164	PGF_00063536	Type III secretion inner membrane protein (YscQ,homologous to flagellar export components)	46843	47958	+	bi (<->)	CP047319	579	371	fig|83554.97.peg.579	GR632_02875		Type III secretion inner membrane protein (YscQ,homologous to flagellar export components)	1	0.997
CP003791	44	472	fig|1218353.3.peg.44	B598_0047		PLF_810_00001242	PGF_00003131	FIG047302: Type III secretion S/T Protein Kinase	48066	49484	+	bi (<->)	CP047319	580	502	fig|83554.97.peg.580	GR632_02880		FIG047302: Type III secretion S/T Protein Kinase	0.998	0.938
CP003791	45	885	fig|1218353.3.peg.45	B598_0048		PLF_810_00000132	PGF_00063589	Type III secretion protein SctC	49547	52204	+	bi (<->)	CP047319	581	907	fig|83554.97.peg.581	GR632_02885		Type III secretion protein SctC	1	0.975
CP003791	46	40	fig|1218353.3.peg.46	B598_0050		PLF_810_00059262	PGF_01210685	hypothetical protein	52717	52839	+	bi (<->)	CP047319	582	40	fig|83554.97.peg.582			hypothetical protein	1	0.975
CP003791	47	358	fig|1218353.3.peg.47	B598_0051		PLF_810_00001091	PGF_00064347	Protein-arginine kinase McsB (EC 2.7.14.1)	52847	53923	-	bi (<->)	CP047319	583	358	fig|83554.97.peg.583	GR632_02895		Protein-arginine kinase McsB (EC 2.7.14.1)	1	0.997
CP003791	48	172	fig|1218353.3.peg.48	B598_0052		PLF_810_00001031	PGF_03789030	Protein-arginine kinase activator protein McsA	53907	54425	-	bi (<->)	CP047319	584	172	fig|83554.97.peg.584	GR632_02900		Protein-arginine kinase activator protein McsA	1	0.994
CP003791	49	180	fig|1218353.3.peg.49	B598_0055	frr	PLF_810_00060289	PGF_00048926	Ribosome recycling factor	54828	55370	-	bi (<->)	CP047319	585	180	fig|83554.97.peg.585	GR632_02915		Ribosome recycling factor	1	0.994
CP003791	50	214	fig|1218353.3.peg.50	B598_0056	pyrH	PLF_810_00060466	PGF_02923127	Uridylate kinase (EC 2.7.4.22)	55354	55998	-	bi (<->)	CP047319	586	246	fig|83554.97.peg.586	GR632_02920		Uridylate kinase (EC 2.7.4.22)	0.995	0.866
CP003791	51	282	fig|1218353.3.peg.51	B598_0057	tsf	PLF_810_00001614	PGF_06936561	Translation elongation factor Ts	56110	56958	-	bi (<->)	CP047319	587	282	fig|83554.97.peg.587	GR632_02925		Translation elongation factor Ts	0.996	0.996
CP003791	52	245	fig|1218353.3.peg.52	B598_0058	rpsB	PLF_810_00000961	PGF_04505269	SSU ribosomal protein S2p (SAe)	56958	57695	-	bi (<->)	CP047319	588	276	fig|83554.97.peg.588	GR632_02930	rpsB	SSU ribosomal protein S2p (SAe)	1	0.884
CP003791	53	391	fig|1218353.3.peg.53	B598_0060	ompA	PLF_810_00001000	PGF_00258171	hypothetical protein	58169	59344	-	bi (<->)	CP047319	589	391	fig|83554.97.peg.589	GR632_02940		hypothetical protein	0.995	0.997
CP003791	54	1088	fig|1218353.3.peg.54	B598_0061		PLF_810_00001075	PGF_00030243	Penicillin-binding protein PBP2	59950	63216	+	bi (<->)	CP047319	590	1090	fig|83554.97.peg.590	GR632_02945		Penicillin-binding protein PBP2	0.997	0.995
CP003791	55	335	fig|1218353.3.peg.55	B598_0062		PLF_810_00001243	PGF_00006994	GTP cyclohydrolase III (methanopterin)	63289	64296	+	bi (<->)	CP047319	591	335	fig|83554.97.peg.591	GR632_02950		GTP cyclohydrolase III (methanopterin)	1	0.997
CP003791	56	484	fig|1218353.3.peg.56	B598_0063	sufB	PLF_810_00000347	PGF_00015514	Iron-sulfur cluster assembly protein SufB	64629	66083	+	bi (<->)	CP047319	592	484	fig|83554.97.peg.592	GR632_02955	sufB	Iron-sulfur cluster assembly protein SufB	1	0.998
CP003791	57	223	fig|1218353.3.peg.57	B598_0064	sufC	PLF_810_00001197	PGF_00015510	Iron-sulfur cluster assembly ATPase protein SufC	66183	66854	+	bi (<->)	CP047319	593	255	fig|83554.97.peg.593	GR632_02960	sufC	Iron-sulfur cluster assembly ATPase protein SufC	1	0.871
CP003791	58	426	fig|1218353.3.peg.58	B598_0065		PLF_810_00060507	PGF_00015517	Iron-sulfur cluster assembly protein SufD	66857	68137	+	bi (<->)	CP047319	594	426	fig|83554.97.peg.594	GR632_02965		Iron-sulfur cluster assembly protein SufD	1	0.998
CP003791	59	406	fig|1218353.3.peg.59	B598_0066	sufS	PLF_810_00001239	PGF_07583562	Cysteine desulfurase (EC 2.8.1.7) => SufS	68127	69347	+	bi (<->)	CP047319	595	406	fig|83554.97.peg.595	GR632_02970	sufS	Cysteine desulfurase (EC 2.8.1.7) => SufS	1	0.998
CP003791	60	262	fig|1218353.3.peg.60	B598_0067		PLF_810_00001219	PGF_00228624	hypothetical protein	69351	70139	-	bi (<->)	CP047319	596	262	fig|83554.97.peg.596	GR632_02975		hypothetical protein	1	0.996
CP003791	61	52	fig|1218353.3.peg.61	B598_0068		PLF_810_00001762	PGF_01210707	hypothetical protein	70149	70307	-	bi (<->)	CP047319	597	52	fig|83554.97.peg.597			FIG00494583: hypothetical protein	1	0.981
CP003791	62	184	fig|1218353.3.peg.62	B598_0069		PLF_810_00001367	PGF_02448528	hypothetical protein	70333	70887	-	bi (<->)	CP047319	598	217	fig|83554.97.peg.598	GR632_02980		hypothetical protein	0.995	0.843
CP003791	63	279	fig|1218353.3.peg.63	B598_0070		PLF_810_00001588	PGF_03475877	Chromosome (plasmid) partitioning protein ParB	71227	72066	+	bi (<->)	CP047319	599	279	fig|83554.97.peg.599	GR632_02985		Chromosome (plasmid) partitioning protein ParB	1	0.996
CP003791	64	322	fig|1218353.3.peg.64	B598_0071		PLF_810_00001545	PGF_12778016	Dipeptide ABC transporter, ATP-binding protein DppF (TC 3.A.1.5.2)	72100	73068	-	bi (<->)	CP047319	600	322	fig|83554.97.peg.600	GR632_02990		Dipeptide ABC transporter, ATP-binding protein DppF (TC 3.A.1.5.2)	1	0.997
CP003791	65	320	fig|1218353.3.peg.65	B598_0072		PLF_810_00001398	PGF_00692866	Dipeptide ABC transporter, ATP-binding protein DppD (TC 3.A.1.5.2)	73061	74023	-	bi (<->)	CP047319	601	320	fig|83554.97.peg.601	GR632_02995		Dipeptide ABC transporter, ATP-binding protein DppD (TC 3.A.1.5.2)	0.997	0.997
CP003791	66	224	fig|1218353.3.peg.66	B598_0073		PLF_810_00000994	PGF_02787494	Phosphate transport regulator (distant homolog of PhoU)	74077	74751	+	bi (<->)	CP047319	602	224	fig|83554.97.peg.602	GR632_03000		Phosphate transport regulator (distant homolog of PhoU)	1	0.996
CP003791	67	426	fig|1218353.3.peg.67	B598_0074		PLF_810_00001024	PGF_00037171	Probable low-affinity inorganic phosphate transporter	74758	76038	+	bi (<->)	CP047319	603	426	fig|83554.97.peg.603	GR632_03005		Probable low-affinity inorganic phosphate transporter	1	0.998
CP003791	68	400	fig|1218353.3.peg.68	B598_0075	pgk	PLF_810_00001606	PGF_02277678	Phosphoglycerate kinase (EC 2.7.2.3)	76085	77287	+	bi (<->)	CP047319	604	403	fig|83554.97.peg.604	GR632_03010	pgk	Phosphoglycerate kinase (EC 2.7.2.3)	0.998	0.99
CP003791	69	504	fig|1218353.3.peg.69	B598_0076		PLF_810_00001569	PGF_00249138	hypothetical protein	77759	79273	+	bi (<->)	CP047319	605	504	fig|83554.97.peg.605	GR632_03015		hypothetical protein	1	0.998
CP003791	70	390	fig|1218353.3.peg.70	B598_0077		PLF_810_00060556	PGF_00184044	hypothetical protein	79287	80459	+	bi (<->)	CP047319	606	390	fig|83554.97.peg.606	GR632_03020		hypothetical protein	1	0.997
CP003791	71	384	fig|1218353.3.peg.71	B598_0078		PLF_810_00001301	PGF_00263143	hypothetical protein	80613	81767	+	bi (<->)	CP047319	607	384	fig|83554.97.peg.607	GR632_03025		hypothetical protein	1	0.997
CP003791	72	405	fig|1218353.3.peg.72	B598_0079		PLF_810_00001753	PGF_00026190	Nol1/Nop2/Sun family protein	81784	83001	+	bi (<->)	CP047319	608	405	fig|83554.97.peg.608	GR632_03030		Nol1/Nop2/Sun family protein	1	0.998
CP003791	73	120	fig|1218353.3.peg.73	B598_0080		PLF_810_00001826	PGF_00119908	hypothetical protein	83019	83381	-	bi (<->)	CP047319	609	120	fig|83554.97.peg.609	GR632_03035		hypothetical protein	1	0.992
CP003791	74	398	fig|1218353.3.peg.74	B598_0081		PLF_810_00001130	PGF_06594113	D-alanyl-D-alanine carboxypeptidase (EC 3.4.16.4)	83464	84660	-	bi (<->)	CP047319	610	433	fig|83554.97.peg.610	GR632_03040		D-alanyl-D-alanine carboxypeptidase (EC 3.4.16.4)	0.997	0.917
CP003791	75	140	fig|1218353.3.peg.75	B598_0083		PLF_810_00001940	PGF_00339752	hypothetical protein	84876	85298	+	bi (<->)	CP047319	611	140	fig|83554.97.peg.611	GR632_03045		hypothetical protein	1	0.993
CP003791	76	141	fig|1218353.3.peg.76	B598_0084	rsbW	PLF_810_00001414	PGF_10407641	Serine-protein kinase RsbW (EC 2.7.11.1)	85299	85724	-	bi (<->)	CP047319	612	141	fig|83554.97.peg.612	GR632_03050		Serine-protein kinase RsbW (EC 2.7.11.1)	1	0.993
CP003791	77	199	fig|1218353.3.peg.77	B598_0085		PLF_810_00001370	PGF_00204085	hypothetical protein	85711	86310	-	bi (<->)	CP047319	613	199	fig|83554.97.peg.613	GR632_03055		hypothetical protein	1	0.995
CP003791	78	318	fig|1218353.3.peg.78	B598_0086		PLF_810_00001417	PGF_00055459	TPR domain protein	86327	87283	-	bi (<->)	CP047319	614	318	fig|83554.97.peg.614	GR632_03060		TPR domain protein	1	0.997
CP003791	79	294	fig|1218353.3.peg.79	B598_0087		PLF_810_00001178	PGF_00355333	hypothetical protein	87437	88321	+	bi (<->)	CP047319	615	294	fig|83554.97.peg.615	GR632_03065		hypothetical protein	1	0.997
CP003791	80	1242	fig|1218353.3.peg.80	B598_0088	dnaE	PLF_810_00000178	PGF_10406880	DNA polymerase III alpha subunit (EC 2.7.7.7)	88318	92046	-	bi (<->)	CP047319	616	1242	fig|83554.97.peg.616	GR632_03070	dnaE	DNA polymerase III alpha subunit (EC 2.7.7.7)	1	0.999
CP003791	81	455	fig|1218353.3.peg.81	B598_0089	uhpC	PLF_810_00000116	PGF_10409937	Possible sugar-phosphate sensor or MFS family transporter	92071	93438	-	bi (<->)	CP047319	617	455	fig|83554.97.peg.617	GR632_03075		Possible sugar-phosphate sensor or MFS family transporter	1	0.998
CP003791	82	66	fig|1218353.3.peg.82	B598_0090		PLF_810_00060381	PGF_00198083	hypothetical protein	93684	93884	+	bi (<->)	CP047319	618	66	fig|83554.97.peg.618	GR632_03080		hypothetical protein	1	0.985
CP003791	83	430	fig|1218353.3.peg.83	B598_0091	hisS	PLF_810_00001098	PGF_03004613	Histidyl-tRNA synthetase (EC 6.1.1.21)	93952	95244	+	bi (<->)	CP047319	619	430	fig|83554.97.peg.619	GR632_03085		Histidyl-tRNA synthetase (EC 6.1.1.21)	1	0.998
CP003791	84	584	fig|1218353.3.peg.84	B598_0092	aspS	PLF_810_00001391	PGF_00982259	Aspartyl-tRNA synthetase (EC 6.1.1.12) @ Aspartyl-tRNA(Asn) synthetase (EC 6.1.1.23)	95219	96973	+	bi (<->)	CP047319	620	584	fig|83554.97.peg.620	GR632_03090	aspS	Aspartyl-tRNA synthetase (EC 6.1.1.12) @ Aspartyl-tRNA(Asn) synthetase (EC 6.1.1.23)	1	0.998
CP003791	85	255	fig|1218353.3.peg.85	B598_0093		PLF_810_00001193	PGF_00003741	FKBP-type peptidyl-prolyl cis-trans isomerase FklB (EC 5.2.1.8)	97049	97816	+	bi (<->)	CP047319	621	255	fig|83554.97.peg.621	GR632_03095		FKBP-type peptidyl-prolyl cis-trans isomerase FklB (EC 5.2.1.8)	1	0.996
CP003791	86	156	fig|1218353.3.peg.86	B598_0094		PLF_810_00008724	PGF_00413203	tRNA (cytidine(34)-2'-O)-methyltransferase (EC 2.1.1.207)	97813	98283	+	bi (<->)	CP047319	622	156	fig|83554.97.peg.622	GR632_03100		tRNA (cytidine(34)-2'-O)-methyltransferase (EC 2.1.1.207)	1	0.994
CP003791	87	102	fig|1218353.3.peg.87	B598_0095	trx	PLF_810_00000162	PGF_10345259	Thioredoxin	98280	98588	-	bi (<->)	CP047319	623	102	fig|83554.97.peg.623	GR632_03105	trxA	Thioredoxin	1	0.99
CP003791	88	51	fig|1218353.3.peg.88	B598_0097		PLF_810_00001661	PGF_01210673	hypothetical protein	98997	99152	+	bi (<->)	CP047319	624	51	fig|83554.97.peg.624			FIG00494589: hypothetical protein	1	0.98
CP003791	89	238	fig|1218353.3.peg.89	B598_0098		PLF_810_00000078	PGF_00740092	hypothetical protein	99718	100434	+	bi (<->)	CP047319	625	238	fig|83554.97.peg.625	GR632_03115		hypothetical protein	1	0.996
CP003791	90	153	fig|1218353.3.peg.90	B598_0099		PLF_810_00001253	PGF_03753407	tRNA threonylcarbamoyladenosine biosynthesis protein TsaE	100413	100874	+	bi (<->)	CP047319	626	153	fig|83554.97.peg.626	GR632_03120	tsaE	tRNA threonylcarbamoyladenosine biosynthesis protein TsaE	1	0.993
CP003791	91	249	fig|1218353.3.peg.91	B598_0100		PLF_810_00001936	PGF_00421600	DNA polymerase III, epsilon chain	100884	101633	+	bi (<->)	CP047319	627	249	fig|83554.97.peg.627	GR632_03125		DNA polymerase III, epsilon chain	1	0.996
CP003791	92	156	fig|1218353.3.peg.92	B598_0101		PLF_810_00000975	PGF_00420739	Cytosolic acyl-CoA thioester hydrolase family protein	101792	102262	+	bi (<->)	CP047319	628	156	fig|83554.97.peg.628	GR632_03130		Cytosolic acyl-CoA thioester hydrolase family protein	1	0.994
CP003791	93	541	fig|1218353.3.peg.93	B598_0102	lnt	PLF_810_00001090	PGF_00061920	Apolipoprotein N-acyltransferase	102270	103895	+	bi (<->)	CP047319	629	541	fig|83554.97.peg.629	GR632_03135	lnt	Apolipoprotein N-acyltransferase	1	0.998
CP003791	94	280	fig|1218353.3.peg.94	B598_0103	lpxC	PLF_810_00000941	PGF_00063944	UDP-3-O-[3-hydroxymyristoyl] N-acetylglucosamine deacetylase (EC 3.5.1.108)	103925	104767	+	bi (<->)	CP047319	630	280	fig|83554.97.peg.630	GR632_03140		UDP-3-O-[3-hydroxymyristoyl] N-acetylglucosamine deacetylase (EC 3.5.1.108)	1	0.996
CP003791	95	154	fig|1218353.3.peg.95	B598_0104	fabZ	PLF_810_00000107	PGF_07504595	3-hydroxyacyl-[acyl-carrier-protein] dehydratase, FabZ form (EC 4.2.1.59)	104782	105246	+	bi (<->)	CP047319	631	154	fig|83554.97.peg.631	GR632_03145	fabZ	3-hydroxyacyl-[acyl-carrier-protein] dehydratase, FabZ form (EC 4.2.1.59)	1	0.994
CP003791	96	279	fig|1218353.3.peg.96	B598_0105	lpxA	PLF_810_00000948	PGF_00033729	Acyl-[acyl-carrier-protein]--UDP-N-acetylglucosamine O-acyltransferase (EC 2.3.1.129)	105256	106095	+	bi (<->)	CP047319	632	279	fig|83554.97.peg.632	GR632_03150	lpxA	Acyl-[acyl-carrier-protein]--UDP-N-acetylglucosamine O-acyltransferase (EC 2.3.1.129)	1	0.996
CP003791	97	321	fig|1218353.3.peg.97	B598_0106	fmt	PLF_810_00002596	PGF_05165078	Methionyl-tRNA formyltransferase (EC 2.1.2.9)	106085	107050	+	bi (<->)	CP047319	633	321	fig|83554.97.peg.633	GR632_03155		Methionyl-tRNA formyltransferase (EC 2.1.2.9)	1	0.997
CP003791	98	324	fig|1218353.3.peg.98	B598_0107		PLF_810_00001460	PGF_01214589	Inclusion membrane protein-44	107161	108135	+	bi (<->)	CP047319	634	324	fig|83554.97.peg.634	GR632_03160		Inclusion membrane protein-44	0.997	0.997
CP003791	99	45	fig|1218353.3.peg.99	B598_0108		PLF_810_00058983	PGF_01210674	hypothetical protein	108116	108253	+
CP003791	100	221	fig|1218353.3.peg.100	B598_0109		PLF_810_00000954	PGF_00016431	LSU ribosomal protein L3p (L3e)	108433	109098	+	bi (<->)	CP047319	635	221	fig|83554.97.peg.635	GR632_03165		LSU ribosomal protein L3p (L3e)	1	0.995
CP003791	101	224	fig|1218353.3.peg.101	B598_0110		PLF_810_00000218	PGF_04512522	LSU ribosomal protein L4p (L1e)	109115	109789	+	bi (<->)	CP047319	636	224	fig|83554.97.peg.636	GR632_03170	rplD	LSU ribosomal protein L4p (L1e)	1	0.996
CP003791	102	111	fig|1218353.3.peg.102	B598_0111	rplW	PLF_810_00000986	PGF_03990071	LSU ribosomal protein L23p (L23Ae)	109806	110141	+	bi (<->)	CP047319	637	111	fig|83554.97.peg.637	GR632_03175		LSU ribosomal protein L23p (L23Ae)	1	0.991
CP003791	103	284	fig|1218353.3.peg.103	B598_0112	rplB	PLF_810_00000022	PGF_00016393	LSU ribosomal protein L2p (L8e)	110163	111017	+	bi (<->)	CP047319	638	284	fig|83554.97.peg.638	GR632_03180	rplB	LSU ribosomal protein L2p (L8e)	1	0.996
CP003791	104	88	fig|1218353.3.peg.104	B598_0113	rpsS	PLF_810_00048995	PGF_00049860	SSU ribosomal protein S19p (S15e)	111023	111289	+	bi (<->)	CP047319	639	88	fig|83554.97.peg.639	GR632_03185	rpsS	SSU ribosomal protein S19p (S15e)	1	0.989
CP003791	105	89	fig|1218353.3.peg.105	B598_0114	rplV	PLF_810_00000953	PGF_00016368	LSU ribosomal protein L22p (L17e)	111374	111643	+	bi (<->)	CP047319	640	111	fig|83554.97.peg.640	GR632_03190	rplV	LSU ribosomal protein L22p (L17e)	1	0.793
CP003791	106	223	fig|1218353.3.peg.106	B598_0115	rpsC	PLF_810_00000067	PGF_00049889	SSU ribosomal protein S3p (S3e)	111652	112323	+	bi (<->)	CP047319	641	223	fig|83554.97.peg.641	GR632_03195	rpsC	SSU ribosomal protein S3p (S3e)	1	0.996
CP003791	107	138	fig|1218353.3.peg.107	B598_0116	rplP	PLF_810_00000087	PGF_00016343	LSU ribosomal protein L16p (L10e)	112350	112766	+	bi (<->)	CP047319	642	138	fig|83554.97.peg.642	GR632_03200	rplP	LSU ribosomal protein L16p (L10e)	1	0.993
CP003791	108	72	fig|1218353.3.peg.108	B598_0117	rpmC	PLF_810_00001507	PGF_02899131	LSU ribosomal protein L29p (L35e)	112773	112991	+	bi (<->)	CP047319	643	72	fig|83554.97.peg.643	GR632_03205		LSU ribosomal protein L29p (L35e)	1	0.986
CP003791	109	83	fig|1218353.3.peg.109	B598_0118	rpsQ	PLF_810_00000924	PGF_00049854	SSU ribosomal protein S17p (S11e)	112984	113235	+	bi (<->)	CP047319	644	83	fig|83554.97.peg.644	GR632_03210	rpsQ	SSU ribosomal protein S17p (S11e)	1	0.988
CP003791	110	122	fig|1218353.3.peg.110	B598_0119	rplN	PLF_810_00000048	PGF_00016340	LSU ribosomal protein L14p (L23e)	113270	113638	+	bi (<->)	CP047319	645	122	fig|83554.97.peg.645	GR632_03215	rplN	LSU ribosomal protein L14p (L23e)	1	0.992
CP003791	111	113	fig|1218353.3.peg.111	B598_0120	rplX	PLF_810_00000987	PGF_00016377	LSU ribosomal protein L24p (L26e)	113653	113994	+	bi (<->)	CP047319	646	113	fig|83554.97.peg.646	GR632_03220		LSU ribosomal protein L24p (L26e)	1	0.991
CP003791	112	180	fig|1218353.3.peg.112	B598_0121	rplE	PLF_810_00000054	PGF_00016443	LSU ribosomal protein L5p (L11e)	113996	114538	+	bi (<->)	CP047319	647	180	fig|83554.97.peg.647	GR632_03225	rplE	LSU ribosomal protein L5p (L11e)	0.994	0.994
CP003791	113	133	fig|1218353.3.peg.113	B598_0122		PLF_810_00000996	PGF_00049906	SSU ribosomal protein S8p (S15Ae)	114557	114958	+	bi (<->)	CP047319	648	133	fig|83554.97.peg.648	GR632_03230	rpsH	SSU ribosomal protein S8p (S15Ae)	1	0.992
CP003791	114	183	fig|1218353.3.peg.114	B598_0123		PLF_810_00000055	PGF_00016444	LSU ribosomal protein L6p (L9e)	114990	115541	+	bi (<->)	CP047319	649	183	fig|83554.97.peg.649	GR632_03235	rplF	LSU ribosomal protein L6p (L9e)	1	0.995
CP003791	115	123	fig|1218353.3.peg.115	B598_0124	rplR	PLF_810_00000985	PGF_00016353	LSU ribosomal protein L18p (L5e)	115564	115935	+	bi (<->)	CP047319	650	123	fig|83554.97.peg.650	GR632_03240		LSU ribosomal protein L18p (L5e)	1	0.992
CP003791	116	165	fig|1218353.3.peg.116	B598_0125	rpsE	PLF_810_00000068	PGF_00049896	SSU ribosomal protein S5p (S2e)	115951	116448	+	bi (<->)	CP047319	651	165	fig|83554.97.peg.651	GR632_03245	rpsE	SSU ribosomal protein S5p (S2e)	1	0.994
CP003791	117	144	fig|1218353.3.peg.117	B598_0126	rplO	PLF_810_00000049	PGF_00016342	LSU ribosomal protein L15p (L27Ae)	116441	116875	+	bi (<->)	CP047319	652	144	fig|83554.97.peg.652	GR632_03250		LSU ribosomal protein L15p (L27Ae)	1	0.993
CP003791	118	457	fig|1218353.3.peg.118	B598_0127	secY	PLF_810_00000092	PGF_05581732	Protein translocase subunit SecY	116900	118273	+	bi (<->)	CP047319	653	457	fig|83554.97.peg.653	GR632_03255	secY	Protein translocase subunit SecY	1	0.998
CP003791	119	122	fig|1218353.3.peg.119	B598_0128		PLF_810_00000064	PGF_00049840	SSU ribosomal protein S13p (S18e)	118329	118697	+	bi (<->)	CP047319	654	122	fig|83554.97.peg.654	GR632_03260	rpsM	SSU ribosomal protein S13p (S18e)	1	0.992
CP003791	120	132	fig|1218353.3.peg.120	B598_0129		PLF_810_00000063	PGF_00049837	SSU ribosomal protein S11p (S14e)	118718	119116	+	bi (<->)	CP047319	655	132	fig|83554.97.peg.655	GR632_03265	rpsK	SSU ribosomal protein S11p (S14e)	1	0.992
CP003791	121	376	fig|1218353.3.peg.121	B598_0130	rpoA	PLF_810_00000043	PGF_00422271	DNA-directed RNA polymerase alpha subunit (EC 2.7.7.6)	119137	120267	+	bi (<->)	CP047319	656	376	fig|83554.97.peg.656	GR632_03270		DNA-directed RNA polymerase alpha subunit (EC 2.7.7.6)	1	0.997
CP003791	122	142	fig|1218353.3.peg.122	B598_0131	rplQ	PLF_810_00000050	PGF_00016346	LSU ribosomal protein L17p	120276	120704	+	bi (<->)	CP047319	657	142	fig|83554.97.peg.657	GR632_03275	rplQ	LSU ribosomal protein L17p	1	0.993
CP003791	123	335	fig|1218353.3.peg.123	B598_0132	gap	PLF_810_00000058	PGF_00024478	NAD-dependent glyceraldehyde-3-phosphate dehydrogenase (EC 1.2.1.12)	120743	121750	+	bi (<->)	CP047319	658	335	fig|83554.97.peg.658	GR632_03280	gap	NAD-dependent glyceraldehyde-3-phosphate dehydrogenase (EC 1.2.1.12)	1	0.997
CP003791	124	273	fig|1218353.3.peg.124	B598_0133		PLF_810_00001365	PGF_08225224	hypothetical protein	121763	122584	+	bi (<->)	CP047319	659	273	fig|83554.97.peg.659	GR632_03285		hypothetical protein	1	0.996
CP003791	125	253	fig|1218353.3.peg.125	B598_0135		PLF_810_00001624	PGF_00344352	hypothetical protein	123233	123994	+	bi (<->)	CP047319	660	300	fig|83554.97.peg.660	GR632_03295		hypothetical protein	1	0.84
CP003791	126	168	fig|1218353.3.peg.126	B598_0136	ruvC	PLF_810_00001129	PGF_00419702	Crossover junction endodeoxyribonuclease RuvC (EC 3.1.22.4)	124102	124608	+	bi (<->)	CP047319	661	168	fig|83554.97.peg.661	GR632_03300	ruvC	Crossover junction endodeoxyribonuclease RuvC (EC 3.1.22.4)	1	0.994
CP003791	127	207	fig|1218353.3.peg.127	B598_0137	ruvA	PLF_810_00001504	PGF_03189552	Holliday junction ATP-dependent DNA helicase RuvA (EC 3.6.4.12)	124608	125231	+	bi (<->)	CP047319	662	207	fig|83554.97.peg.662	GR632_03305	ruvA	Holliday junction ATP-dependent DNA helicase RuvA (EC 3.6.4.12)	1	0.995
CP003791	128	141	fig|1218353.3.peg.128	B598_0138	ndk	PLF_810_00000015	PGF_03518570	Nucleoside diphosphate kinase (EC 2.7.4.6)	125302	125727	+	bi (<->)	CP047319	663	141	fig|83554.97.peg.663	GR632_03310		Nucleoside diphosphate kinase (EC 2.7.4.6)	1	0.993
CP003791	129	234	fig|1218353.3.peg.129	B598_0139		PLF_810_00001286	PGF_00017132	Lipoate-protein ligase A type 2	125740	126444	-	bi (<->)	CP047319	664	234	fig|83554.97.peg.664	GR632_03315		Lipoate-protein ligase A type 2	1	0.996
CP003791	130	611	fig|1218353.3.peg.130	B598_0140	gidA	PLF_810_00000079	PGF_00413300	tRNA-5-carboxymethylaminomethyl-2-thiouridine(34) synthesis protein MnmG	126431	128266	-	bi (<->)	CP047319	665	611	fig|83554.97.peg.665	GR632_03320	mnmG	tRNA-5-carboxymethylaminomethyl-2-thiouridine(34) synthesis protein MnmG	1	0.998
CP003791	131	472	fig|1218353.3.peg.131	B598_0141	dnaB	PLF_810_00000259	PGF_10518765	Replicative DNA helicase (DnaB) (EC 3.6.4.12)	128728	130146	-	bi (<->)	CP047319	667	472	fig|83554.97.peg.667	GR632_03330	dnaB	Replicative DNA helicase (DnaB) (EC 3.6.4.12)	1	0.998
CP003791	132	168	fig|1218353.3.peg.132	B598_0143		PLF_810_00004449	PGF_00414945	CDP-alcohol phosphatidyltransferase family protein	130810	131316	+	bi (<->)	CP047319	668	168	fig|83554.97.peg.668	GR632_03340		CDP-alcohol phosphatidyltransferase family protein	1	0.994
CP003791	133	497	fig|1218353.3.peg.133	B598_0144		PLF_810_00001021	PGF_00026459	Nucleoside-triphosphate transporter, NTT2	131708	133201	+	bi (<->)	CP047319	669	549	fig|83554.97.peg.669	GR632_03345	npt2	Nucleoside-triphosphate transporter, NTT2	0.998	0.903
CP003791	134	333	fig|1218353.3.peg.134	B598_0145		PLF_810_00001158	PGF_00037809	Protease	133310	134311	+	bi (<->)	CP047319	670	333	fig|83554.97.peg.670	GR632_03350		Protease	1	0.997
CP003791	135	869	fig|1218353.3.peg.135	B598_0146	polA	PLF_810_00001068	PGF_10347756	DNA polymerase I (EC 2.7.7.7)	134339	136948	+	bi (<->)	CP047319	671	869	fig|83554.97.peg.671	GR632_03355	polA	DNA polymerase I (EC 2.7.7.7)	0.999	0.999
CP003791	136	202	fig|1218353.3.peg.136	B598_0147	coaE	PLF_810_00001452	PGF_01135236	Dephospho-CoA kinase (EC 2.7.1.24)	136942	137550	+	bi (<->)	CP047319	672	202	fig|83554.97.peg.672	GR632_03360		Dephospho-CoA kinase (EC 2.7.1.24)	1	0.995
CP003791	137	464	fig|1218353.3.peg.137	B598_0148	rho	PLF_810_00000031	PGF_00057483	Transcription termination factor Rho	137547	138941	+	bi (<->)	CP047319	673	464	fig|83554.97.peg.673	GR632_03365	rho	Transcription termination factor Rho	1	0.998
CP003791	138	38	fig|1218353.3.peg.138	B598_0149		PLF_810_00001808	PGF_01210724	hypothetical protein	139075	139191	+	bi (<->)	CP047319	674	38	fig|83554.97.peg.674			hypothetical protein	1	0.974
CP003791	139	86	fig|1218353.3.peg.139	B598_0150		PLF_810_00001532	PGF_00166344	hypothetical protein	139207	139467	-	bi (<->)	CP047319	675	86	fig|83554.97.peg.675	GR632_03370		hypothetical protein	1	0.988
CP003791	140	206	fig|1218353.3.peg.140	B598_0151		PLF_810_00001512	PGF_04045776	Orotate phosphoribosyltransferase (EC 2.4.2.10)	139529	140149	+	bi (<->)	CP047319	676	206	fig|83554.97.peg.676	GR632_03375		Orotate phosphoribosyltransferase (EC 2.4.2.10)	1	0.995
CP003791	141	442	fig|1218353.3.peg.141	B598_0152	glgC	PLF_810_00060407	PGF_10149521	Glucose-1-phosphate adenylyltransferase (EC 2.7.7.27)	140285	141613	+	bi (<->)	CP047319	677	442	fig|83554.97.peg.677	GR632_03380	glgC	Glucose-1-phosphate adenylyltransferase (EC 2.7.7.27)	1	0.998
CP003791	142	247	fig|1218353.3.peg.142	B598_0153		PLF_810_00001229	PGF_00410116	putative phosphoesterase CT488	141729	142472	+	bi (<->)	CP047319	678	247	fig|83554.97.peg.678	GR632_03385		putative phosphoesterase CT488	1	0.996
CP003791	143	187	fig|1218353.3.peg.143	B598_0154		PLF_810_00001235	PGF_07133621	16S rRNA (guanine(966)-N(2))-methyltransferase (EC 2.1.1.171)	142469	143032	+	bi (<->)	CP047319	679	187	fig|83554.97.peg.679	GR632_03390	rsmD	16S rRNA (guanine(966)-N(2))-methyltransferase (EC 2.1.1.171)	1	0.995
CP003791	144	250	fig|1218353.3.peg.144	B598_0155	fliY	PLF_810_00001015	PGF_01212361	ABC transporter, substrate-binding protein (cluster 3, basic aa/glutamine/opines)	143233	143985	+	bi (<->)	CP047319	680	250	fig|83554.97.peg.680	GR632_03395		ABC transporter, substrate-binding protein (cluster 3, basic aa/glutamine/opines)	1	0.996
CP003791	145	318	fig|1218353.3.peg.145	B598_0156	hemH	PLF_810_00001280	PGF_02029456	Ferrochelatase, protoheme ferro-lyase (EC 4.99.1.1)	143990	144946	-	bi (<->)	CP047319	681	318	fig|83554.97.peg.681	GR632_03400		Ferrochelatase, protoheme ferro-lyase (EC 4.99.1.1)	1	0.997
CP003791	146	335	fig|1218353.3.peg.146	B598_0157		PLF_810_00000983	PGF_00014036	Inclusion membrane protein-43	145040	146047	+	bi (<->)	CP047319	682	335	fig|83554.97.peg.682	GR632_03405		Inclusion membrane protein-43	1	0.997
CP003791	147	97	fig|1218353.3.peg.147	B598_0158		PLF_810_00060257	PGF_00014033	Inclusion membrane protein-42	146131	146424	+	bi (<->)	CP047319	683	107	fig|83554.97.peg.683	GR632_03410		Inclusion membrane protein-42	1	0.897
CP003791	148	55	fig|1218353.3.peg.148	B598_0159		PLF_810_00001770	PGF_01210709	hypothetical protein	146506	146673	+	bi (<->)	CP047319	684	55	fig|83554.97.peg.684			FIG00494532: hypothetical protein	1	0.982
CP003791	149	38	fig|1218353.3.peg.149	B598_0160		PLF_810_00008461	PGF_01215894	hypothetical protein	147117	147233	-
CP003791	150	37	fig|1218353.3.peg.150	B598_0161		PLF_810_00060301	PGF_01210672	hypothetical protein	147235	147348	+	bi (<->)	CP047319	685	56	fig|83554.97.peg.685			hypothetical protein	1	0.643
CP003791	151	54	fig|1218353.3.peg.151	B598_0162		PLF_810_00001642	PGF_00381929	hypothetical protein	147621	147785	+	bi (<->)	CP047319	686	54	fig|83554.97.peg.686			hypothetical protein	1	0.981
CP003791	152	668	fig|1218353.3.peg.152	B598_0163		PLF_810_00001102	PGF_10334471	Oligopeptide ABC transporter, substrate-binding protein OppA (TC 3.A.1.5.1)	148829	150835	+	bi (<->)	CP047319	687	705	fig|83554.97.peg.687	GR632_03415		Oligopeptide ABC transporter, substrate-binding protein OppA (TC 3.A.1.5.1)	1	0.946
CP003791	153	489	fig|1218353.3.peg.153	B598_0164		PLF_810_00001343	PGF_00977978	Oligopeptide ABC transporter, permease protein OppB (TC 3.A.1.5.1)	150817	152286	+	bi (<->)	CP047319	688	489	fig|83554.97.peg.688	GR632_03420		Oligopeptide ABC transporter, permease protein OppB (TC 3.A.1.5.1)	1	0.998
CP003791	154	577	fig|1218353.3.peg.154	B598_0165		PLF_810_00001405	PGF_10569020	Oligopeptide ABC transporter, permease protein OppC (TC 3.A.1.5.1)	152288	154021	+	bi (<->)	CP047319	689	577	fig|83554.97.peg.689	GR632_03425		Oligopeptide ABC transporter, permease protein OppC (TC 3.A.1.5.1)	1	0.998
CP003791	155	175	fig|1218353.3.peg.155	B598_0166		PLF_810_00000935	PGF_00421396	DNA methyltransferase	154018	154545	-	bi (<->)	CP047319	690	175	fig|83554.97.peg.690	GR632_03430		DNA methyltransferase	0.994	0.994
CP003791	156	323	fig|1218353.3.peg.156	B598_0167		PLF_810_00001175	PGF_00090651	hypothetical protein	154557	155528	-	bi (<->)	CP047319	691	323	fig|83554.97.peg.691	GR632_03435		hypothetical protein	1	0.997
CP003791	157	794	fig|1218353.3.peg.157	B598_0168	pheT	PLF_810_00001249	PGF_00033095	Phenylalanyl-tRNA synthetase beta chain (EC 6.1.1.20)	155525	157909	-	bi (<->)	CP047319	692	794	fig|83554.97.peg.692	GR632_03440		Phenylalanyl-tRNA synthetase beta chain (EC 6.1.1.20)	1	0.999
CP003791	158	361	fig|1218353.3.peg.158	B598_0169		PLF_810_00060470	PGF_00017747	LysM domain protein	158017	159102	+	bi (<->)	CP047319	693	361	fig|83554.97.peg.693	GR632_03445		LysM domain protein	1	0.997
CP003791	159	264	fig|1218353.3.peg.159	B598_0170		PLF_810_00000913	PGF_08225224	hypothetical protein	159327	160121	-	bi (<->)	CP047319	694	264	fig|83554.97.peg.694	GR632_03455		hypothetical protein	0.996	0.996
CP003791	160	196	fig|1218353.3.peg.160	B598_0172		PLF_810_00001224	PGF_08225224	hypothetical protein	160403	160993	+	bi (<->)	CP047319	695	196	fig|83554.97.peg.695	GR632_03465		hypothetical protein	1	0.995
CP003791	161	241	fig|1218353.3.peg.161	B598_0173	recO	PLF_810_00001188	PGF_00421751	DNA recombination and repair protein RecO	160967	161692	-	bi (<->)	CP047319	696	241	fig|83554.97.peg.696	GR632_03470	recO	DNA recombination and repair protein RecO	1	0.996
CP003791	162	191	fig|1218353.3.peg.162	B598_0174		PLF_810_00001369	PGF_00334835	hypothetical protein	161697	162272	-	bi (<->)	CP047319	697	191	fig|83554.97.peg.697	GR632_03475		hypothetical protein	1	0.995
CP003791	163	227	fig|1218353.3.peg.163	B598_0175		PLF_810_00001411	PGF_00048918	Ribosome hibernation promoting factor Hpf	162226	162909	-	bi (<->)	CP047319	698	227	fig|83554.97.peg.698	GR632_03480		Ribosome hibernation promoting factor Hpf	1	0.996
CP003791	164	37	fig|1218353.3.peg.164	B598_0176		PLF_810_00002903	PGF_01211193	hypothetical protein	162885	162998	+
CP003791	165	386	fig|1218353.3.peg.165	B598_0178		PLF_810_00001162	PGF_00052085	Sigma-54 dependent response regulator	163209	164369	-	bi (<->)	CP047319	699	386	fig|83554.97.peg.699	GR632_03490		Sigma-54 dependent response regulator	1	0.997
CP003791	166	1012	fig|1218353.3.peg.166	B598_0179	incA2	PLF_810_00060463	PGF_08225224	hypothetical protein	164546	167584	+	bi (<->)	CP047319	700	1012	fig|83554.97.peg.700	GR632_03495		hypothetical protein	1	0.999
CP003791	167	335	fig|1218353.3.peg.167	B598_0180		PLF_810_00001353	PGF_12902371	Two-component system sensor histidine kinase	167600	168607	-	bi (<->)	CP047319	701	350	fig|83554.97.peg.701	GR632_03500		Two-component system sensor histidine kinase	1	0.954
CP003791	168	108	fig|1218353.3.peg.168	B598_0181		PLF_810_00001218	PGF_00291105	hypothetical protein	168633	168959	-	bi (<->)	CP047319	702	129	fig|83554.97.peg.702	GR632_03505		hypothetical protein	1	0.829
CP003791	169	185	fig|1218353.3.peg.169	B598_0183		PLF_810_00001635	PGF_00087770	hypothetical protein	169335	169892	-	bi (<->)	CP047319	703	235	fig|83554.97.peg.703	GR632_03515		hypothetical protein	0.978	0.774
CP003791	170	47	fig|1218353.3.peg.170			PLF_810_00002150	PGF_01210940	hypothetical protein	169756	169899	+
CP003791	171	229	fig|1218353.3.peg.171			PLF_810_00002289	PGF_10460277	Phosphoglycolate phosphatase (EC 3.1.3.18)	170017	170706	+
CP003791	172	212	fig|1218353.3.peg.172	B598_0185	ispD	PLF_810_00060278	PGF_08122432	2-C-methyl-D-erythritol 4-phosphate cytidylyltransferase (EC 2.7.7.60)	171455	172093	-	bi (<->)	CP047319	705	212	fig|83554.97.peg.705	GR632_03530		2-C-methyl-D-erythritol 4-phosphate cytidylyltransferase (EC 2.7.7.60)	1	0.995
CP003791	173	324	fig|1218353.3.peg.173	B598_0186		PLF_810_00001269	PGF_00403065	phosphohydrolase	172083	173057	-	bi (<->)	CP047319	706	324	fig|83554.97.peg.706	GR632_03535	lpxG	phosphohydrolase	1	0.997
CP003791	174	87	fig|1218353.3.peg.174	B598_0187		PLF_810_00000997	PGF_00049990	SWIB/MDM2 domain-containing proteins	173129	173392	-	bi (<->)	CP047319	707	87	fig|83554.97.peg.707	GR632_03540		SWIB/MDM2 domain-containing proteins	1	0.989
CP003791	175	272	fig|1218353.3.peg.175	B598_0188	prfB	PLF_810_00001154	PGF_00696203	Peptide chain release factor 2 @ programmed frameshift-containing	173897	174715	+	bi (<->)	CP047319	708	294	fig|83554.97.peg.708			Peptide chain release factor 2 @ programmed frameshift-containing	0.938	0.874
CP003791	176	170	fig|1218353.3.peg.176	B598_0189		PLF_810_00001125	PGF_00051188	Amino Group Acetyl Transferase	174777	175289	+	bi (<->)	CP047319	709	170	fig|83554.97.peg.709	GR632_03550		Amino Group Acetyl Transferase	1	0.994
CP003791	177	183	fig|1218353.3.peg.177	B598_0190		PLF_810_00001640	PGF_00100630	hypothetical protein	175329	175880	+	bi (<->)	CP047319	710	183	fig|83554.97.peg.710	GR632_03555		hypothetical protein	1	0.995
CP003791	178	238	fig|1218353.3.peg.178	B598_0191		PLF_810_00000113	PGF_05767868	Probable transcriptional regulatory protein YebC	175867	176583	+	bi (<->)	CP047319	711	238	fig|83554.97.peg.711	GR632_03560		Probable transcriptional regulatory protein YebC	1	0.996
CP003791	179	873	fig|1218353.3.peg.179	B598_0192		PLF_810_00001478	PGF_08225224	hypothetical protein	176624	179245	-	bi (<->)	CP047319	712	873	fig|83554.97.peg.712	GR632_03565	tarP	hypothetical protein	0.999	0.999
CP003791	180	444	fig|1218353.3.peg.180	B598_0193	murA	PLF_810_00060366	PGF_00900122	UDP-N-acetylglucosamine 1-carboxyvinyltransferase (EC 2.5.1.7)	179477	180811	+	bi (<->)	CP047319	713	444	fig|83554.97.peg.713	GR632_03570	murA	UDP-N-acetylglucosamine 1-carboxyvinyltransferase (EC 2.5.1.7)	1	0.998
CP003791	181	562	fig|1218353.3.peg.181	B598_0194	argS	PLF_810_00000037	PGF_00926109	Arginyl-tRNA synthetase (EC 6.1.1.19)	180814	182502	-	bi (<->)	CP047319	714	562	fig|83554.97.peg.714	GR632_03575	argS	Arginyl-tRNA synthetase (EC 6.1.1.19)	1	0.998
CP003791	182	215	fig|1218353.3.peg.182	B598_0195		PLF_810_00001319	PGF_04252606	Acyl-CoA:1-acyl-sn-glycerol-3-phosphate acyltransferase (EC 2.3.1.51)	182503	183150	-	bi (<->)	CP047319	715	215	fig|83554.97.peg.715	GR632_03580		Acyl-CoA:1-acyl-sn-glycerol-3-phosphate acyltransferase (EC 2.3.1.51)	1	0.995
CP003791	183	216	fig|1218353.3.peg.183	B598_0196	cmk	PLF_810_00000201	PGF_02455692	Cytidylate kinase (EC 2.7.4.25)	183147	183797	-	bi (<->)	CP047319	716	216	fig|83554.97.peg.716	GR632_03585		Cytidylate kinase (EC 2.7.4.25)	1	0.995
CP003791	184	306	fig|1218353.3.peg.184	B598_0197		PLF_810_00000995	PGF_02450432	Phosphatidate cytidylyltransferase (EC 2.7.7.41)	183794	184714	-	bi (<->)	CP047319	717	306	fig|83554.97.peg.717	GR632_03590		Phosphatidate cytidylyltransferase (EC 2.7.7.41)	1	0.997
CP003791	185	250	fig|1218353.3.peg.185	B598_0198	uppS	PLF_810_00060443	PGF_02280759	Undecaprenyl diphosphate synthase (EC 2.5.1.31)	184717	185469	-	bi (<->)	CP047319	718	250	fig|83554.97.peg.718	GR632_03595		Undecaprenyl diphosphate synthase (EC 2.5.1.31)	1	0.996
CP003791	186	41	fig|1218353.3.peg.186	B598_0199		PLF_810_00001655	PGF_01210669	hypothetical protein	185499	185624	-	bi (<->)	CP047319	719	50	fig|83554.97.peg.719	GR632_03600		hypothetical protein	1	0.8
CP003791	187	41	fig|1218353.3.peg.187	B598_0200		PLF_810_00008716	PGF_01210711	hypothetical protein	185759	185884	-	bi (<->)	CP047319	720	41	fig|83554.97.peg.720			hypothetical protein	1	0.976
CP003791	188	369	fig|1218353.3.peg.188	B598_0201		PLF_810_00001756	PGF_00378667	hypothetical protein	186064	187173	+	bi (<->)	CP047319	721	369	fig|83554.97.peg.721	GR632_03605		hypothetical protein	1	0.997
CP003791	189	1404	fig|1218353.3.peg.189	B598_0202	secD	PLF_810_00001159	PGF_00038653	Protein translocase subunit SecD / Protein translocase subunit SecF	187421	191635	+	bi (<->)	CP047319	722	1404	fig|83554.97.peg.722	GR632_03610		Protein translocase subunit SecD / Protein translocase subunit SecF	1	0.999
CP003791	190	590	fig|1218353.3.peg.190	B598_0203	recJ	PLF_810_00001355	PGF_07058357	Single-stranded-DNA-specific exonuclease RecJ	191727	193499	+	bi (<->)	CP047319	723	590	fig|83554.97.peg.723	GR632_03615	recJ	Single-stranded-DNA-specific exonuclease RecJ	1	0.998
CP003791	191	366	fig|1218353.3.peg.191	B598_0204		PLF_810_00002396	PGF_01215905	hypothetical protein	193998	195098	+	bi (<->)	CP047319	724	382	fig|83554.97.peg.724	GR632_03620		hypothetical protein	0.997	0.955
CP003791	192	182	fig|1218353.3.peg.192	B598_0205		PLF_810_00000974	PGF_00415069	CHLPS Euo Protein	195709	196257	+	bi (<->)	CP047319	725	182	fig|83554.97.peg.725	GR632_03625		CHLPS Euo Protein	1	0.995
CP003791	193	505	fig|1218353.3.peg.193	B598_0206	gltX	PLF_810_00060979	PGF_00008337	Glutamyl-tRNA synthetase (EC 6.1.1.17) @ Glutamyl-tRNA(Gln) synthetase (EC 6.1.1.24)	196523	198040	+	bi (<->)	CP047319	726	505	fig|83554.97.peg.726	GR632_03630		Glutamyl-tRNA synthetase (EC 6.1.1.17) @ Glutamyl-tRNA(Gln) synthetase (EC 6.1.1.24)	1	0.998
CP003791	194	62	fig|1218353.3.peg.194	B598_0207		PLF_810_00001741	PGF_00322241	hypothetical protein	198089	198277	-	bi (<->)	CP047319	727	62	fig|83554.97.peg.727	GR632_03635		FIG00493828: hypothetical protein	1	0.984
CP003791	195	87	fig|1218353.3.peg.195	B598_0208	omcA	PLF_810_00001658	PGF_00369525	hypothetical protein	198716	198979	+	bi (<->)	CP047319	728	87	fig|83554.97.peg.728	GR632_03640		9kDa-Cysteine-Rich Lipoprotein	0.989	0.989
CP003791	196	38	fig|1218353.3.peg.196	B598_0209		PLF_810_00001848	PGF_01215891	hypothetical protein	199042	199158	-
CP003791	197	541	fig|1218353.3.peg.197	B598_0210	omcB	PLF_810_00001003	PGF_00194640	hypothetical protein	199193	200818	+	bi (<->)	CP047319	729	557	fig|83554.97.peg.729	GR632_03645		hypothetical protein	1	0.969
CP003791	198	160	fig|1218353.3.peg.198	B598_0211		PLF_810_00001551	PGF_00014031	Inclusion membrane protein-40	201028	201510	+	bi (<->)	CP047319	730	160	fig|83554.97.peg.730	GR632_03650		Inclusion membrane protein-40	1	0.994
CP003791	199	651	fig|1218353.3.peg.199	B598_0212		PLF_810_00001103	PGF_00849350	Peptidase, S41 family	201560	203515	-	bi (<->)	CP047319	731	651	fig|83554.97.peg.731	GR632_03655		Peptidase, S41 family	1	0.998
CP003791	200	56	fig|1218353.3.peg.200	B598_0213		PLF_810_00001771	PGF_01210710	hypothetical protein	203476	203646	+
CP003791	201	92	fig|1218353.3.peg.201	B598_0214		PLF_810_00001459	PGF_00014027	Inclusion membrane protein-39	203643	203921	-	bi (<->)	CP047319	732	92	fig|83554.97.peg.732	GR632_03660		Inclusion membrane protein-39	1	0.989
CP003791	202	316	fig|1218353.3.peg.202	B598_0215		PLF_810_00001630	PGF_00380317	hypothetical protein	204022	204972	+	bi (<->)	CP047319	733	316	fig|83554.97.peg.733	GR632_03665		hypothetical protein	1	0.997
CP003791	203	48	fig|1218353.3.peg.203	B598_0216		PLF_810_00001663	PGF_01210675	hypothetical protein	204958	205104	-
CP003791	204	123	fig|1218353.3.peg.204	B598_0217	rpsL	PLF_810_00000099	PGF_06941403	SSU ribosomal protein S12p (S23e)	205168	205539	+	bi (<->)	CP047319	734	123	fig|83554.97.peg.734	GR632_03670		SSU ribosomal protein S12p (S23e)	0.992	0.992
CP003791	205	157	fig|1218353.3.peg.205	B598_0218	rpsG	PLF_810_00049014	PGF_00049904	SSU ribosomal protein S7p (S5e)	205583	206056	+	bi (<->)	CP047319	735	157	fig|83554.97.peg.735	GR632_03675	rpsG	SSU ribosomal protein S7p (S5e)	1	0.994
CP003791	206	694	fig|1218353.3.peg.206	B598_0219	fusA	PLF_810_00000073	PGF_00060409	Translation elongation factor G	206098	208182	+	bi (<->)	CP047319	736	694	fig|83554.97.peg.736	GR632_03680	fusA	Translation elongation factor G	1	0.999
CP003791	207	105	fig|1218353.3.peg.207	B598_0220	rpsJ	PLF_810_00049026	PGF_00049828	SSU ribosomal protein S10p (S20e)	208190	208507	+	bi (<->)	CP047319	737	105	fig|83554.97.peg.737	GR632_03685	rpsJ	SSU ribosomal protein S10p (S20e)	1	0.99
CP003791	208	349	fig|1218353.3.peg.208	B598_0221		PLF_810_00001354	PGF_00052722	Similar to sulfite reductase [NADPH] flavoprotein alpha-component	208525	209574	+	bi (<->)	CP047319	738	349	fig|83554.97.peg.738	GR632_03690		Similar to sulfite reductase [NADPH] flavoprotein alpha-component	1	0.997
CP003791	209	176	fig|1218353.3.peg.209	B598_0222	ispF	PLF_810_00001234	PGF_06626131	2-C-methyl-D-erythritol 2,4-cyclodiphosphate synthase (EC 4.6.1.12)	209571	210101	-	bi (<->)	CP047319	739	176	fig|83554.97.peg.739	GR632_03695		2-C-methyl-D-erythritol 2,4-cyclodiphosphate synthase (EC 4.6.1.12)	1	0.994
CP003791	210	111	fig|1218353.3.peg.210	B598_0223		PLF_810_00001657	PGF_00326504	hypothetical protein	210470	210805	+	bi (<->)	CP047319	740	135	fig|83554.97.peg.740	GR632_03700		FIG00494616: hypothetical protein	1	0.815
CP003791	211	106	fig|1218353.3.peg.211	B598_0225	rplU	PLF_810_00001337	PGF_10417351	LSU ribosomal protein L21p	211134	211454	+	bi (<->)	CP047319	741	106	fig|83554.97.peg.741	GR632_03710	rplU	LSU ribosomal protein L21p	1	0.991
CP003791	212	82	fig|1218353.3.peg.212	B598_0226	rpmA	PLF_810_00000052	PGF_00016385	LSU ribosomal protein L27p	211485	211733	+	bi (<->)	CP047319	742	82	fig|83554.97.peg.742	GR632_03715	rpmA	LSU ribosomal protein L27p	1	0.988
CP003791	213	335	fig|1218353.3.peg.213	B598_0227		PLF_810_00000114	PGF_02029783	GTP-binding protein Obg	211850	212857	+	bi (<->)	CP047319	743	335	fig|83554.97.peg.743	GR632_03720	obgE	GTP-binding protein Obg	1	0.997
CP003791	214	41	fig|1218353.3.peg.214	B598_0228	yebI	PLF_810_00001934	PGF_01210816	hypothetical protein	212981	213106	-	bi (<->)	CP047319	744	41	fig|83554.97.peg.744			hypothetical protein	1	0.976
CP003791	215	239	fig|1218353.3.peg.215	B598_0229		PLF_810_00060235	PGF_08228852	Zinc ABC transporter, ATP-binding protein ZnuC	213645	214364	-	bi (<->)	CP047319	745	239	fig|83554.97.peg.745	GR632_03730		Zinc ABC transporter, ATP-binding protein ZnuC	1	0.996
CP003791	216	278	fig|1218353.3.peg.216	B598_0230		PLF_810_00001170	PGF_02486076	Zinc ABC transporter, substrate-binding protein ZnuA	214361	215197	-	bi (<->)	CP047319	746	278	fig|83554.97.peg.746	GR632_03735		Zinc ABC transporter, substrate-binding protein ZnuA	1	0.996
CP003791	217	212	fig|1218353.3.peg.217	B598_0232		PLF_810_00001612	PGF_01291823	Thiamin-phosphate pyrophosphorylase (EC 2.5.1.3)	215791	216429	+	bi (<->)	CP047319	747	212	fig|83554.97.peg.747	GR632_03745	thiE	Thiamin-phosphate pyrophosphorylase (EC 2.5.1.3)	1	0.995
CP003791	218	262	fig|1218353.3.peg.218	B598_0233		PLF_810_00059051	PGF_02787474	Hydroxyethylthiazole kinase (EC 2.7.1.50)	216423	217211	+	bi (<->)	CP047319	748	262	fig|83554.97.peg.748	GR632_03750	thiM	Hydroxyethylthiazole kinase (EC 2.7.1.50)	1	0.996
CP003791	219	1798	fig|1218353.3.peg.219	B598_0234		PLF_810_00001561	PGF_00034725	Polymorphic outer membrane protein	217331	222727	-	bi (<->)	CP047319	749	1798	fig|83554.97.peg.749	GR632_03755		Polymorphic outer membrane protein	1	0.999
CP003791	220	933	fig|1218353.3.peg.220	B598_0235		PLF_810_00001729	PGF_00181716	hypothetical protein	222927	225728	-	bi (<->)	CP047319	750	933	fig|83554.97.peg.750	GR632_03760		hypothetical protein	0.999	0.999
CP003791	221	100	fig|1218353.3.peg.221	B598_0236		PLF_810_00001119	PGF_00218363	hypothetical protein	225949	226251	-	bi (<->)	CP047319	751	100	fig|83554.97.peg.751	GR632_03765		hypothetical protein	1	0.99
CP003791	222	59	fig|1218353.3.peg.222	B598_0237		PLF_810_00001574	PGF_00383751	hypothetical protein	226274	226453	-	bi (<->)	CP047319	752	117	fig|83554.97.peg.752	GR632_03770		hypothetical protein	0.983	0.496
CP003791	223	449	fig|1218353.3.peg.223	B598_0238		PLF_810_00001521	PGF_01843012	Sodium:alanine symporter family protein	226830	228179	-	bi (<->)	CP047319	753	449	fig|83554.97.peg.753	GR632_03775		Sodium:alanine symporter family protein	0.998	0.998
CP003791	224	165	fig|1218353.3.peg.224	B598_0239	lspA	PLF_810_00001144	PGF_10049472	Lipoprotein signal peptidase (EC 3.4.23.36)	228246	228743	-	bi (<->)	CP047319	754	165	fig|83554.97.peg.754	GR632_03780		Lipoprotein signal peptidase (EC 3.4.23.36)	1	0.994
CP003791	225	124	fig|1218353.3.peg.225	B598_0240		PLF_810_00000145	PGF_12905003	RNA polymerase-binding transcription factor DksA	228749	229123	-	bi (<->)	CP047319	755	124	fig|83554.97.peg.755	GR632_03785		RNA polymerase-binding transcription factor DksA	1	0.992
CP003791	226	152	fig|1218353.3.peg.226	B598_0241	nrdR	PLF_810_00000061	PGF_00048643	Ribonucleotide reductase transcriptional regulator NrdR	229153	229611	-	bi (<->)	CP047319	756	152	fig|83554.97.peg.756	GR632_03790	nrdR	Ribonucleotide reductase transcriptional regulator NrdR	1	0.993
CP003791	227	197	fig|1218353.3.peg.227	B598_0242	ribE	PLF_810_00001349	PGF_03751076	Riboflavin synthase eubacterial/eukaryotic (EC 2.5.1.9)	229829	230422	+	bi (<->)	CP047319	757	197	fig|83554.97.peg.757	GR632_03795		Riboflavin synthase eubacterial/eukaryotic (EC 2.5.1.9)	1	0.995
CP003791	228	274	fig|1218353.3.peg.228	B598_0243	rrm11	PLF_810_00001467	PGF_00049461	SAM-dependent methyltransferase	230435	231259	+	bi (<->)	CP047319	758	274	fig|83554.97.peg.758	GR632_03800		SAM-dependent methyltransferase	1	0.996
CP003791	229	265	fig|1218353.3.peg.229	B598_0244		PLF_810_00001210	PGF_00053777	RNA methyltransferase DR1017	231247	232044	+	bi (<->)	CP047319	759	265	fig|83554.97.peg.759	GR632_03805		RNA methyltransferase DR1017	1	0.996
CP003791	230	367	fig|1218353.3.peg.230	B598_0245	lpxK	PLF_810_00001472	PGF_08244241	Tetraacyldisaccharide 4'-kinase (EC 2.7.1.130)	232295	233398	+	bi (<->)	CP047319	760	367	fig|83554.97.peg.760	GR632_03810		Tetraacyldisaccharide 4'-kinase (EC 2.7.1.130)	1	0.997
CP003791	231	422	fig|1218353.3.peg.231	B598_0246		PLF_810_00000093	PGF_04805734	Proton/glutamate symporter @ Sodium/glutamate symporter	233402	234670	+	bi (<->)	CP047319	761	422	fig|83554.97.peg.761	GR632_03815		Proton/glutamate symporter @ Sodium/glutamate symporter	1	0.998
CP003791	232	389	fig|1218353.3.peg.232	B598_0247		PLF_810_00000111	PGF_08187772	Dihydrolipoamide acetyltransferase component (E2) of acetoin dehydrogenase complex (EC 2.3.1.12)	234683	235852	+	bi (<->)	CP047319	762	389	fig|83554.97.peg.762	GR632_03820		Dihydrolipoamide acetyltransferase component (E2) of acetoin dehydrogenase complex (EC 2.3.1.12)	1	0.997
CP003791	233	329	fig|1218353.3.peg.233	B598_0248		PLF_810_00048967	PGF_00420903	D-arabinose-5-phosphate isomerase (EC 5.3.1.13)	235884	236873	+	bi (<->)	CP047319	763	329	fig|83554.97.peg.763	GR632_03825		D-arabinose-5-phosphate isomerase (EC 5.3.1.13)	1	0.997
CP003791	234	254	fig|1218353.3.peg.234	B598_0249		PLF_810_00000046	PGF_00003510	FIG137478: Hypothetical protein	237289	238053	-	bi (<->)	CP047319	764	254	fig|83554.97.peg.764	GR632_03835		FIG137478: Hypothetical protein	1	0.996
CP003791	235	45	fig|1218353.3.peg.235	B598_0250		PLF_810_00002172	PGF_01210951	hypothetical protein	238307	238444	+	bi (<->)	CP047319	765	47	fig|83554.97.peg.765			hypothetical protein	0.933	0.936
CP003791	236	359	fig|1218353.3.peg.236	B598_0251		PLF_810_00001594	PGF_00239857	hypothetical protein	238511	239590	-	bi (<->)	CP047319	766	359	fig|83554.97.peg.766	GR632_03840		hypothetical protein	1	0.997
CP003791	237	44	fig|1218353.3.peg.237	B598_0252		PLF_810_00003578	PGF_01216162	hypothetical protein	239883	240017	+
CP003791	238	231	fig|1218353.3.peg.238	B598_0253		PLF_810_00001525	PGF_01052212	Uroporphyrinogen-III synthase (EC 4.2.1.75)	240065	240760	-	bi (<->)	CP047319	768	231	fig|83554.97.peg.768	GR632_03850		Uroporphyrinogen-III synthase (EC 4.2.1.75)	1	0.996
CP003791	239	497	fig|1218353.3.peg.239	B598_0254	glyA	PLF_810_00000069	PGF_05622318	Serine hydroxymethyltransferase (EC 2.1.2.1)	241044	242537	+	bi (<->)	CP047319	769	497	fig|83554.97.peg.769	GR632_03855		Serine hydroxymethyltransferase (EC 2.1.2.1)	1	0.998
CP003791	240	192	fig|1218353.3.peg.240	B598_0255		PLF_810_00000082	PGF_00285620	ATP-dependent Clp protease proteolytic subunit ClpP (EC 3.4.21.92)	242557	243135	+	bi (<->)	CP047319	770	192	fig|83554.97.peg.770	GR632_03860		ATP-dependent Clp protease proteolytic subunit ClpP (EC 3.4.21.92)	1	0.995
CP003791	241	260	fig|1218353.3.peg.241	B598_0256	dapF	PLF_810_00001326	PGF_00853991	Diaminopimelate epimerase (EC 5.1.1.7)	243104	243886	+	bi (<->)	CP047319	771	253	fig|83554.97.peg.771	GR632_03865		Diaminopimelate epimerase (EC 5.1.1.7)	1	0.996
CP003791	242	330	fig|1218353.3.peg.242	B598_0257		PLF_810_00000142	PGF_00003132	FIG047466: hypothetical protein	244021	245013	+	bi (<->)	CP047319	772	330	fig|83554.97.peg.772	GR632_03870		FIG047466: hypothetical protein	1	0.997
CP003791	243	230	fig|1218353.3.peg.243	B598_0258		PLF_810_00001451	PGF_01187824	Demethylmenaquinone methyltransferase (EC 2.1.1.163)	245018	245710	-	bi (<->)	CP047319	773	230	fig|83554.97.peg.773	GR632_03875	ubiE	Demethylmenaquinone methyltransferase (EC 2.1.1.163)	1	0.996
CP003791	244	260	fig|1218353.3.peg.244	B598_0259		PLF_810_00001497	PGF_00417810	Chorismate dehydratase (EC 4.2.1.151)	245685	246467	-	bi (<->)	CP047319	774	260	fig|83554.97.peg.774	GR632_03880		Chorismate dehydratase (EC 4.2.1.151)	1	0.996
CP003791	245	370	fig|1218353.3.peg.245	B598_0260		PLF_810_00001321	PGF_00053078	Aminodeoxyfutalosine synthase (EC 2.5.1.120)	246440	247552	-	bi (<->)	CP047319	775	370	fig|83554.97.peg.775	GR632_03885		Aminodeoxyfutalosine synthase (EC 2.5.1.120)	0.997	0.997
CP003791	246	72	fig|1218353.3.peg.246	B598_0261		PLF_810_00001333	PGF_00013096	Hypothetical membrane-associated protein CTA_0465	247521	247739	-	bi (<->)	CP047319	776	72	fig|83554.97.peg.776	GR632_03890		Hypothetical membrane-associated protein CTA_0465	1	0.986
CP003791	247	634	fig|1218353.3.peg.247	B598_0262		PLF_810_00001437	PGF_00401964	ortholog of Bordetella pertussis (BX470248) BP2101	247773	249677	-	bi (<->)	CP047319	777	634	fig|83554.97.peg.777	GR632_03895		ortholog of Bordetella pertussis (BX470248) BP2101	1	0.998
CP003791	248	116	fig|1218353.3.peg.248	B598_0263		PLF_810_00000972	PGF_01978719	Anti-sigma B factor antagonist RsbV	249698	250048	-	bi (<->)	CP047319	778	116	fig|83554.97.peg.778	GR632_03900		Anti-sigma B factor antagonist RsbV	1	0.991
CP003791	249	374	fig|1218353.3.peg.249	B598_0264		PLF_810_00000982	PGF_02818638	Hemolysins and related proteins containing CBS domains	250164	251288	-	bi (<->)	CP047319	779	374	fig|83554.97.peg.779	GR632_03905		Hemolysins and related proteins containing CBS domains	1	0.997
CP003791	250	158	fig|1218353.3.peg.250	B598_0265		PLF_810_00001147	PGF_00020361	Metal-dependent hydrolase YbeY, involved in rRNA and/or ribosome maturation and assembly	251290	251766	-	bi (<->)	CP047319	780	158	fig|83554.97.peg.780	GR632_03910	ybeY	Metal-dependent hydrolase YbeY, involved in rRNA and/or ribosome maturation and assembly	1	0.994
CP003791	251	53	fig|1218353.3.peg.251			PLF_810_00000106	PGF_00113415	hypothetical protein	251785	251946	-	bi (<->)	CP047319	781	53	fig|83554.97.peg.781	GR632_03915		hypothetical protein	1	0.981
CP003791	252	41	fig|1218353.3.peg.252	B598_0267		PLF_810_00008647	PGF_01215430	hypothetical protein	251964	252089	-	bi (<->)	CP047319	782	53	fig|83554.97.peg.782	GR632_03920		hypothetical protein	1	0.755
CP003791	253	221	fig|1218353.3.peg.253	B598_0268		PLF_810_00000277	PGF_01283099	Uncharacterized membrane anchored protein Mext_4159	252243	252908	-	bi (<->)	CP047319	783	221	fig|83554.97.peg.783	GR632_03925		Uncharacterized membrane anchored protein Mext_4159	1	0.995
CP003791	254	190	fig|1218353.3.peg.254	B598_0269		PLF_810_00001189	PGF_04198961	DNA-3-methyladenine glycosylase II (EC 3.2.2.21)	253092	253664	-	bi (<->)	CP047319	784	168	fig|83554.97.peg.784			DNA-3-methyladenine glycosylase II (EC 3.2.2.21)	0.869	0.946
CP003791	255	681	fig|1218353.3.peg.255	B598_0270		PLF_810_00001009	PGF_04962192	3'-to-5' exoribonuclease RNase R	253664	255709	-	bi (<->)	CP047319	785	681	fig|83554.97.peg.785	GR632_03935		3'-to-5' exoribonuclease RNase R	0.965	0.999
CP003791	256	659	fig|1218353.3.peg.256	B598_0271	dnaK	PLF_810_00000007	PGF_10357457	Chaperone protein DnaK	255866	257845	-	bi (<->)	CP047319	786	658	fig|83554.97.peg.786	GR632_03940	dnaK	Chaperone protein DnaK	0.988	0.998
CP003791	257	191	fig|1218353.3.peg.257	B598_0272		PLF_810_00002551	PGF_03751823	Heat shock protein GrpE	257871	258446	-	bi (<->)	CP047319	787	191	fig|83554.97.peg.787	GR632_03945	grpE	Heat shock protein GrpE	0.953	0.995
CP003791	258	386	fig|1218353.3.peg.258	B598_0273	hrcA	PLF_810_00001017	PGF_01867628	Heat-inducible transcription repressor HrcA	258443	259603	-	bi (<->)	CP047319	788	386	fig|83554.97.peg.788	GR632_03950	hrcA	Heat-inducible transcription repressor HrcA	0.969	0.995
CP003791	259	577	fig|1218353.3.peg.259	B598_0274	proS	PLF_810_00060236	PGF_00037588	Prolyl-tRNA synthetase (EC 6.1.1.15), bacterial type	259712	261445	-	bi (<->)	CP047319	789	577	fig|83554.97.peg.789	GR632_03955		Prolyl-tRNA synthetase (EC 6.1.1.15), bacterial type	0.941	0.997
CP003791	260	398	fig|1218353.3.peg.260	B598_0275		PLF_810_00001628	PGF_00387687	hypothetical protein	261710	262906	+	bi (<->)	CP047319	790	398	fig|83554.97.peg.790	GR632_03960		hypothetical protein	0.827	0.997
CP003791	261	314	fig|1218353.3.peg.261	B598_0276		PLF_810_00001579	PGF_00167046	hypothetical protein	263013	263957	+	bi (<->)	CP047319	791	314	fig|83554.97.peg.791	GR632_03965		hypothetical protein	0.939	0.997
CP003791	262	92	fig|1218353.3.peg.262	B598_0277		PLF_810_00001643	PGF_00198859	hypothetical protein	263962	264240	+	bi (<->)	CP047319	792	96	fig|83554.97.peg.792	GR632_03970		hypothetical protein	0.87	0.948
CP003791	263	347	fig|1218353.3.peg.263	B598_0278		PLF_810_00001276	PGF_00005840	ABC transporter, substrate-binding protein (cluster 15, trp?)	264237	265280	-	bi (<->)	CP047319	793	347	fig|83554.97.peg.793	GR632_03975		ABC transporter, substrate-binding protein (cluster 15, trp?)	0.963	0.997
CP003791	264	398	fig|1218353.3.peg.264	B598_0279	dapL	PLF_810_00001461	PGF_00015963	L,L-diaminopimelate aminotransferase (EC 2.6.1.83)	265277	266473	-	bi (<->)	CP047319	794	398	fig|83554.97.peg.794	GR632_03980		L,L-diaminopimelate aminotransferase (EC 2.6.1.83)	0.932	0.997
CP003791	265	47	fig|1218353.3.peg.265			PLF_810_00001772	PGF_00262453	hypothetical protein	266436	266579	+
CP003791	266	256	fig|1218353.3.peg.266	B598_0280		PLF_810_00001571	PGF_00233407	hypothetical protein	266738	267508	+	bi (<->)	CP047319	795	254	fig|83554.97.peg.795	GR632_03985		hypothetical protein	0.782	0.996
CP003791	267	411	fig|1218353.3.peg.267	B598_0281		PLF_810_00001001	PGF_00328086	hypothetical protein	267942	269177	+	bi (<->)	CP047319	796	411	fig|83554.97.peg.796	GR632_03990		hypothetical protein	0.961	0.998
CP003791	268	694	fig|1218353.3.peg.268	B598_0282		PLF_810_00001302	PGF_00123930	hypothetical protein	269178	271262	-	bi (<->)	CP047319	797	694	fig|83554.97.peg.797	GR632_03995		hypothetical protein	0.95	0.999
CP003791	269	198	fig|1218353.3.peg.269	B598_0283		PLF_810_00000013	PGF_08225224	hypothetical protein	271411	272007	+	bi (<->)	CP047319	798	289	fig|83554.97.peg.798	GR632_04005		hypothetical protein	0.96	0.682
CP003791	270	98	fig|1218353.3.peg.270	B598_0284		PLF_810_00000013	PGF_08225224	hypothetical protein	271983	272279	+	uni (->)	CP047319	798	289	fig|83554.97.peg.798	GR632_04005		hypothetical protein	0.968	0.325
CP003791	271	110	fig|1218353.3.peg.271	B598_0285		PLF_810_00060497	PGF_00404817	Bis(5'-nucleosyl)-tetraphosphatase (asymmetrical) (EC 3.6.1.17)	272276	272608	+	bi (<->)	CP047319	799	110	fig|83554.97.peg.799	GR632_04010		Bis(5'-nucleosyl)-tetraphosphatase (asymmetrical) (EC 3.6.1.17)	0.945	0.991
CP003791	272	562	fig|1218353.3.peg.272	B598_0286		PLF_810_00001527	PGF_08225224	hypothetical protein	272580	274268	+	bi (<->)	CP047319	800	545	fig|83554.97.peg.800	GR632_04015		hypothetical protein	0.934	0.978
CP003791	273	87	fig|1218353.3.peg.273	B598_0287		PLF_810_00001712	PGF_00104701	hypothetical protein	274257	274520	-	bi (<->)	CP047319	801	87	fig|83554.97.peg.801	GR632_04020		hypothetical protein	0.747	0.989
CP003791	274	444	fig|1218353.3.peg.274	B598_0288		PLF_810_00060514	PGF_00871301	sodium-solute symporter, putative	274870	276204	+	bi (<->)	CP047319	802	444	fig|83554.97.peg.802	GR632_04025		sodium-solute symporter, putative	0.928	0.998
CP003791	275	66	fig|1218353.3.peg.275	B598_0289		PLF_810_00060241	PGF_00365512	hypothetical protein	276287	276487	-	bi (<->)	CP047319	803	66	fig|83554.97.peg.803	GR632_04030		hypothetical protein	1	0.985
CP003791	276	229	fig|1218353.3.peg.276	B598_0290	aroG	PLF_810_00001385	PGF_00070550	2-keto-3-deoxy-D-arabino-heptulosonate-7-phosphate synthase I beta (EC 2.5.1.54)	276705	277394	-	bi (<->)	CP047319	804	280	fig|83554.97.peg.804	GR632_04035	aroF	2-keto-3-deoxy-D-arabino-heptulosonate-7-phosphate synthase I beta (EC 2.5.1.54)	0.996	0.814
CP003791	277	1045	fig|1218353.3.peg.277	B598_0291		PLF_810_00001618	PGF_08225224	hypothetical protein	277566	280703	-	bi (<->)	CP047319	805	1045	fig|83554.97.peg.805	GR632_04040		hypothetical protein	1	0.999
CP003791	278	258	fig|1218353.3.peg.278	B598_0292	artJ	PLF_810_00001320	PGF_05873585	ABC transporter, substrate-binding protein (cluster 3, basic aa/glutamine/opines)	280839	281615	+	bi (<->)	CP047319	806	258	fig|83554.97.peg.806	GR632_04045		ABC transporter, substrate-binding protein (cluster 3, basic aa/glutamine/opines)	1	0.996
CP003791	279	234	fig|1218353.3.peg.279	B598_0293		PLF_810_00001458	PGF_00014026	Inclusion membrane protein-38	281783	282487	+	bi (<->)	CP047319	807	234	fig|83554.97.peg.807	GR632_04050		Inclusion membrane protein-38	1	0.996
CP003791	280	273	fig|1218353.3.peg.280	B598_0294		PLF_810_00001556	PGF_07175005	Metal-dependent hydrolases of the beta-lactamase superfamily I; PhnP protein	282537	283358	+	bi (<->)	CP047319	808	273	fig|83554.97.peg.808	GR632_04055		Metal-dependent hydrolases of the beta-lactamase superfamily I; PhnP protein	1	0.996
CP003791	281	462	fig|1218353.3.peg.281	B598_0295	hflX	PLF_810_00000212	PGF_00007028	Ribosome LSU-associated GTP-binding protein HflX	283362	284750	+	bi (<->)	CP047319	809	462	fig|83554.97.peg.809	GR632_04060	hflX	Ribosome LSU-associated GTP-binding protein HflX	1	0.998
CP003791	282	422	fig|1218353.3.peg.282	B598_0296		PLF_810_00001054	PGF_00413298	tRNA t(6)A37-methylthiotransferase (EC 2.8.4.5)	284862	286130	+	bi (<->)	CP047319	810	422	fig|83554.97.peg.810	GR632_04065	mtaB	tRNA t(6)A37-methylthiotransferase (EC 2.8.4.5)	1	0.998
CP003791	283	332	fig|1218353.3.peg.283	B598_0297		PLF_810_00001050	PGF_04866870	hypothetical protein	286127	287125	+	bi (<->)	CP047319	811	332	fig|83554.97.peg.811	GR632_04070		hypothetical protein	0.997	0.997
CP003791	284	727	fig|1218353.3.peg.284	B598_0298	glgB	PLF_810_00000931	PGF_09031534	1,4-alpha-glucan (glycogen) branching enzyme, GH-13-type (EC 2.4.1.18)	287138	289321	+	bi (<->)	CP047319	812	727	fig|83554.97.peg.812	GR632_04075	glgB	1,4-alpha-glucan (glycogen) branching enzyme, GH-13-type (EC 2.4.1.18)	1	0.999
CP003791	285	591	fig|1218353.3.peg.285	B598_0299		PLF_810_00001675	PGF_00014025	Inclusion membrane protein-37	289443	291218	+	bi (<->)	CP047319	813	591	fig|83554.97.peg.813	GR632_04080		Inclusion membrane protein-37	1	0.998
CP003791	286	676	fig|1218353.3.peg.286	B598_0300		PLF_810_00001619	PGF_00350951	hypothetical protein	291408	293438	+	bi (<->)	CP047319	814	676	fig|83554.97.peg.814	GR632_04085		hypothetical protein	0.997	0.999
CP003791	287	998	fig|1218353.3.peg.287	B598_0301		PLF_810_00001677	PGF_00034728	Polymorphic outer membrane protein	293489	296485	-	bi (<->)	CP047319	815	998	fig|83554.97.peg.815	GR632_04090		Polymorphic outer membrane protein	0.999	0.999
CP003791	288	961	fig|1218353.3.peg.288	B598_0302		PLF_810_00001514	PGF_00034728	Polymorphic outer membrane protein	296507	299392	-	bi (<->)	CP047319	816	961	fig|83554.97.peg.816	GR632_04095		Polymorphic outer membrane protein	1	0.999
CP003791	289	354	fig|1218353.3.peg.289	B598_0303		PLF_810_00001725	PGF_00034726	Polymorphic outer membrane protein	299660	300724	-	bi (<->)	CP047319	817	354	fig|83554.97.peg.817	GR632_04100		Polymorphic outer membrane protein	1	0.997
CP003791	290	38	fig|1218353.3.peg.290	B598_0304		PLF_810_00001706	PGF_01210680	hypothetical protein	300792	300908	+	bi (<->)	CP047319	818	38	fig|83554.97.peg.818			hypothetical protein	1	0.974
CP003791	291	984	fig|1218353.3.peg.291	B598_0305		PLF_810_00001476	PGF_02898742	hypothetical protein	301185	304139	-	bi (<->)	CP047319	819	984	fig|83554.97.peg.819	GR632_04105		hypothetical protein	1	0.999
CP003791	292	1039	fig|1218353.3.peg.292	B598_0306		PLF_810_00001528	PGF_08225224	hypothetical protein	304165	307284	-	bi (<->)	CP047319	820	1039	fig|83554.97.peg.820	GR632_04110		hypothetical protein	1	0.999
CP003791	293	851	fig|1218353.3.peg.293	B598_0307		PLF_810_00060499	PGF_01215937	hypothetical protein	307518	310073	-	bi (<->)	CP047319	821	854	fig|83554.97.peg.821	GR632_04115		hypothetical protein	1	0.995
CP003791	294	944	fig|1218353.3.peg.294	B598_0308		PLF_810_00001620	PGF_08225224	hypothetical protein	310328	313162	-	bi (<->)	CP047319	822	944	fig|83554.97.peg.822	GR632_04120		hypothetical protein	1	0.999
CP003791	295	840	fig|1218353.3.peg.295	B598_0309		PLF_810_00001023	PGF_00034728	Polymorphic outer membrane protein	313293	315815	-	bi (<->)	CP047319	823	840	fig|83554.97.peg.823	GR632_04125		Polymorphic outer membrane protein	1	0.999
CP003791	296	844	fig|1218353.3.peg.296	B598_0310		PLF_810_00001560	PGF_00034728	Polymorphic outer membrane protein	315971	318505	-	bi (<->)	CP047319	824	849	fig|83554.97.peg.824	GR632_04130		Polymorphic outer membrane protein	0.999	0.993
CP003791	297	38	fig|1218353.3.peg.297	B598_0311		PLF_810_00004645	PGF_01212338	hypothetical protein	318729	318845	+	bi (<->)	CP047319	825	38	fig|83554.97.peg.825			hypothetical protein	1	0.974
CP003791	298	173	fig|1218353.3.peg.298	B598_0312	pmp7	PLF_810_00000001	PGF_08225224	hypothetical protein	318896	319417	-	uni (->)	CP047319	826	182	fig|83554.97.peg.826	GR632_04135		hypothetical protein	1	0.879
CP003791	299	670	fig|1218353.3.peg.299	B598_0313		PLF_810_00000001	PGF_08225224	hypothetical protein	319496	321508	-	bi (<->)	CP047319	834	847	fig|83554.97.peg.834	GR632_04160		hypothetical protein	0.743	0.786
CP003791	300	308	fig|1218353.3.peg.300	B598_0314		PLF_810_00000001	PGF_08225224	hypothetical protein	321639	322565	-	uni (->)	CP047319	834	847	fig|83554.97.peg.834	GR632_04160		hypothetical protein	1	0.362
CP003791	301	419	fig|1218353.3.peg.301	B598_0315		PLF_810_00001113	PGF_08225224	hypothetical protein	322936	324195	-	uni (->)	CP047319	834	847	fig|83554.97.peg.834	GR632_04160		hypothetical protein	1	0.485
CP003791	302	39	fig|1218353.3.peg.302	B598_0316		PLF_810_00008364	PGF_01215512	hypothetical protein	324216	324335	+
CP003791	303	898	fig|1218353.3.peg.303	B598_0317		PLF_810_00001421	PGF_08225224	hypothetical protein	324319	327015	-	bi (<->)	CP047319	835	926	fig|83554.97.peg.835	GR632_04165		hypothetical protein	0.998	0.969
CP003791	304	1356	fig|1218353.3.peg.304	B598_0318		PLF_810_00003440	PGF_08225224	hypothetical protein	327243	331313	-	bi (<->)	CP047319	836	1368	fig|83554.97.peg.836	GR632_04170		hypothetical protein	1	0.99
CP003791	305	91	fig|1218353.3.peg.305	B598_0319		PLF_810_00061473	PGF_00210118	Uncharacterized membrane protein YuzA	331542	331817	-	bi (<->)	CP047319	837	91	fig|83554.97.peg.837	GR632_04175		Uncharacterized membrane protein YuzA	1	0.989
CP003791	306	100	fig|1218353.3.peg.306	B598_0320	gatC	PLF_810_00000973	PGF_00067573	Aspartyl-tRNA(Asn) amidotransferase subunit C (EC 6.3.5.6) @ Glutamyl-tRNA(Gln) amidotransferase subunit C (EC 6.3.5.7)	332018	332320	+	bi (<->)	CP047319	838	100	fig|83554.97.peg.838	GR632_04180	gatC	Aspartyl-tRNA(Asn) amidotransferase subunit C (EC 6.3.5.6) @ Glutamyl-tRNA(Gln) amidotransferase subunit C (EC 6.3.5.7)	1	0.99
CP003791	307	491	fig|1218353.3.peg.307	B598_0321	gatA	PLF_810_00002488	PGF_06522349	Aspartyl-tRNA(Asn) amidotransferase subunit A (EC 6.3.5.6) @ Glutamyl-tRNA(Gln) amidotransferase subunit A (EC 6.3.5.7)	332342	333817	+	bi (<->)	CP047319	839	491	fig|83554.97.peg.839	GR632_04185	gatA	Aspartyl-tRNA(Asn) amidotransferase subunit A (EC 6.3.5.6) @ Glutamyl-tRNA(Gln) amidotransferase subunit A (EC 6.3.5.7)	1	0.998
CP003791	308	487	fig|1218353.3.peg.308	B598_0322	gatB	PLF_810_00000200	PGF_00067554	Aspartyl-tRNA(Asn) amidotransferase subunit B (EC 6.3.5.6) @ Glutamyl-tRNA(Gln) amidotransferase subunit B (EC 6.3.5.7)	333817	335280	+	bi (<->)	CP047319	840	487	fig|83554.97.peg.840	GR632_04190	gatB	Aspartyl-tRNA(Asn) amidotransferase subunit B (EC 6.3.5.6) @ Glutamyl-tRNA(Gln) amidotransferase subunit B (EC 6.3.5.7)	1	0.998
CP003791	309	383	fig|1218353.3.peg.309	B598_0323		PLF_810_00001549	PGF_00014011	Inclusion membrane protein-1	335401	336552	-	bi (<->)	CP047319	841	406	fig|83554.97.peg.841	GR632_04195		Inclusion membrane protein-1	0.995	0.941
CP003791	310	187	fig|1218353.3.peg.310	B598_0324		PLF_810_00001595	PGF_00014018	Inclusion membrane protein-2	336794	337357	-	bi (<->)	CP047319	842	187	fig|83554.97.peg.842	GR632_04200		Inclusion membrane protein-2	1	0.995
CP003791	311	316	fig|1218353.3.peg.311	B598_0325		PLF_810_00001368	PGF_00379645	hypothetical protein	337518	338468	-	bi (<->)	CP047319	843	316	fig|83554.97.peg.843	GR632_04205		hypothetical protein	1	0.997
CP003791	312	300	fig|1218353.3.peg.312	B598_0326	rnhC	PLF_810_00001026	PGF_00048557	Ribonuclease HIII (EC 3.1.26.4)	338687	339589	-	bi (<->)	CP047319	844	300	fig|83554.97.peg.844	GR632_04210		Ribonuclease HIII (EC 3.1.26.4)	1	0.997
CP003791	313	143	fig|1218353.3.peg.313	B598_0327	yfgA	PLF_810_00000115	PGF_00010708	HTH Transcriptional Regulator	339863	340294	+	bi (<->)	CP047319	845	143	fig|83554.97.peg.845	GR632_04215		HTH Transcriptional Regulator	1	0.993
CP003791	314	484	fig|1218353.3.peg.314	B598_0328		PLF_810_00001726	PGF_00181676	hypothetical protein	340366	341820	-	bi (<->)	CP047319	846	484	fig|83554.97.peg.846	GR632_04220		hypothetical protein	1	0.998
CP003791	315	52	fig|1218353.3.peg.315	B598_0329		PLF_810_00001217	PGF_00178948	hypothetical protein	342114	342272	-	bi (<->)	CP047319	847	52	fig|83554.97.peg.847	GR632_04225		hypothetical protein	1	0.981
CP003791	316	48	fig|1218353.3.peg.316	B598_0330		PLF_810_00001217	PGF_00178948	hypothetical protein	342461	342607	-	bi (<->)	CP047319	848	48	fig|83554.97.peg.848			hypothetical protein	1	0.979
CP003791	317	83	fig|1218353.3.peg.317	B598_0331		PLF_810_00001217	PGF_00178948	hypothetical protein	342588	342839	-	bi (<->)	CP047319	849	83	fig|83554.97.peg.849			hypothetical protein	1	0.988
CP003791	318	174	fig|1218353.3.peg.318	B598_0332		PLF_810_00001217	PGF_00178948	hypothetical protein	342863	343387	-	bi (<->)	CP047319	850	174	fig|83554.97.peg.850			hypothetical protein	1	0.994
CP003791	319	60	fig|1218353.3.peg.319			PLF_810_00006229	PGF_00213771	hypothetical protein	343807	343989	-	bi (<->)	CP047319	851	60	fig|83554.97.peg.851	GR632_04230		hypothetical protein	1	0.983
CP003791	320	285	fig|1218353.3.peg.320	B598_0333		PLF_810_00001686	PGF_00264266	hypothetical protein	344159	345016	+	bi (<->)	CP047319	852	288	fig|83554.97.peg.852	GR632_04235		hypothetical protein	0.996	0.986
CP003791	321	289	fig|1218353.3.peg.321	B598_0334	omp10	PLF_810_00000910	PGF_00114167	hypothetical protein	345150	346019	+	bi (<->)	CP047319	853	289	fig|83554.97.peg.853	GR632_04240		hypothetical protein	1	0.997
CP003791	322	683	fig|1218353.3.peg.322	B598_0336		PLF_810_00001078	PGF_05864899	Uncharacterized protein YyaL	346570	348621	+	bi (<->)	CP047319	854	700	fig|83554.97.peg.854	GR632_04250		Uncharacterized protein YyaL	0.999	0.974
CP003791	323	361	fig|1218353.3.peg.323	B598_0337		PLF_810_00001223	PGF_08225224	hypothetical protein	348733	349818	+	bi (<->)	CP047319	855	361	fig|83554.97.peg.855	GR632_04255		hypothetical protein	1	0.997
CP003791	324	278	fig|1218353.3.peg.324	B598_0338	ksgA	PLF_810_00001413	PGF_00049827	SSU rRNA (adenine(1518)-N(6)/adenine(1519)-N(6))-dimethyltransferase (EC 2.1.1.182)	349827	350663	+	bi (<->)	CP047319	856	278	fig|83554.97.peg.856	GR632_04260	rsmA	SSU rRNA (adenine(1518)-N(6)/adenine(1519)-N(6))-dimethyltransferase (EC 2.1.1.182)	1	0.996
CP003791	325	644	fig|1218353.3.peg.325	B598_0339	dxs	PLF_810_00001085	PGF_00426115	1-deoxy-D-xylulose 5-phosphate synthase (EC 2.2.1.7)	351128	353062	-	bi (<->)	CP047319	858	644	fig|83554.97.peg.858	GR632_04265		1-deoxy-D-xylulose 5-phosphate synthase (EC 2.2.1.7)	1	0.998
CP003791	326	84	fig|1218353.3.peg.326	B598_0340		PLF_810_00001737	PGF_00311319	hypothetical protein	353059	353313	-	bi (<->)	CP047319	859	84	fig|83554.97.peg.859	GR632_04270		FIG00493845: hypothetical protein	1	0.988
CP003791	327	75	fig|1218353.3.peg.327	B598_0341		PLF_810_00001095	PGF_05076104	Exodeoxyribonuclease VII small subunit (EC 3.1.11.6)	353328	353555	-	bi (<->)	CP047319	860	75	fig|83554.97.peg.860	GR632_04275		Exodeoxyribonuclease VII small subunit (EC 3.1.11.6)	1	0.987
CP003791	328	555	fig|1218353.3.peg.328	B598_0342	xseA	PLF_810_00000915	PGF_00425024	Exodeoxyribonuclease VII large subunit (EC 3.1.11.6)	353559	355226	-	bi (<->)	CP047319	861	555	fig|83554.97.peg.861	GR632_04280		Exodeoxyribonuclease VII large subunit (EC 3.1.11.6)	1	0.998
CP003791	329	254	fig|1218353.3.peg.329	B598_0343	tpiA	PLF_810_00001076	PGF_04574228	Triosephosphate isomerase (EC 5.3.1.1)	355357	356121	+	bi (<->)	CP047319	862	254	fig|83554.97.peg.862	GR632_04285		Triosephosphate isomerase (EC 5.3.1.1)	1	0.996
CP003791	330	41	fig|1218353.3.peg.330	B598_0344		PLF_810_00059235	PGF_01216059	hypothetical protein	356204	356329	+	bi (<->)	CP047319	863	41	fig|83554.97.peg.863			hypothetical protein	1	0.976
CP003791	331	74	fig|1218353.3.peg.331	B598_0345	secG	PLF_810_00001204	PGF_10456344	Protein translocase membrane subunit SecG	356485	356709	+	bi (<->)	CP047319	864	104	fig|83554.97.peg.864	GR632_04290	secG	Protein translocase membrane subunit SecG	1	0.702
CP003791	332	49	fig|1218353.3.peg.332	B598_0346		PLF_810_00001744	PGF_01210697	hypothetical protein	356792	356941	+	bi (<->)	CP047319	865	49	fig|83554.97.peg.865			FIG00494263: hypothetical protein	1	0.98
CP003791	333	184	fig|1218353.3.peg.333	B598_0347	def	PLF_810_00060314	PGF_00030655	Peptide deformylase (EC 3.5.1.88)	356964	357518	+	bi (<->)	CP047319	866	184	fig|83554.97.peg.866	GR632_04295		Peptide deformylase (EC 3.5.1.88)	1	0.995
CP003791	334	698	fig|1218353.3.peg.334	B598_0348		PLF_810_00000942	PGF_08225224	hypothetical protein	357599	359695	-	bi (<->)	CP047319	867	698	fig|83554.97.peg.867	GR632_04300		hypothetical protein	1	0.999
CP003791	335	568	fig|1218353.3.peg.335	B598_0349		PLF_810_00001172	PGF_00858828	hypothetical protein	359705	361411	-	bi (<->)	CP047319	868	568	fig|83554.97.peg.868	GR632_04305		hypothetical protein	1	0.998
CP003791	336	196	fig|1218353.3.peg.336	B598_0350	maf	PLF_810_00001563	PGF_08843714	Septum formation protein Maf	361393	361983	-	bi (<->)	CP047319	869	196	fig|83554.97.peg.869	GR632_04310	maf	Septum formation protein Maf	1	0.995
CP003791	337	533	fig|1218353.3.peg.337	B598_0351	ybiT	PLF_810_00001040	PGF_00766022	Bis-ABC ATPase YbiT	362025	363626	-	bi (<->)	CP047319	870	533	fig|83554.97.peg.870	GR632_04315		Bis-ABC ATPase YbiT	1	0.998
CP003791	338	312	fig|1218353.3.peg.338	B598_0352		PLF_810_00000964	PGF_04835795	Site-specific tyrosine recombinase XerC	363667	364605	-	bi (<->)	CP047319	871	312	fig|83554.97.peg.871	GR632_04320		Site-specific tyrosine recombinase XerC	1	0.997
CP003791	339	306	fig|1218353.3.peg.339	B598_0353	rnz	PLF_810_00000124	PGF_07097873	Ribonuclease Z (EC 3.1.26.11)	364650	365570	-	bi (<->)	CP047319	872	306	fig|83554.97.peg.872	GR632_04325		Ribonuclease Z (EC 3.1.26.11)	1	0.997
CP003791	340	224	fig|1218353.3.peg.340	B598_0354		PLF_810_00001632	PGF_00372943	hypothetical protein	365674	366348	-	bi (<->)	CP047319	873	224	fig|83554.97.peg.873	GR632_04330		hypothetical protein	1	0.996
CP003791	341	40	fig|1218353.3.peg.341			PLF_810_00008309	PGF_01215455	hypothetical protein	366347	366469	+
CP003791	342	818	fig|1218353.3.peg.342	B598_0355	lon	PLF_810_00000035	PGF_04438983	ATP-dependent protease La (EC 3.4.21.53) Type I	366485	368941	-	bi (<->)	CP047319	874	818	fig|83554.97.peg.874	GR632_04335	lon	ATP-dependent protease La (EC 3.4.21.53) Type I	1	0.999
CP003791	343	213	fig|1218353.3.peg.343	B598_0357		PLF_810_00001293	PGF_02792560	tRNA threonylcarbamoyladenosine biosynthesis protein TsaB	369587	370228	+	bi (<->)	CP047319	876	213	fig|83554.97.peg.876	GR632_04340		tRNA threonylcarbamoyladenosine biosynthesis protein TsaB	1	0.995
CP003791	344	58	fig|1218353.3.peg.344	B598_0358	rpsU	PLF_810_00000127	PGF_04034430	SSU ribosomal protein S21p	370427	370603	+	bi (<->)	CP047319	877	58	fig|83554.97.peg.877	GR632_04345		SSU ribosomal protein S21p	1	0.983
CP003791	345	391	fig|1218353.3.peg.345	B598_0359	dnaJ	PLF_810_00000084	PGF_10301134	Chaperone protein DnaJ	370633	371808	+	bi (<->)	CP047319	878	391	fig|83554.97.peg.878	GR632_04350	dnaJ	Chaperone protein DnaJ	1	0.997
CP003791	346	678	fig|1218353.3.peg.346	B598_0360		PLF_810_00000323	PGF_00024956	Acetoin dehydrogenase E1 component alpha-subunit (EC 2.3.1.190) / Acetoin dehydrogenase E1 component beta-subunit (EC 2.3.1.190)	371843	373879	+	bi (<->)	CP047319	879	678	fig|83554.97.peg.879	GR632_04355		Acetoin dehydrogenase E1 component alpha-subunit (EC 2.3.1.190) / Acetoin dehydrogenase E1 component beta-subunit (EC 2.3.1.190)	1	0.999
CP003791	347	344	fig|1218353.3.peg.347	B598_0361		PLF_810_00061536	PGF_00115326	hypothetical protein	373876	374910	-	bi (<->)	CP047319	880	344	fig|83554.97.peg.880	GR632_04360		hypothetical protein	0.997	0.997
CP003791	348	486	fig|1218353.3.peg.348	B598_0362		PLF_810_00001680	PGF_06887246	DNA internalization-related competence protein ComEC/Rec2	375017	376477	-	bi (<->)	CP047319	881	486	fig|83554.97.peg.881	GR632_04365		DNA internalization-related competence protein ComEC/Rec2	1	0.998
CP003791	349	263	fig|1218353.3.peg.349	B598_0363		PLF_810_00001081	PGF_00356705	hypothetical protein	376450	377241	+	bi (<->)	CP047319	882	263	fig|83554.97.peg.882	GR632_04370		hypothetical protein	1	0.996
CP003791	350	112	fig|1218353.3.peg.350	B598_0364		PLF_810_00001250	PGF_08051111	Phosphotransferase system, phosphocarrier protein HPr	377234	377572	+	bi (<->)	CP047319	883	112	fig|83554.97.peg.883	GR632_04375		Phosphotransferase system, phosphocarrier protein HPr	1	0.991
CP003791	351	566	fig|1218353.3.peg.351	B598_0365	ptsP	PLF_810_00001605	PGF_00033423	Phosphoenolpyruvate-protein phosphotransferase of PTS system (EC 2.7.3.9)	377573	379273	+	bi (<->)	CP047319	884	566	fig|83554.97.peg.884	GR632_04380	ptsP	Phosphoenolpyruvate-protein phosphotransferase of PTS system (EC 2.7.3.9)	1	0.998
CP003791	352	96	fig|1218353.3.peg.352	B598_0366		PLF_810_00000977	PGF_02141223	Nucleoid-associated protein YaaK	379270	379560	-	bi (<->)	CP047319	885	96	fig|83554.97.peg.885	GR632_04385		Nucleoid-associated protein YaaK	1	0.99
CP003791	353	443	fig|1218353.3.peg.353	B598_0367	dnaX	PLF_810_00060456	PGF_10365126	DNA polymerase III subunits gamma and tau (EC 2.7.7.7)	379565	380896	-	bi (<->)	CP047319	886	443	fig|83554.97.peg.886	GR632_04390	dnaX	DNA polymerase III subunits gamma and tau (EC 2.7.7.7)	1	0.998
CP003791	354	698	fig|1218353.3.peg.354	B598_0368		PLF_810_00001479	PGF_00388630	hypothetical protein	381393	383489	+	bi (<->)	CP047319	887	698	fig|83554.97.peg.887	GR632_04395		hypothetical protein	1	0.999
CP003791	355	148	fig|1218353.3.peg.355	B598_0369		PLF_810_00001634	PGF_00138168	hypothetical protein	383509	383955	-	bi (<->)	CP047319	888	150	fig|83554.97.peg.888	GR632_04400		hypothetical protein	1	0.98
CP003791	356	150	fig|1218353.3.peg.356	B598_0370		PLF_810_00001755	PGF_01210705	hypothetical protein	384290	384742	-	bi (<->)	CP047319	889	150	fig|83554.97.peg.889	GR632_04405		hypothetical protein	1	0.993
CP003791	357	92	fig|1218353.3.peg.357	B598_0371		PLF_810_00001791	PGF_00382472	hypothetical protein	384907	385185	-	bi (<->)	CP047319	890	133	fig|83554.97.peg.890	GR632_04410		hypothetical protein	1	0.684
CP003791	358	245	fig|1218353.3.peg.358	B598_0372		PLF_810_00001410	PGF_10097367	Porphobilinogen deaminase (EC 2.5.1.61)	385424	386161	-	bi (<->)	CP047319	891	245	fig|83554.97.peg.891	GR632_04415		Porphobilinogen deaminase (EC 2.5.1.61)	1	0.996
CP003791	359	453	fig|1218353.3.peg.359	B598_0373	radA	PLF_810_00000922	PGF_00421792	DNA repair protein RadA	386139	387500	-	bi (<->)	CP047319	892	453	fig|83554.97.peg.892	GR632_04420	radA	DNA repair protein RadA	1	0.998
CP003791	360	237	fig|1218353.3.peg.360	B598_0374	rnc	PLF_810_00001350	PGF_03790040	Ribonuclease III (EC 3.1.26.3)	387466	388179	-	bi (<->)	CP047319	893	237	fig|83554.97.peg.893	GR632_04425		Ribonuclease III (EC 3.1.26.3)	1	0.996
CP003791	361	154	fig|1218353.3.peg.361	B598_0375	dcrA	PLF_810_00001488	PGF_00210288	hypothetical protein	388299	388763	+	bi (<->)	CP047319	894	154	fig|83554.97.peg.894	GR632_04430		hypothetical protein	1	0.994
CP003791	362	600	fig|1218353.3.peg.362	B598_0376		PLF_810_00001409	PGF_04208139	Phosphomannomutase (EC 5.4.2.8)	388859	390661	+	bi (<->)	CP047319	895	600	fig|83554.97.peg.895	GR632_04435		Phosphomannomutase (EC 5.4.2.8)	1	0.998
CP003791	363	205	fig|1218353.3.peg.363	B598_0377		PLF_810_00060293	PGF_00473519	Superoxide dismutase [Mn] (EC 1.15.1.1)	390844	391461	+	bi (<->)	CP047319	896	205	fig|83554.97.peg.896	GR632_04440		Superoxide dismutase [Mn] (EC 1.15.1.1)	1	0.995
CP003791	364	308	fig|1218353.3.peg.364	B598_0378	accD	PLF_810_00000018	PGF_00026453	Acetyl-coenzyme A carboxyl transferase beta chain (EC 6.4.1.2)	391537	392463	+	bi (<->)	CP047319	897	308	fig|83554.97.peg.897	GR632_04445		Acetyl-coenzyme A carboxyl transferase beta chain (EC 6.4.1.2)	1	0.997
CP003791	365	147	fig|1218353.3.peg.365	B598_0379	dut	PLF_810_00000976	PGF_01430214	Deoxyuridine 5'-triphosphate nucleotidohydrolase (EC 3.6.1.23)	392506	392949	+	bi (<->)	CP047319	898	147	fig|83554.97.peg.898	GR632_04450		Deoxyuridine 5'-triphosphate nucleotidohydrolase (EC 3.6.1.23)	1	0.993
CP003791	366	158	fig|1218353.3.peg.366	B598_0380		PLF_810_00001045	PGF_05549488	PTS IIA-like nitrogen-regulatory protein PtsN	392951	393427	+	bi (<->)	CP047319	899	158	fig|83554.97.peg.899	GR632_04455		PTS IIA-like nitrogen-regulatory protein PtsN	1	0.994
CP003791	367	226	fig|1218353.3.peg.367	B598_0381		PLF_810_00001407	PGF_05549488	PTS IIA-like nitrogen-regulatory protein PtsN	393432	394112	+	bi (<->)	CP047319	900	226	fig|83554.97.peg.900	GR632_04460		PTS IIA-like nitrogen-regulatory protein PtsN	1	0.996
CP003791	368	467	fig|1218353.3.peg.368	B598_0382		PLF_810_00001482	PGF_00160830	hypothetical protein	394211	395614	+	bi (<->)	CP047319	901	467	fig|83554.97.peg.901	GR632_04465		hypothetical protein	1	0.998
CP003791	369	574	fig|1218353.3.peg.369	B598_0383		PLF_810_00060326	PGF_00014024	Inclusion membrane protein-32	395790	397514	+	bi (<->)	CP047319	902	574	fig|83554.97.peg.902	GR632_04470		Inclusion membrane protein-32	1	0.998
CP003791	370	203	fig|1218353.3.peg.370	B598_0384		PLF_810_00001732	PGF_00302831	hypothetical protein	397522	398133	-	bi (<->)	CP047319	903	203	fig|83554.97.peg.903	GR632_04475		hypothetical protein	1	0.995
CP003791	371	186	fig|1218353.3.peg.371	B598_0385		PLF_810_00001434	PGF_00141523	hypothetical protein	398145	398705	-	bi (<->)	CP047319	904	205	fig|83554.97.peg.904	GR632_04480		hypothetical protein	0.995	0.902
CP003791	372	362	fig|1218353.3.peg.372	B598_0386	trmU	PLF_810_00000235	PGF_07304022	tRNA-specific 2-thiouridylase MnmA (EC 2.8.1.13)	398799	399887	+	bi (<->)	CP047319	905	362	fig|83554.97.peg.905	GR632_04485	mnmA	tRNA-specific 2-thiouridylase MnmA (EC 2.8.1.13)	0.997	0.997
CP003791	373	845	fig|1218353.3.peg.373	B598_0387	clpC	PLF_810_00020783	PGF_03999196	ATP-dependent Clp protease, ATP-binding subunit ClpC	399865	402402	-	bi (<->)	CP047319	906	845	fig|83554.97.peg.906	GR632_04490		ATP-dependent Clp protease, ATP-binding subunit ClpC	1	0.999
CP003791	374	47	fig|1218353.3.peg.374	B598_0388		PLF_810_00001747	PGF_01210700	hypothetical protein	402395	402538	-	bi (<->)	CP047319	907	47	fig|83554.97.peg.907			hypothetical protein	1	0.979
CP003791	375	222	fig|1218353.3.peg.375	B598_0389		PLF_810_00001339	PGF_00017128	Lipoate-protein ligase A	402636	403304	+	bi (<->)	CP047319	908	244	fig|83554.97.peg.908	GR632_04495		Lipoate-protein ligase A	1	0.906
CP003791	376	474	fig|1218353.3.peg.376	B598_0390		PLF_810_00001408	PGF_00033702	Phospholipase D family protein	403301	404725	+	bi (<->)	CP047319	909	474	fig|83554.97.peg.909	GR632_04500		Phospholipase D family protein	1	0.998
CP003791	377	144	fig|1218353.3.peg.377	B598_0391		PLF_810_00000968	PGF_00110009	hypothetical protein	404852	405286	+
CP003791	378	556	fig|1218353.3.peg.378	B598_0392		PLF_810_00000968	PGF_00110009	hypothetical protein	405247	406917	+	bi (<->)	CP047319	910	690	fig|83554.97.peg.910	GR632_04505		hypothetical protein	0.998	0.804
CP003791	379	113	fig|1218353.3.peg.379	B598_0393	gcvH	PLF_810_00002582	PGF_00016957	Likely not a Glycine cleavage system H protein	406917	407258	+	bi (<->)	CP047319	911	113	fig|83554.97.peg.911	GR632_04510		Likely not a Glycine cleavage system H protein	1	0.991
CP003791	380	104	fig|1218353.3.peg.380	B598_0394		PLF_810_00001730	PGF_00266545	hypothetical protein	407380	407694	+	bi (<->)	CP047319	912	104	fig|83554.97.peg.912	GR632_04515		hypothetical protein	1	0.99
CP003791	381	56	fig|1218353.3.peg.381	B598_0395		PLF_810_00001734	PGF_00212508	hypothetical protein	407846	408016	+	bi (<->)	CP047319	913	110	fig|83554.97.peg.913	GR632_04520		hypothetical protein	1	0.5
CP003791	382	264	fig|1218353.3.peg.382	B598_0396	nqrE	PLF_810_00060359	PGF_00025189	Na(+)-translocating NADH-quinone reductase subunit E (EC 1.6.5.8)	408017	408811	-	bi (<->)	CP047319	914	264	fig|83554.97.peg.914	GR632_04525	nqrE	Na(+)-translocating NADH-quinone reductase subunit E (EC 1.6.5.8)	1	0.996
CP003791	383	213	fig|1218353.3.peg.383	B598_0397	nqrD	PLF_810_00000956	PGF_00025188	Na(+)-translocating NADH-quinone reductase subunit D (EC 1.6.5.8)	408816	409457	-	bi (<->)	CP047319	915	213	fig|83554.97.peg.915	GR632_04530	nqrD	Na(+)-translocating NADH-quinone reductase subunit D (EC 1.6.5.8)	1	0.995
CP003791	384	320	fig|1218353.3.peg.384	B598_0398	nqrC	PLF_810_00001558	PGF_00025187	Na(+)-translocating NADH-quinone reductase subunit C (EC 1.6.5.8)	409444	410406	-	bi (<->)	CP047319	916	320	fig|83554.97.peg.916	GR632_04535		Na(+)-translocating NADH-quinone reductase subunit C (EC 1.6.5.8)	1	0.997
CP003791	385	503	fig|1218353.3.peg.385	B598_0399	nqrB	PLF_810_00000409	PGF_00025185	Na(+)-translocating NADH-quinone reductase subunit B (EC 1.6.5.8)	410410	411921	-	bi (<->)	CP047319	917	503	fig|83554.97.peg.917	GR632_04540		Na(+)-translocating NADH-quinone reductase subunit B (EC 1.6.5.8)	1	0.998
CP003791	386	198	fig|1218353.3.peg.386	B598_0400		PLF_810_00060513	PGF_01210677	hypothetical protein	412001	412597	+	bi (<->)	CP047319	918	198	fig|83554.97.peg.918	GR632_04545		conserved hypothetical protein	1	0.995
CP003791	387	197	fig|1218353.3.peg.387	B598_0401		PLF_810_00001022	PGF_00034709	Polymer-forming bactofilin	412563	413156	-	bi (<->)	CP047319	919	197	fig|83554.97.peg.919	GR632_04550		Polymer-forming bactofilin	1	0.995
CP003791	388	450	fig|1218353.3.peg.388	B598_0402		PLF_810_00000039	PGF_00876106	Chromosomal replication initiator protein DnaA	413173	414525	-	bi (<->)	CP047319	920	450	fig|83554.97.peg.920	GR632_04555	dnaA	Chromosomal replication initiator protein DnaA	1	0.998
CP003791	389	143	fig|1218353.3.peg.389	B598_0403		PLF_810_00000138	PGF_00414403	type III secretion chaperone, putative	414720	415151	-	bi (<->)	CP047319	921	143	fig|83554.97.peg.921	GR632_04560		type III secretion chaperone, putative	1	0.993
CP003791	390	152	fig|1218353.3.peg.390	B598_0404		PLF_810_00001118	PGF_00267119	hypothetical protein	415155	415613	-	bi (<->)	CP047319	922	182	fig|83554.97.peg.922	GR632_04565		hypothetical protein	1	0.83
CP003791	391	298	fig|1218353.3.peg.391	B598_0405	mraW	PLF_810_00000970	PGF_02390924	16S rRNA (cytosine(1402)-N(4))-methyltransferase (EC 2.1.1.199)	415877	416773	+	bi (<->)	CP047319	923	298	fig|83554.97.peg.923	GR632_04570	rsmH	16S rRNA (cytosine(1402)-N(4))-methyltransferase (EC 2.1.1.199)	1	0.997
CP003791	392	95	fig|1218353.3.peg.392	B598_0406	ftsL	PLF_810_00001450	PGF_00417008	Cell division protein FtsL	416770	417057	+	bi (<->)	CP047319	924	95	fig|83554.97.peg.924	GR632_04575		Cell division protein FtsL	1	0.989
CP003791	393	641	fig|1218353.3.peg.393	B598_0407		PLF_810_00002495	PGF_10302926	Cell division protein FtsI [Peptidoglycan synthetase] (EC 2.4.1.129)	417068	418993	+	bi (<->)	CP047319	925	649	fig|83554.97.peg.925	GR632_04580		Cell division protein FtsI [Peptidoglycan synthetase] (EC 2.4.1.129)	1	0.986
CP003791	394	132	fig|1218353.3.peg.394	B598_0408		PLF_810_00001914	PGF_01210802	hypothetical protein	418996	419394	-	bi (<->)	CP047319	926	146	fig|83554.97.peg.926	GR632_04585		hypothetical protein	0.992	0.897
CP003791	395	38	fig|1218353.3.peg.395	B598_0409		PLF_810_00001761	PGF_01210706	hypothetical protein	419362	419478	+
CP003791	396	483	fig|1218353.3.peg.396	B598_0410	murE	PLF_810_00001165	PGF_07096769	UDP-N-acetylmuramoyl-dipeptide--2,6-diaminopimelate ligase (EC 6.3.2.13)	419765	421216	+	bi (<->)	CP047319	927	483	fig|83554.97.peg.927	GR632_04590		UDP-N-acetylmuramoyl-dipeptide--2,6-diaminopimelate ligase (EC 6.3.2.13)	1	0.998
CP003791	397	239	fig|1218353.3.peg.397	B598_0411		PLF_810_00001100	PGF_01466819	N-acetylmuramoyl-L-alanine amidase (EC 3.5.1.28)	421209	421928	+	bi (<->)	CP047319	928	239	fig|83554.97.peg.928	GR632_04595		N-acetylmuramoyl-L-alanine amidase (EC 3.5.1.28)	1	0.996
CP003791	398	103	fig|1218353.3.peg.398	B598_0413		PLF_810_00000118	PGF_00014946	Integration host factor alpha/beta	422318	422629	+	bi (<->)	CP047319	929	100	fig|83554.97.peg.929	GR632_04605		Integration host factor alpha/beta	1	0.99
CP003791	399	393	fig|1218353.3.peg.399	B598_0414		PLF_810_00001174	PGF_02986469	hypothetical protein	422756	423937	+	bi (<->)	CP047319	930	393	fig|83554.97.peg.930	GR632_04610		hypothetical protein	1	0.997
CP003791	400	42	fig|1218353.3.peg.400	B598_0415		PLF_810_00000017	PGF_05399159	Acetyl-coenzyme A carboxyl transferase alpha chain (EC 6.4.1.2)	424044	424172	+
CP003791	401	287	fig|1218353.3.peg.401	B598_0416	accA	PLF_810_00000017	PGF_05399159	Acetyl-coenzyme A carboxyl transferase alpha chain (EC 6.4.1.2)	424153	425016	+	bi (<->)	CP047319	931	324	fig|83554.97.peg.931	GR632_04615		Acetyl-coenzyme A carboxyl transferase alpha chain (EC 6.4.1.2)	0.997	0.883
CP003791	402	655	fig|1218353.3.peg.402	B598_0417		PLF_810_00001124	PGF_12934125	ABC transporter, ATP-binding protein	424982	426949	+	bi (<->)	CP047319	932	655	fig|83554.97.peg.932	GR632_04620		ABC transporter, ATP-binding protein	1	0.998
CP003791	403	214	fig|1218353.3.peg.403	B598_0418		PLF_810_00001448	PGF_00053049	Aminodeoxyfutalosine nucleosidase (EC 3.2.2.30)	426972	427616	-	bi (<->)	CP047319	933	214	fig|83554.97.peg.933	GR632_04625		Aminodeoxyfutalosine nucleosidase (EC 3.2.2.30)	1	0.995
CP003791	404	257	fig|1218353.3.peg.404	B598_0419		PLF_810_00001039	PGF_00423449	1,4-dihydroxy-6-naphtoate synthase	427597	428370	-	bi (<->)	CP047319	934	257	fig|83554.97.peg.934	GR632_04630		1,4-dihydroxy-6-naphtoate synthase	1	0.996
CP003791	405	228	fig|1218353.3.peg.405	B598_0420		PLF_810_00001498	PGF_00421601	DNA polymerase III, epsilon chain	428367	429053	-	bi (<->)	CP047319	935	228	fig|83554.97.peg.935	GR632_04635		DNA polymerase III, epsilon chain	1	0.996
CP003791	406	157	fig|1218353.3.peg.406	B598_0421		PLF_810_00001004	PGF_00194994	hypothetical protein	429069	429542	-	bi (<->)	CP047319	936	157	fig|83554.97.peg.936	GR632_04640		hypothetical protein	1	0.994
CP003791	407	168	fig|1218353.3.peg.407	B598_0422		PLF_810_00001226	PGF_03948830	Flagellar biosynthesis protein FliO	429575	430081	-	bi (<->)	CP047319	937	168	fig|83554.97.peg.937	GR632_04645		Flagellar biosynthesis protein FliO	1	0.994
CP003791	408	295	fig|1218353.3.peg.408	B598_0423		PLF_810_00001548	PGF_00010420	HAD superfamily hydrolase/phosphatase	430433	431320	+	bi (<->)	CP047319	938	315	fig|83554.97.peg.938	GR632_04650		HAD superfamily hydrolase/phosphatase	1	0.933
CP003791	409	299	fig|1218353.3.peg.409	B598_0424		PLF_810_00000045	PGF_10160552	Enoyl-[acyl-carrier-protein] reductase [NADH] (EC 1.3.1.9)	431307	432206	-	bi (<->)	CP047319	939	299	fig|83554.97.peg.939	GR632_04655		Enoyl-[acyl-carrier-protein] reductase [NADH] (EC 1.3.1.9)	1	0.997
CP003791	410	617	fig|1218353.3.peg.410	B598_0425		PLF_810_00001622	PGF_00286527	hypothetical protein	432474	434327	+	bi (<->)	CP047319	940	617	fig|83554.97.peg.940	GR632_04660		hypothetical protein	1	0.998
CP003791	411	88	fig|1218353.3.peg.411	B598_0426		PLF_810_00001622	PGF_00286527	hypothetical protein	434409	434675	+	bi (<->)	CP047319	941	108	fig|83554.97.peg.941	GR632_04665		hypothetical protein	1	0.806
CP003791	412	610	fig|1218353.3.peg.412	B598_0427		PLF_810_00060560	PGF_00383913	hypothetical protein	434925	436757	+	bi (<->)	CP047319	942	610	fig|83554.97.peg.942	GR632_04670		FIG00494556: hypothetical protein	1	0.998
CP003791	413	223	fig|1218353.3.peg.413	B598_0428		PLF_810_00004296	PGF_02996782	LSU rRNA pseudouridine(955/2504/2580) synthase (EC 5.4.99.24)	436744	437415	-	bi (<->)	CP047319	943	275	fig|83554.97.peg.943	GR632_04675		LSU rRNA pseudouridine(955/2504/2580) synthase (EC 5.4.99.24)	0.996	0.807
CP003791	414	369	fig|1218353.3.peg.414	B598_0429	mutY	PLF_810_00001089	PGF_02617708	A/G-specific adenine glycosylase (EC 3.2.2.-)	437620	438729	+	bi (<->)	CP047319	944	369	fig|83554.97.peg.944	GR632_04680	mutY	A/G-specific adenine glycosylase (EC 3.2.2.-)	1	0.997
CP003791	415	128	fig|1218353.3.peg.415	B598_0430		PLF_810_00001555	PGF_00019430	Nucleoside triphosphate pyrophosphohydrolase MazG (EC 3.6.1.8)	438735	439121	+	bi (<->)	CP047319	945	131	fig|83554.97.peg.945	GR632_04685		Nucleoside triphosphate pyrophosphohydrolase MazG (EC 3.6.1.8)	1	0.969
CP003791	416	258	fig|1218353.3.peg.416	B598_0431		PLF_810_00001259	PGF_00090786	hypothetical protein	439310	440086	-	bi (<->)	CP047319	946	258	fig|83554.97.peg.946	GR632_04695		hypothetical protein	1	0.996
CP003791	417	214	fig|1218353.3.peg.417	B598_0432		PLF_810_00001222	PGF_08225224	hypothetical protein	440090	440734	-	bi (<->)	CP047319	947	214	fig|83554.97.peg.947	GR632_04700		hypothetical protein	1	0.995
CP003791	418	42	fig|1218353.3.peg.418	B598_0433		PLF_810_00000946	PGF_00121154	hypothetical protein	440941	441069	-	bi (<->)	CP047319	948	42	fig|83554.97.peg.948			hypothetical protein	1	0.976
CP003791	419	149	fig|1218353.3.peg.419	B598_0434		PLF_810_00001652	PGF_01210668	hypothetical protein	441373	441822	-	bi (<->)	CP047319	949	149	fig|83554.97.peg.949	GR632_04705		hypothetical protein	1	0.993
CP003791	420	40	fig|1218353.3.peg.420			PLF_810_00001812	PGF_01210728	hypothetical protein	441906	442028	-
CP003791	421	125	fig|1218353.3.peg.421	B598_0436		PLF_810_00001654	PGF_00118259	hypothetical protein	442063	442440	-	bi (<->)	CP047319	951	125	fig|83554.97.peg.951	GR632_04710		FIG00494198: hypothetical protein	1	0.992
CP003791	422	373	fig|1218353.3.peg.422	B598_0437		PLF_810_00001650	PGF_00287896	hypothetical protein	442524	443645	-	bi (<->)	CP047319	952	373	fig|83554.97.peg.952	GR632_04715		FIG00494399: hypothetical protein	1	0.997
CP003791	423	249	fig|1218353.3.peg.423	B598_0438		PLF_810_00001153	PGF_00029319	PP2C phosphatase family	443940	444689	+	bi (<->)	CP047319	953	249	fig|83554.97.peg.953	GR632_04720		PP2C phosphatase family	1	0.996
CP003791	424	371	fig|1218353.3.peg.424	B598_0439		PLF_810_00001324	PGF_10025016	Cysteine desulfurase (EC 2.8.1.7)	444713	445828	+	bi (<->)	CP047319	954	371	fig|83554.97.peg.954	GR632_04725		Cysteine desulfurase (EC 2.8.1.7)	1	0.997
CP003791	425	404	fig|1218353.3.peg.425	B598_0440		PLF_810_00001495	PGF_00414881	CBS domain protein	445832	447046	-	bi (<->)	CP047319	955	404	fig|83554.97.peg.955	GR632_04730		CBS domain protein	1	0.998
CP003791	426	411	fig|1218353.3.peg.426	B598_0441		PLF_810_00001097	PGF_02818638	Hemolysins and related proteins containing CBS domains	447039	448274	-	bi (<->)	CP047319	956	411	fig|83554.97.peg.956	GR632_04735		Hemolysins and related proteins containing CBS domains	1	0.998
CP003791	427	109	fig|1218353.3.peg.427	B598_0442		PLF_810_00001308	PGF_00140409	hypothetical protein	448284	448613	-	bi (<->)	CP047319	957	109	fig|83554.97.peg.957	GR632_04740		hypothetical protein	1	0.991
CP003791	428	190	fig|1218353.3.peg.428	B598_0443	dcd	PLF_810_00000140	PGF_00422918	Deoxycytidine triphosphate deaminase (EC 3.5.4.13)	448623	449195	-	bi (<->)	CP047319	958	190	fig|83554.97.peg.958	GR632_04745		Deoxycytidine triphosphate deaminase (EC 3.5.4.13)	1	0.995
CP003791	429	60	fig|1218353.3.peg.429	B598_0444		PLF_810_00001820	PGF_01210735	hypothetical protein	449219	449401	-	bi (<->)	CP047319	959	60	fig|83554.97.peg.959			hypothetical protein	1	0.983
CP003791	430	337	fig|1218353.3.peg.430	B598_0445	ruvB	PLF_810_00049029	PGF_05049118	Holliday junction ATP-dependent DNA helicase RuvB (EC 3.6.4.12)	449799	450812	+	bi (<->)	CP047319	960	337	fig|83554.97.peg.960	GR632_04750	ruvB	Holliday junction ATP-dependent DNA helicase RuvB (EC 3.6.4.12)	1	0.997
CP003791	431	257	fig|1218353.3.peg.431	B598_0446		PLF_810_00001486	PGF_08225224	hypothetical protein	450851	451624	+	bi (<->)	CP047319	961	271	fig|83554.97.peg.961	GR632_04755		hypothetical protein	1	0.945
CP003791	432	663	fig|1218353.3.peg.432	B598_0447	glgX	PLF_810_00001547	PGF_05732875	Limit dextrin alpha-1,6-maltotetraose-hydrolase (EC 3.2.1.196)	451621	453612	-	bi (<->)	CP047319	962	663	fig|83554.97.peg.962	GR632_04760		Limit dextrin alpha-1,6-maltotetraose-hydrolase (EC 3.2.1.196)	1	0.998
CP003791	433	166	fig|1218353.3.peg.433	B598_0448		PLF_810_00000152	PGF_00264906	hypothetical protein	453744	454244	+	bi (<->)	CP047319	963	166	fig|83554.97.peg.963	GR632_04765		hypothetical protein	1	0.994
CP003791	434	42	fig|1218353.3.peg.434			PLF_810_00003338	PGF_01211489	hypothetical protein	454225	454353	-
CP003791	435	158	fig|1218353.3.peg.435	B598_0450	ssb	PLF_810_00000963	PGF_02142873	Single-stranded DNA-binding protein	454897	455373	+	bi (<->)	CP047319	965	159	fig|83554.97.peg.965	GR632_04770	ssb	Single-stranded DNA-binding protein	1	0.987
CP003791	436	500	fig|1218353.3.peg.436	B598_0451		PLF_810_00060255	PGF_07629184	Cytosol aminopeptidase PepA (EC 3.4.11.1)	455411	456913	+	bi (<->)	CP047319	966	500	fig|83554.97.peg.966	GR632_04775		Cytosol aminopeptidase PepA (EC 3.4.11.1)	1	0.998
CP003791	437	197	fig|1218353.3.peg.437	B598_0452		PLF_810_00001196	PGF_01211054	Histone H1-like protein HC2	457055	457648	+	bi (<->)	CP047319	967	197	fig|83554.97.peg.967	GR632_04780		Histone H1-like protein HC2	1	0.995
CP003791	438	311	fig|1218353.3.peg.438	B598_0453		PLF_810_00001366	PGF_00376821	DNA polymerase III delta subunit (EC 2.7.7.7)	457809	458744	+	bi (<->)	CP047319	968	311	fig|83554.97.peg.968	GR632_04785		DNA polymerase III delta subunit (EC 2.7.7.7)	1	0.997
CP003791	439	236	fig|1218353.3.peg.439	B598_0454		PLF_810_00001611	PGF_00938452	Tetrapyrrole methylase family protein	458741	459451	+	bi (<->)	CP047319	969	236	fig|83554.97.peg.969	GR632_04790		Tetrapyrrole methylase family protein	1	0.996
CP003791	440	86	fig|1218353.3.peg.440	B598_0455		PLF_810_00001631	PGF_00307940	hypothetical protein	459507	459767	-	bi (<->)	CP047319	970	156	fig|83554.97.peg.970	GR632_04795		hypothetical protein	1	0.545
CP003791	441	444	fig|1218353.3.peg.441	B598_0457		PLF_810_00001296	PGF_08225224	hypothetical protein	460132	461466	+	bi (<->)	CP047319	971	444	fig|83554.97.peg.971	GR632_04800		hypothetical protein	1	0.998
CP003791	442	466	fig|1218353.3.peg.442	B598_0458		PLF_810_00001623	PGF_00379437	hypothetical protein	461517	462917	-	bi (<->)	CP047319	972	466	fig|83554.97.peg.972	GR632_04805		hypothetical protein	1	0.998
CP003791	443	337	fig|1218353.3.peg.443	B598_0459		PLF_810_00001399	PGF_04991657	Oxygen-independent coproporphyrinogen-III oxidase-like protein YggW	462983	463996	-	bi (<->)	CP047319	973	373	fig|83554.97.peg.973	GR632_04810	hemW	Oxygen-independent coproporphyrinogen-III oxidase-like protein YggW	0.997	0.901
CP003791	444	148	fig|1218353.3.peg.444	B598_0460		PLF_810_00001533	PGF_10316177	hypothetical protein	464094	464540	-	bi (<->)	CP047319	974	148	fig|83554.97.peg.974	GR632_04815		hypothetical protein	1	0.993
CP003791	445	908	fig|1218353.3.peg.445	B598_0461	sucA	PLF_810_00000971	PGF_00406692	2-oxoglutarate dehydrogenase E1 component (EC 1.2.4.2)	464694	467420	+	bi (<->)	CP047319	975	908	fig|83554.97.peg.975	GR632_04820		2-oxoglutarate dehydrogenase E1 component (EC 1.2.4.2)	1	0.999
CP003791	446	365	fig|1218353.3.peg.446	B598_0462	sucB	PLF_810_00001132	PGF_01124177	Dihydrolipoamide succinyltransferase component (E2) of 2-oxoglutarate dehydrogenase complex (EC 2.3.1.61)	467417	468514	+	bi (<->)	CP047319	976	365	fig|83554.97.peg.976	GR632_04825	sucB	Dihydrolipoamide succinyltransferase component (E2) of 2-oxoglutarate dehydrogenase complex (EC 2.3.1.61)	1	0.997
CP003791	447	247	fig|1218353.3.peg.447	B598_0463		PLF_810_00001241	PGF_05501316	FIG00003370: Multicopper polyphenol oxidase	468525	469268	-	bi (<->)	CP047319	977	247	fig|83554.97.peg.977	GR632_04830	pgeF	FIG00003370: Multicopper polyphenol oxidase	1	0.996
CP003791	448	606	fig|1218353.3.peg.448	B598_0464	ispG	PLF_810_00001060	PGF_00426236	(E)-4-hydroxy-3-methylbut-2-enyl-diphosphate synthase (flavodoxin) (EC 1.17.7.3)	469282	471102	-	bi (<->)	CP047319	978	606	fig|83554.97.peg.978	GR632_04835		(E)-4-hydroxy-3-methylbut-2-enyl-diphosphate synthase (flavodoxin) (EC 1.17.7.3)	1	0.998
CP003791	449	41	fig|1218353.3.peg.449	B598_0465		PLF_810_00001707	PGF_01210681	hypothetical protein	471277	471402	-
CP003791	450	345	fig|1218353.3.peg.450	B598_0466		PLF_810_00001573	PGF_00173430	hypothetical protein	471383	472420	-	bi (<->)	CP047319	979	393	fig|83554.97.peg.979	GR632_04840		hypothetical protein	0.997	0.875
CP003791	451	155	fig|1218353.3.peg.451	B598_0467		PLF_810_00001438	PGF_00282652	hypothetical protein	472661	473128	-	bi (<->)	CP047319	980	155	fig|83554.97.peg.980	GR632_04845		FIG00494588: hypothetical protein	1	0.994
CP003791	452	105	fig|1218353.3.peg.452	B598_0468		PLF_810_00001438	PGF_00282652	hypothetical protein	473210	473527	-	bi (<->)	CP047319	981	140	fig|83554.97.peg.981			FIG00494588: hypothetical protein	1	0.743
CP003791	453	38	fig|1218353.3.peg.453	B598_0469		PLF_810_00001746	PGF_01210699	hypothetical protein	473939	474055	+
CP003791	454	416	fig|1218353.3.peg.454	B598_0470	lam	PLF_810_00001550	PGF_00014028	Inclusion membrane protein-4	474047	475297	-	bi (<->)	CP047319	982	416	fig|83554.97.peg.982	GR632_04850		Inclusion membrane protein-4	1	0.998
CP003791	455	91	fig|1218353.3.peg.455	B598_0471		PLF_810_00000143	PGF_08209419	Ferredoxin	475487	475762	-	bi (<->)	CP047319	983	91	fig|83554.97.peg.983	GR632_04855		Ferredoxin	1	0.989
CP003791	456	40	fig|1218353.3.peg.456	B598_0473		PLF_810_00001710	PGF_01210684	hypothetical protein	475961	476083	-
CP003791	457	584	fig|1218353.3.peg.457	B598_0474		PLF_810_00000998	PGF_00052630	Similar to flagellar biosynthesis protein FlhA	476043	477797	+	bi (<->)	CP047319	984	584	fig|83554.97.peg.984	GR632_04865		Similar to flagellar biosynthesis protein FlhA	1	0.998
CP003791	458	257	fig|1218353.3.peg.458	B598_0475		PLF_810_00001025	PGF_03224875	RNA polymerase sigma factor	477901	478674	+	bi (<->)	CP047319	985	257	fig|83554.97.peg.985	GR632_04870		RNA polymerase sigma factor	1	0.996
CP003791	459	90	fig|1218353.3.peg.459	B598_0476		PLF_810_00001659	PGF_01210671	hypothetical protein	478671	478943	-	bi (<->)	CP047319	986	90	fig|83554.97.peg.986	GR632_04875		FIG01261637: hypothetical protein	1	0.989
CP003791	460	412	fig|1218353.3.peg.460	B598_0477	tyrS	PLF_810_00001213	PGF_00063916	Tyrosyl-tRNA synthetase (EC 6.1.1.1)	479105	480343	+	bi (<->)	CP047319	987	412	fig|83554.97.peg.987	GR632_04880		Tyrosyl-tRNA synthetase (EC 6.1.1.1)	1	0.998
CP003791	461	483	fig|1218353.3.peg.461	B598_0478	gnd	PLF_810_00000932	PGF_00427299	6-phosphogluconate dehydrogenase, decarboxylating (EC 1.1.1.44)	480360	481811	+	bi (<->)	CP047319	988	483	fig|83554.97.peg.988	GR632_04885	gnd	6-phosphogluconate dehydrogenase, decarboxylating (EC 1.1.1.44)	1	0.998
CP003791	462	602	fig|1218353.3.peg.462	B598_0479	lepA	PLF_810_00000016	PGF_00060414	Translation elongation factor LepA	482011	483819	-	bi (<->)	CP047319	989	602	fig|83554.97.peg.989	GR632_04890	lepA	Translation elongation factor LepA	1	0.998
CP003791	463	365	fig|1218353.3.peg.463	B598_0480		PLF_810_00001621	PGF_00139595	hypothetical protein	484254	485351	+	bi (<->)	CP047319	991	365	fig|83554.97.peg.991	GR632_04895		hypothetical protein	1	0.997
CP003791	464	532	fig|1218353.3.peg.464	B598_0481		PLF_810_00000081	PGF_00013461	ADP/ATP Translocase, NTT1	485433	487031	-	bi (<->)	CP047319	992	532	fig|83554.97.peg.992	GR632_04900	npt1	ADP/ATP Translocase, NTT1	1	0.998
CP003791	465	167	fig|1218353.3.peg.465	B598_0482		PLF_810_00000156	PGF_00135329	hypothetical protein	487253	487756	-	bi (<->)	CP047319	993	167	fig|83554.97.peg.993	GR632_04905		hypothetical protein	1	0.994
CP003791	466	321	fig|1218353.3.peg.466	B598_0483		PLF_810_00001146	PGF_01212301	ABC transporter, substrate-binding protein (cluster 14, Mn/Zn)	488252	489217	+	bi (<->)	CP047319	994	321	fig|83554.97.peg.994	GR632_04910		ABC transporter, substrate-binding protein (cluster 14, Mn/Zn)	1	0.997
CP003791	467	259	fig|1218353.3.peg.467	B598_0484		PLF_810_00001526	PGF_10335063	Manganese ABC transporter, ATP-binding protein SitB	489214	489993	+	bi (<->)	CP047319	995	259	fig|83554.97.peg.995	GR632_04915		Manganese ABC transporter, ATP-binding protein SitB	1	0.996
CP003791	468	449	fig|1218353.3.peg.468	B598_0485		PLF_810_00001198	PGF_01210828	ABC transporter, permease protein (cluster 14, Mn/Zn)	489994	491343	+	bi (<->)	CP047319	996	449	fig|83554.97.peg.996	GR632_04920		ABC transporter, permease protein (cluster 14, Mn/Zn)	1	0.998
CP003791	469	327	fig|1218353.3.peg.469	B598_0486		PLF_810_00001509	PGF_01215199	ABC transporter, permease protein (cluster 14, Mn/Zn)	491340	492323	+	bi (<->)	CP047319	997	327	fig|83554.97.peg.997	GR632_04925		ABC transporter, permease protein (cluster 14, Mn/Zn)	1	0.997
CP003791	470	379	fig|1218353.3.peg.470	B598_0487	dxr	PLF_810_00001384	PGF_09077460	1-deoxy-D-xylulose 5-phosphate reductoisomerase (EC 1.1.1.267)	492364	493503	+	bi (<->)	CP047319	998	379	fig|83554.97.peg.998	GR632_04930		1-deoxy-D-xylulose 5-phosphate reductoisomerase (EC 1.1.1.267)	1	0.997
CP003791	471	588	fig|1218353.3.peg.471	B598_0488		PLF_810_00001336	PGF_03752718	Intramembrane protease RasP/YluC, implicated in cell division based on FtsL cleavage	493618	495384	+	bi (<->)	CP047319	999	622	fig|83554.97.peg.999	GR632_04935		Intramembrane protease RasP/YluC, implicated in cell division based on FtsL cleavage	0.998	0.944
CP003791	472	326	fig|1218353.3.peg.472	B598_0489		PLF_810_00001264	PGF_00318369	hypothetical protein	495335	496315	-	bi (<->)	CP047319	1000	326	fig|83554.97.peg.1000	GR632_04940		hypothetical protein	1	0.997
CP003791	473	368	fig|1218353.3.peg.473	B598_0490	recF	PLF_810_00001397	PGF_10387199	DNA recombination and repair protein RecF	496423	497529	-	bi (<->)	CP047319	1001	368	fig|83554.97.peg.1001	GR632_04945	recF	DNA recombination and repair protein RecF	1	0.997
CP003791	474	366	fig|1218353.3.peg.474	B598_0491	dnaN	PLF_810_00000041	PGF_06473395	DNA polymerase III beta subunit (EC 2.7.7.7)	497529	498629	-	bi (<->)	CP047319	1002	366	fig|83554.97.peg.1002	GR632_04950		DNA polymerase III beta subunit (EC 2.7.7.7)	1	0.997
CP003791	475	150	fig|1218353.3.peg.475	B598_0492	smpB	PLF_810_00001006	PGF_00413554	tmRNA-binding protein SmpB	498869	499321	+	bi (<->)	CP047319	1003	150	fig|83554.97.peg.1003	GR632_04955	smpB	tmRNA-binding protein SmpB	1	0.993
CP003791	476	281	fig|1218353.3.peg.476	B598_0493		PLF_810_00001546	PGF_06690407	FAD:protein FMN transferase (EC 2.7.1.180)	499302	500147	-	bi (<->)	CP047319	1004	281	fig|83554.97.peg.1004	GR632_04960		FAD:protein FMN transferase (EC 2.7.1.180)	1	0.996
CP003791	477	287	fig|1218353.3.peg.477	B598_0494		PLF_810_00001510	PGF_00020984	Methenyltetrahydrofolate cyclohydrolase (EC 3.5.4.9) / Methylenetetrahydrofolate dehydrogenase (NADP+) (EC 1.5.1.5)	500216	501079	-	bi (<->)	CP047319	1005	287	fig|83554.97.peg.1005	GR632_04965	folD	Methenyltetrahydrofolate cyclohydrolase (EC 3.5.4.9) / Methylenetetrahydrofolate dehydrogenase (NADP+) (EC 1.5.1.5)	1	0.997
CP003791	478	171	fig|1218353.3.peg.478	B598_0495		PLF_810_00001577	PGF_00324295	hypothetical protein	501070	501585	-	bi (<->)	CP047319	1006	171	fig|83554.97.peg.1006	GR632_04970		hypothetical protein	1	0.994
CP003791	479	84	fig|1218353.3.peg.479	B598_0496	ltuB	PLF_810_00001491	PGF_00323520	hypothetical protein	501831	502085	+	bi (<->)	CP047319	1007	96	fig|83554.97.peg.1007	GR632_04975		LtuB protein	0.988	0.865
CP003791	480	579	fig|1218353.3.peg.480	B598_0497		PLF_810_00060345	PGF_00935492	hypothetical protein	502446	504185	+	bi (<->)	CP047319	1008	579	fig|83554.97.peg.1008	GR632_04980		hypothetical protein	1	0.998
CP003791	481	153	fig|1218353.3.peg.481	B598_0498		PLF_810_00001371	PGF_08225224	hypothetical protein	504187	504648	+	bi (<->)	CP047319	1009	153	fig|83554.97.peg.1009	GR632_04985		hypothetical protein	1	0.993
CP003791	482	373	fig|1218353.3.peg.482	B598_0499		PLF_810_00001345	PGF_00033700	Phospholipase D endonuclease superfamily	504645	505766	-	bi (<->)	CP047319	1010	352	fig|83554.97.peg.1010	GR632_04990		Phospholipase D endonuclease superfamily	1	0.997
CP003791	483	581	fig|1218353.3.peg.483	B598_0500		PLF_810_00002683	PGF_00064422	UbiD family decarboxylase associated with menaquinone via futalosine	505807	507552	-	bi (<->)	CP047319	1011	581	fig|83554.97.peg.1011	GR632_04995		UbiD family decarboxylase associated with menaquinone via futalosine	1	0.998
CP003791	484	89	fig|1218353.3.peg.484	B598_0501	rpmB	PLF_810_00000938	PGF_03278866	LSU ribosomal protein L28p @ LSU ribosomal protein L28p, zinc-independent	507578	507847	-	bi (<->)	CP047319	1012	89	fig|83554.97.peg.1012	GR632_05000		LSU ribosomal protein L28p @ LSU ribosomal protein L28p, zinc-independent	1	0.989
CP003791	485	530	fig|1218353.3.peg.485	B598_0502	malQ	PLF_810_00001086	PGF_03060077	4-alpha-glucanotransferase (amylomaltase) (EC 2.4.1.25)	508020	509612	-	bi (<->)	CP047319	1013	530	fig|83554.97.peg.1013	GR632_05005		4-alpha-glucanotransferase (amylomaltase) (EC 2.4.1.25)	0.998	0.998
CP003791	486	146	fig|1218353.3.peg.486	B598_0503		PLF_810_00001207	PGF_00050084	Scc1 protein (Type III secretion chaperone)	509650	510090	-	bi (<->)	CP047319	1014	146	fig|83554.97.peg.1014	GR632_05010		Scc1 protein (Type III secretion chaperone)	1	0.993
CP003791	487	398	fig|1218353.3.peg.487	B598_0504		PLF_810_00001145	PGF_00017590	Low Calcium Response E (CopN) (Type III secreted protein SctW); Inclusion membrane protein-5	510106	511302	-	bi (<->)	CP047319	1015	398	fig|83554.97.peg.1015	GR632_05015		Low Calcium Response E (CopN) (Type III secreted protein SctW); Inclusion membrane protein-5	1	0.997
CP003791	488	690	fig|1218353.3.peg.488	B598_0505		PLF_810_00000090	PGF_00017589	Low Calcium Response D (Type III secretion inner membrane protein SctV)	511327	513399	-	bi (<->)	CP047319	1016	709	fig|83554.97.peg.1016	GR632_05020		Low Calcium Response D (Type III secretion inner membrane protein SctV)	1	0.972
CP003791	489	360	fig|1218353.3.peg.489	B598_0506		PLF_810_00000104	PGF_03097682	Type III secretion inner membrane protein (YscU,SpaS,EscU,HrcU,SsaU, homologous to flagellar export components)	513456	514538	-	bi (<->)	CP047319	1017	360	fig|83554.97.peg.1017	GR632_05025		Type III secretion inner membrane protein (YscU,SpaS,EscU,HrcU,SsaU, homologous to flagellar export components)	1	0.997
CP003791	490	364	fig|1218353.3.peg.490	B598_0507	ychF	PLF_810_00000047	PGF_00007012	GTP-binding and nucleic acid-binding protein YchF	514896	515990	+	bi (<->)	CP047319	1018	364	fig|83554.97.peg.1018	GR632_05030	ychF	GTP-binding and nucleic acid-binding protein YchF	1	0.997
CP003791	491	304	fig|1218353.3.peg.491	B598_0508	ribF	PLF_810_00001454	PGF_02623406	FMN adenylyltransferase (EC 2.7.7.2) / Riboflavin kinase (EC 2.7.1.26)	515968	516882	-	bi (<->)	CP047319	1019	304	fig|83554.97.peg.1019	GR632_05035		FMN adenylyltransferase (EC 2.7.7.2) / Riboflavin kinase (EC 2.7.1.26)	1	0.997
CP003791	492	235	fig|1218353.3.peg.492	B598_0509	truB	PLF_810_00000033	PGF_00413295	tRNA pseudouridine(55) synthase (EC 5.4.99.25)	516866	517573	-	bi (<->)	CP047319	1020	235	fig|83554.97.peg.1020	GR632_05040	truB	tRNA pseudouridine(55) synthase (EC 5.4.99.25)	1	0.996
CP003791	493	120	fig|1218353.3.peg.493	B598_0510	rbfA	PLF_810_00008731	PGF_09452281	Ribosome-binding factor A	517614	517976	-	bi (<->)	CP047319	1021	120	fig|83554.97.peg.1021	GR632_05045	rbfA	Ribosome-binding factor A	1	0.992
CP003791	494	884	fig|1218353.3.peg.494	B598_0511	infB	PLF_810_00000197	PGF_10525419	Translation initiation factor 2	517983	520637	-	bi (<->)	CP047319	1022	873	fig|83554.97.peg.1022	GR632_05050	infB	Translation initiation factor 2	0.999	0.999
CP003791	495	434	fig|1218353.3.peg.495	B598_0512	nusA	PLF_810_00000102	PGF_07063065	Transcription termination protein NusA	520594	521898	-	bi (<->)	CP047319	1023	434	fig|83554.97.peg.1023	GR632_05055	nusA	Transcription termination protein NusA	1	0.998
CP003791	496	501	fig|1218353.3.peg.496	B598_0513	rpsA	PLF_810_00000147	PGF_09939762	SSU ribosomal protein S1p	521989	523494	-	bi (<->)	CP047319	1024	581	fig|83554.97.peg.1024	GR632_05060	rpsA	SSU ribosomal protein S1p	1	0.861
CP003791	497	311	fig|1218353.3.peg.497	B598_0514	trxB	PLF_810_00000940	PGF_01625234	Thioredoxin reductase (EC 1.8.1.9)	523903	524838	+	bi (<->)	CP047319	1025	311	fig|83554.97.peg.1025	GR632_05065	trxB	Thioredoxin reductase (EC 1.8.1.9)	1	0.997
CP003791	498	122	fig|1218353.3.peg.498	B598_0515	acpS	PLF_810_00060546	PGF_10373331	Holo-[acyl-carrier-protein] synthase (EC 2.7.8.7)	524830	525198	-	bi (<->)	CP047319	1026	122	fig|83554.97.peg.1026	GR632_05070		Holo-[acyl-carrier-protein] synthase (EC 2.7.8.7)	1	0.992
CP003791	499	148	fig|1218353.3.peg.499	B598_0516		PLF_810_00001552	PGF_01210720	Inclusion membrane protein-6	525214	525660	-	bi (<->)	CP047319	1027	148	fig|83554.97.peg.1027	GR632_05075		Inclusion membrane protein-6	1	0.993
CP003791	500	271	fig|1218353.3.peg.500	B598_0517	lgt	PLF_810_00001516	PGF_05621995	Prolipoprotein diacylglyceryl transferase	525806	526621	+	bi (<->)	CP047319	1028	296	fig|83554.97.peg.1028	GR632_05080		Prolipoprotein diacylglyceryl transferase	0.996	0.912
CP003791	501	794	fig|1218353.3.peg.501	B598_0518		PLF_810_00060553	PGF_00014275	Inner membrane protein translocase and chaperone YidC, long form / Inner membrane protein translocase and chaperone YidC, short form OxaI-like	526717	529101	+	bi (<->)	CP047319	1029	794	fig|83554.97.peg.1029	GR632_05085	yidC	Inner membrane protein translocase and chaperone YidC, long form / Inner membrane protein translocase and chaperone YidC, short form OxaI-like	1	0.999
CP003791	502	460	fig|1218353.3.peg.502	B598_0519		PLF_810_00001094	PGF_00876106	Chromosomal replication initiator protein DnaA	529168	530550	+	bi (<->)	CP047319	1	460	fig|83554.97.peg.1	GR632_00005	dnaA	Chromosomal replication initiator protein DnaA	1	0.998
CP003791	503	62	fig|1218353.3.peg.503	B598_0520		PLF_810_00001637	PGF_00329627	hypothetical protein	530552	530740	-	bi (<->)	CP047319	2	118	fig|83554.97.peg.2	GR632_00010		hypothetical protein	1	0.517
CP003791	504	68	fig|1218353.3.peg.504			PLF_810_00002312	PGF_01210993	hypothetical protein	530969	531175	+
CP003791	505	816	fig|1218353.3.peg.505	B598_0521		PLF_810_00000086	PGF_00008874	Glycogen phosphorylase (EC 2.4.1.1)	531172	533622	+	bi (<->)	CP047319	4	816	fig|83554.97.peg.4	GR632_00015	glgP	Glycogen phosphorylase (EC 2.4.1.1)	1	0.999
CP003791	506	428	fig|1218353.3.peg.506	B598_0522		PLF_810_00000179	PGF_01915472	Dihydrolipoamide acetyltransferase component of pyruvate dehydrogenase complex (EC 2.3.1.12)	533697	534983	-	bi (<->)	CP047319	5	428	fig|83554.97.peg.5	GR632_00020		Dihydrolipoamide acetyltransferase component of pyruvate dehydrogenase complex (EC 2.3.1.12)	1	0.998
CP003791	507	328	fig|1218353.3.peg.507	B598_0523	pdhB	PLF_810_00000094	PGF_03145455	Pyruvate dehydrogenase E1 component beta subunit (EC 1.2.4.1)	534988	535974	-	bi (<->)	CP047319	6	328	fig|83554.97.peg.6	GR632_00025		Pyruvate dehydrogenase E1 component beta subunit (EC 1.2.4.1)	1	0.997
CP003791	508	349	fig|1218353.3.peg.508	B598_0524	pdhA	PLF_810_00000939	PGF_00502238	Pyruvate dehydrogenase E1 component alpha subunit (EC 1.2.4.1)	535967	537016	-	bi (<->)	CP047319	7	349	fig|83554.97.peg.7	GR632_00030	pdhA	Pyruvate dehydrogenase E1 component alpha subunit (EC 1.2.4.1)	1	0.997
CP003791	509	38	fig|1218353.3.peg.509	B598_0525		PLF_810_00008677	PGF_01216113	hypothetical protein	537042	537158	-	bi (<->)	CP047319	8	38	fig|83554.97.peg.8			hypothetical protein	1	0.974
CP003791	510	343	fig|1218353.3.peg.510	B598_0526		PLF_810_00001671	PGF_00310055	hypothetical protein	537157	538188	+	bi (<->)	CP047319	9	343	fig|83554.97.peg.9	GR632_00035		hypothetical protein	1	0.997
CP003791	511	360	fig|1218353.3.peg.511	B598_0527	lpxD	PLF_810_00001111	PGF_00063948	UDP-3-O-[3-hydroxymyristoyl] glucosamine N-acyltransferase (EC 2.3.1.191)	538191	539273	-	bi (<->)	CP047319	10	360	fig|83554.97.peg.10	GR632_00040	lpxD	UDP-3-O-[3-hydroxymyristoyl] glucosamine N-acyltransferase (EC 2.3.1.191)	1	0.997
CP003791	512	179	fig|1218353.3.peg.512	B598_0528		PLF_810_00001203	PGF_00028263	Outer membrane protein H precursor	539301	539840	-	bi (<->)	CP047319	11	179	fig|83554.97.peg.11	GR632_00045		Outer membrane protein H precursor	1	0.994
CP003791	513	790	fig|1218353.3.peg.513	B598_0529	yaeT	PLF_810_00001152	PGF_10430328	Outer membrane protein assembly factor YaeT	539945	542317	-	bi (<->)	CP047319	12	790	fig|83554.97.peg.12	GR632_00050	bamA	Outer membrane protein assembly factor YaeT	0.999	0.999
CP003791	514	200	fig|1218353.3.peg.514	B598_0530	recR	PLF_810_00001047	PGF_02463284	Recombination protein RecR	542489	543091	-	bi (<->)	CP047319	13	200	fig|83554.97.peg.13	GR632_00055	recR	Recombination protein RecR	1	0.995
CP003791	515	333	fig|1218353.3.peg.515	B598_0531	fabH	PLF_810_00060353	PGF_00420953	3-oxoacyl-[acyl-carrier-protein] synthase, KASIII (EC 2.3.1.180)	543217	544218	+	bi (<->)	CP047319	14	333	fig|83554.97.peg.14	GR632_00060	fabH	3-oxoacyl-[acyl-carrier-protein] synthase, KASIII (EC 2.3.1.180)	1	0.997
CP003791	516	308	fig|1218353.3.peg.516	B598_0532	fabD	PLF_810_00001341	PGF_06655223	Malonyl CoA-acyl carrier protein transacylase (EC 2.3.1.39)	544219	545145	+	bi (<->)	CP047319	15	308	fig|83554.97.peg.15	GR632_00065	fabD	Malonyl CoA-acyl carrier protein transacylase (EC 2.3.1.39)	1	0.997
CP003791	517	248	fig|1218353.3.peg.517	B598_0533	fabG	PLF_810_00001062	PGF_08693885	3-oxoacyl-[acyl-carrier protein] reductase (EC 1.1.1.100), FadG	545150	545896	+	bi (<->)	CP047319	16	248	fig|83554.97.peg.16	GR632_00070	fabG	3-oxoacyl-[acyl-carrier protein] reductase (EC 1.1.1.100), FadG	1	0.996
CP003791	518	78	fig|1218353.3.peg.518	B598_0534	acpP	PLF_810_00000036	PGF_07487229	Acyl carrier protein	546006	546242	+	bi (<->)	CP047319	17	78	fig|83554.97.peg.17	GR632_00075	acpP	Acyl carrier protein	1	0.987
CP003791	519	139	fig|1218353.3.peg.519	B598_0535		PLF_810_00001565	PGF_00059142	Transcriptional regulator, Crp/Fnr family	546375	546794	-	bi (<->)	CP047319	18	139	fig|83554.97.peg.18	GR632_00080		Transcriptional regulator, Crp/Fnr family	1	0.993
CP003791	520	925	fig|1218353.3.peg.520	B598_0536		PLF_810_00001237	PGF_00052614	Amino acid transporter	546809	549586	-	bi (<->)	CP047319	19	925	fig|83554.97.peg.19	GR632_00085		Amino acid transporter	0.999	0.999
CP003791	521	184	fig|1218353.3.peg.521	B598_0537	incC	PLF_810_00001334	PGF_00014023	Inclusion membrane protein-30	549689	550243	-	bi (<->)	CP047319	20	184	fig|83554.97.peg.20	GR632_00090		Inclusion membrane protein-30	1	0.995
CP003791	522	202	fig|1218353.3.peg.522	B598_0538	incB	PLF_810_00001597	PGF_00014021	Inclusion membrane protein-29	550280	550888	-	bi (<->)	CP047319	21	202	fig|83554.97.peg.21	GR632_00095	incB	Inclusion membrane protein-29	1	0.995
CP003791	523	493	fig|1218353.3.peg.523	B598_0539		PLF_810_00001149	PGF_00025364	Na-dependent Transporter	550974	552455	-	bi (<->)	CP047319	22	493	fig|83554.97.peg.22	GR632_00100		Na-dependent Transporter	1	0.998
CP003791	524	406	fig|1218353.3.peg.524	B598_0540		PLF_810_00001347	PGF_04805734	Proton/glutamate symporter @ Sodium/glutamate symporter	552461	553681	-	bi (<->)	CP047319	23	406	fig|83554.97.peg.23	GR632_00105		Proton/glutamate symporter @ Sodium/glutamate symporter	1	0.998
CP003791	525	392	fig|1218353.3.peg.525	B598_0541		PLF_810_00001543	PGF_00014017	Inclusion membrane protein-18	553786	554964	+	bi (<->)	CP047319	24	392	fig|83554.97.peg.24	GR632_00110		Inclusion membrane protein-18	1	0.997
CP003791	526	39	fig|1218353.3.peg.526			PLF_810_00001856	PGF_01210762	hypothetical protein	555138	555257	+
CP003791	527	710	fig|1218353.3.peg.527	B598_0542		PLF_810_00001362	PGF_00355076	hypothetical protein	555226	557358	+	bi (<->)	CP047319	25	710	fig|83554.97.peg.25	GR632_00115		hypothetical protein	1	0.999
CP003791	528	491	fig|1218353.3.peg.528	B598_0543	mgtE	PLF_810_00000023	PGF_00021403	Mg/Co/Ni transporter MgtE, CBS domain-containing	557322	558797	+	bi (<->)	CP047319	26	470	fig|83554.97.peg.26	GR632_00120	mgtE	Mg/Co/Ni transporter MgtE, CBS domain-containing	1	0.998
CP003791	529	469	fig|1218353.3.peg.529	B598_0544		PLF_810_00001481	PGF_00389245	hypothetical protein	558936	560345	+	bi (<->)	CP047319	27	469	fig|83554.97.peg.27	GR632_00125		hypothetical protein	1	0.998
CP003791	530	466	fig|1218353.3.peg.530	B598_0545		PLF_810_00000912	PGF_00068503	amino acid antiporter	560460	561860	-	bi (<->)	CP047319	28	466	fig|83554.97.peg.28	GR632_00130		amino acid antiporter	0.994	0.998
CP003791	531	349	fig|1218353.3.peg.531	B598_0546		PLF_810_00000085	PGF_00006390	Fructose-bisphosphate aldolase class I (EC 4.1.2.13)	561877	562926	-	bi (<->)	CP047319	29	349	fig|83554.97.peg.29	GR632_00135		Fructose-bisphosphate aldolase class I (EC 4.1.2.13)	1	0.997
CP003791	532	644	fig|1218353.3.peg.532	B598_0547		PLF_810_00001596	PGF_00014019	Inclusion membrane protein-20	563096	565030	+	bi (<->)	CP047319	30	644	fig|83554.97.peg.30	GR632_00140		Inclusion membrane protein-20	1	0.998
CP003791	533	341	fig|1218353.3.peg.533	B598_0548		PLF_810_00001676	PGF_00020717	Methionine ABC transporter ATP-binding protein	565173	566198	+	bi (<->)	CP047319	31	341	fig|83554.97.peg.31	GR632_00145		Methionine ABC transporter ATP-binding protein	1	0.997
CP003791	534	203	fig|1218353.3.peg.534	B598_0549		PLF_810_00001043	PGF_02898176	Methionine ABC transporter permease protein	566266	566877	+	bi (<->)	CP047319	32	221	fig|83554.97.peg.32	GR632_00150		Methionine ABC transporter permease protein	1	0.914
CP003791	535	267	fig|1218353.3.peg.535	B598_0550		PLF_810_00061491	PGF_05366548	Methionine ABC transporter substrate-binding protein	566874	567677	+	bi (<->)	CP047319	33	284	fig|83554.97.peg.33			Methionine ABC transporter substrate-binding protein	0.996	0.93
CP003791	536	160	fig|1218353.3.peg.536	B598_0551		PLF_810_00001695	PGF_00255765	hypothetical protein	567828	568310	+	bi (<->)	CP047319	34	160	fig|83554.97.peg.34	GR632_00160		hypothetical protein	1	0.994
CP003791	537	116	fig|1218353.3.peg.537	B598_0552		PLF_810_00001361	PGF_00067700	Zn-ribbon-containing, possibly RNA-binding protein and truncated derivatives	568586	568936	+	bi (<->)	CP047319	35	116	fig|83554.97.peg.35	GR632_00165		Zn-ribbon-containing, possibly RNA-binding protein and truncated derivatives	1	0.991
CP003791	538	806	fig|1218353.3.peg.538	B598_0553	gyrB	PLF_810_00048904	PGF_06703483	DNA gyrase subunit B (EC 5.99.1.3)	568940	571360	+	bi (<->)	CP047319	36	806	fig|83554.97.peg.36	GR632_00170	gyrB	DNA gyrase subunit B (EC 5.99.1.3)	0.999	0.999
CP003791	539	830	fig|1218353.3.peg.539	B598_0554	gyrA	PLF_810_00000153	PGF_03272313	DNA gyrase subunit A (EC 5.99.1.3)	571376	573868	+	bi (<->)	CP047319	37	830	fig|83554.97.peg.37	GR632_00175	gyrA	DNA gyrase subunit A (EC 5.99.1.3)	0.999	0.999
CP003791	540	207	fig|1218353.3.peg.540	B598_0555	tmk	PLF_810_00001211	PGF_06111020	Thymidylate kinase (EC 2.7.4.9)	573881	574504	+	bi (<->)	CP047319	38	207	fig|83554.97.peg.38	GR632_00180		Thymidylate kinase (EC 2.7.4.9)	1	0.995
CP003791	541	295	fig|1218353.3.peg.541	B598_0556	dnaX_1	PLF_810_00001582	PGF_00148412	hypothetical protein	574495	575382	+	bi (<->)	CP047319	39	295	fig|83554.97.peg.39	GR632_00185		DNA polymerase III delta prime subunit (EC 2.7.7.7)	1	0.997
CP003791	542	240	fig|1218353.3.peg.542	B598_0557		PLF_810_00001375	PGF_00412157	serine esterase, putative	575359	576081	-	bi (<->)	CP047319	40	240	fig|83554.97.peg.40	GR632_00190		serine esterase, putative	1	0.996
CP003791	543	47	fig|1218353.3.peg.543	B598_0558		PLF_810_00001739	PGF_01210693	hypothetical protein	576158	576301	+	bi (<->)	CP047319	41	47	fig|83554.97.peg.41			hypothetical protein	1	0.979
CP003791	544	288	fig|1218353.3.peg.544	B598_0559		PLF_810_00001419	PGF_01898991	Threonylcarbamoyl-AMP synthase (EC 2.7.7.87)	576366	577232	+	bi (<->)	CP047319	42	288	fig|83554.97.peg.42	GR632_00195		Threonylcarbamoyl-AMP synthase (EC 2.7.7.87)	1	0.997
CP003791	545	324	fig|1218353.3.peg.545	B598_0560		PLF_810_00001328	PGF_00423500	Dipeptidase	577238	578212	+	bi (<->)	CP047319	43	327	fig|83554.97.peg.43	GR632_00200		Dipeptidase	1	0.988
CP003791	546	372	fig|1218353.3.peg.546	B598_0561		PLF_810_00001759	PGF_00412530	similar to hypothetical protein	578274	579392	-	bi (<->)	CP047319	44	339	fig|83554.97.peg.44			similar to hypothetical protein	0.991	0.979
CP003791	547	382	fig|1218353.3.peg.547	B598_0562		PLF_810_00001690	PGF_08225224	hypothetical protein	579573	580721	-	bi (<->)	CP047319	45	382	fig|83554.97.peg.45	GR632_00210		hypothetical protein	1	0.997
CP003791	548	227	fig|1218353.3.peg.548	B598_0563		PLF_810_00001570	PGF_08225224	hypothetical protein	580878	581561	-	bi (<->)	CP047319	46	131	fig|83554.97.peg.46	GR632_00215		hypothetical protein	1	0.954
CP003791	549	299	fig|1218353.3.peg.549	B598_0564		PLF_810_00001752	PGF_06871327	Menaquinone via futalosine polyprenyltransferase (MenA homolog)	581756	582655	+	bi (<->)	CP047319	48	299	fig|83554.97.peg.48	GR632_00220		Menaquinone via futalosine polyprenyltransferase (MenA homolog)	1	0.997
CP003791	550	192	fig|1218353.3.peg.550	B598_0565		PLF_810_00001524	PGF_08473931	Flavin prenyltransferase UbiX	582669	583247	+	bi (<->)	CP047319	49	192	fig|83554.97.peg.49	GR632_00225		Flavin prenyltransferase UbiX	1	0.995
CP003791	551	297	fig|1218353.3.peg.551	B598_0566		PLF_810_00001166	PGF_03087500	Uncharacterized UPF0750 membrane protein	583244	584137	-	bi (<->)	CP047319	50	297	fig|83554.97.peg.50	GR632_00230		Uncharacterized UPF0750 membrane protein	1	0.997
CP003791	552	278	fig|1218353.3.peg.552	B598_0569	surE	PLF_810_00001493	PGF_02617142	5'-nucleotidase SurE (EC 3.1.3.5)	584694	585530	-	bi (<->)	CP047319	51	278	fig|83554.97.peg.51	GR632_00245	surE	5'-nucleotidase SurE (EC 3.1.3.5)	0.996	0.996
CP003791	553	247	fig|1218353.3.peg.553	B598_0570		PLF_810_00001689	PGF_00413306	tRNA-(cytosine32)-2-thiocytidine synthetase TtcA	585598	586341	-	bi (<->)	CP047319	52	244	fig|83554.97.peg.52	GR632_00250		tRNA-(cytosine32)-2-thiocytidine synthetase TtcA	0.996	0.996
CP003791	554	157	fig|1218353.3.peg.554	B598_0571		PLF_810_00060539	PGF_00912363	hypothetical protein	586469	586942	+	bi (<->)	CP047319	53	157	fig|83554.97.peg.53	GR632_00255		hypothetical protein	1	0.994
CP003791	555	277	fig|1218353.3.peg.555	B598_0574		PLF_810_00001480	PGF_00294963	hypothetical protein	587320	588153	+	bi (<->)	CP047319	54	277	fig|83554.97.peg.54	GR632_00270		hypothetical protein	1	0.996
CP003791	556	281	fig|1218353.3.peg.556	B598_0575		PLF_810_00001684	PGF_00154347	hypothetical protein	588156	589001	+	bi (<->)	CP047319	55	281	fig|83554.97.peg.55	GR632_00275		hypothetical protein	1	0.996
CP003791	557	273	fig|1218353.3.peg.557	B598_0576		PLF_810_00001298	PGF_00337832	hypothetical protein	589005	589826	+	bi (<->)	CP047319	56	273	fig|83554.97.peg.56	GR632_00280		hypothetical protein	1	0.996
CP003791	558	56	fig|1218353.3.peg.558	B598_0577		PLF_810_00000909	PGF_00048846	Ribosomal protein S12p Asp88 (E. coli) methylthiotransferase (EC 2.8.4.4)	589833	590003	-	bi (<->)	CP047319	57	56	fig|83554.97.peg.57	GR632_00285		Ribosomal protein S12p Asp88 (E. coli) methylthiotransferase (EC 2.8.4.4)	1	0.982
CP003791	559	115	fig|1218353.3.peg.559	B598_0578		PLF_810_00000909	PGF_00048846	Ribosomal protein S12p Asp88 (E. coli) methylthiotransferase (EC 2.8.4.4)	590043	590390	-	bi (<->)	CP047319	58	115	fig|83554.97.peg.58	GR632_00290		Ribosomal protein S12p Asp88 (E. coli) methylthiotransferase (EC 2.8.4.4)	1	0.991
CP003791	560	222	fig|1218353.3.peg.560	B598_0579		PLF_810_00000909	PGF_00048846	Ribosomal protein S12p Asp88 (E. coli) methylthiotransferase (EC 2.8.4.4)	590465	591133	-	bi (<->)	CP047319	59	256	fig|83554.97.peg.59	GR632_00295		Ribosomal protein S12p Asp88 (E. coli) methylthiotransferase (EC 2.8.4.4)	1	0.863
CP003791	561	52	fig|1218353.3.peg.561	B598_0580	rpmG	PLF_810_00000401	PGF_00016416	LSU ribosomal protein L33p @ LSU ribosomal protein L33p, zinc-independent	591333	591491	+	bi (<->)	CP047319	60	52	fig|83554.97.peg.60	GR632_00300	rpmG	LSU ribosomal protein L33p @ LSU ribosomal protein L33p, zinc-independent	1	0.981
CP003791	562	503	fig|1218353.3.peg.562	B598_0581		PLF_810_00001508	PGF_00017436	Lipoprotein releasing system transmembrane protein LolC/LolE	591541	593052	+	bi (<->)	CP047319	61	503	fig|83554.97.peg.61	GR632_00305		Lipoprotein releasing system transmembrane protein LolC/LolE	1	0.998
CP003791	563	223	fig|1218353.3.peg.563	B598_0582		PLF_810_00001340	PGF_10535258	Lipoprotein-releasing system ATP-binding protein LolD	593055	593726	+	bi (<->)	CP047319	62	223	fig|83554.97.peg.62	GR632_00310		Lipoprotein-releasing system ATP-binding protein LolD	1	0.996
CP003791	564	426	fig|1218353.3.peg.564	B598_0583		PLF_810_00001731	PGF_00336534	hypothetical protein	593723	595003	-	bi (<->)	CP047319	63	426	fig|83554.97.peg.63	GR632_00315		hypothetical protein	1	0.998
CP003791	565	150	fig|1218353.3.peg.565	B598_0584	rplM	PLF_810_00001244	PGF_06180597	LSU ribosomal protein L13p (L13Ae)	595499	595951	+	bi (<->)	CP047319	64	150	fig|83554.97.peg.64	GR632_00320	rplM	LSU ribosomal protein L13p (L13Ae)	1	0.993
CP003791	566	133	fig|1218353.3.peg.566	B598_0585	rpsI	PLF_810_00060662	PGF_00049909	SSU ribosomal protein S9p (S16e)	595965	596366	+	bi (<->)	CP047319	65	133	fig|83554.97.peg.65	GR632_00325	rpsI	SSU ribosomal protein S9p (S16e)	1	0.992
CP003791	567	283	fig|1218353.3.peg.567	B598_0586		PLF_810_00001557	PGF_00915243	NLP/P60 family protein	596480	597331	-	bi (<->)	CP047319	66	283	fig|83554.97.peg.66	GR632_00330		NLP/P60 family protein	1	0.996
CP003791	568	213	fig|1218353.3.peg.568	B598_0587		PLF_810_00001666	PGF_04244475	Adenylate kinase (EC 2.7.4.3)	597386	598027	-	bi (<->)	CP047319	67	213	fig|83554.97.peg.67	GR632_00335		Adenylate kinase (EC 2.7.4.3)	1	0.995
CP003791	569	377	fig|1218353.3.peg.569	B598_0588		PLF_810_00001693	PGF_08225224	hypothetical protein	598309	599442	+	bi (<->)	CP047319	68	377	fig|83554.97.peg.68	GR632_00340		hypothetical protein	1	0.997
CP003791	570	137	fig|1218353.3.peg.570	B598_0589		PLF_810_00001644	PGF_00194654	hypothetical protein	599459	599872	+	bi (<->)	CP047319	69	137	fig|83554.97.peg.69	GR632_00345		hypothetical protein	1	0.993
CP003791	571	38	fig|1218353.3.peg.571			PLF_810_00001904	PGF_01210795	hypothetical protein	600157	600273	-
CP003791	572	329	fig|1218353.3.peg.572	B598_0590		PLF_810_00001722	PGF_00014013	Inclusion membrane protein-13	600179	601168	+	bi (<->)	CP047319	70	377	fig|83554.97.peg.70	GR632_00350		Inclusion membrane protein-13	0.997	0.87
CP003791	573	258	fig|1218353.3.peg.573	B598_0591	pgl	PLF_810_00001123	PGF_07402119	6-phosphogluconolactonase (EC 3.1.1.31), eukaryotic type	601207	601983	-	bi (<->)	CP047319	71	258	fig|83554.97.peg.71	GR632_00355	pgl	6-phosphogluconolactonase (EC 3.1.1.31), eukaryotic type	1	0.996
CP003791	574	513	fig|1218353.3.peg.574	B598_0592	zwf	PLF_810_00000310	PGF_06027248	Glucose-6-phosphate 1-dehydrogenase (EC 1.1.1.49)	602007	603548	-	bi (<->)	CP047319	72	521	fig|83554.97.peg.72	GR632_00360		Glucose-6-phosphate 1-dehydrogenase (EC 1.1.1.49)	1	0.983
CP003791	575	492	fig|1218353.3.peg.575	B598_0593		PLF_810_00001318	PGF_09108724	ABC transporter, substrate-binding protein (cluster 5, nickel/peptides/opines)	603752	605230	-	bi (<->)	CP047319	73	492	fig|83554.97.peg.73	GR632_00365		ABC transporter, substrate-binding protein (cluster 5, nickel/peptides/opines)	1	0.998
CP003791	576	344	fig|1218353.3.peg.576	B598_0594	gcp	PLF_810_00001074	PGF_07915158	N(6)-L-threonylcarbamoyladenine synthase (EC 2.3.1.234)	605284	606318	-	bi (<->)	CP047319	74	344	fig|83554.97.peg.74	GR632_00370	tsaD	N(6)-L-threonylcarbamoyladenine synthase (EC 2.3.1.234)	1	0.997
CP003791	577	147	fig|1218353.3.peg.577	B598_0595	argR	PLF_810_00001126	PGF_02156631	Arginine pathway regulatory protein ArgR, repressor of arg regulon	606401	606844	+	bi (<->)	CP047319	75	147	fig|83554.97.peg.75	GR632_00375	argR	Arginine pathway regulatory protein ArgR, repressor of arg regulon	1	0.993
CP003791	578	215	fig|1218353.3.peg.578	B598_0596		PLF_810_00001186	PGF_07804709	ABC transporter, permease protein (cluster 3, basic aa/glutamine/opines)	606891	607538	+	bi (<->)	CP047319	76	215	fig|83554.97.peg.76	GR632_00380		ABC transporter, permease protein (cluster 3, basic aa/glutamine/opines)	1	0.995
CP003791	579	226	fig|1218353.3.peg.579	B598_0597	artM	PLF_810_00001389	PGF_10106935	ABC transporter, ATP-binding protein (cluster 3, basic aa/glutamine/opines)	607535	608215	+	bi (<->)	CP047319	77	226	fig|83554.97.peg.77	GR632_00385		ABC transporter, ATP-binding protein (cluster 3, basic aa/glutamine/opines)	1	0.996
CP003791	580	453	fig|1218353.3.peg.580	B598_0598		PLF_810_00001727	PGF_00130392	hypothetical protein	608259	609620	-	bi (<->)	CP047319	78	453	fig|83554.97.peg.78	GR632_00390		hypothetical protein	1	0.998
CP003791	581	1124	fig|1218353.3.peg.581	B598_0599		PLF_810_00001422	PGF_00130392	hypothetical protein	609740	613114	-	bi (<->)	CP047319	79	1154	fig|83554.97.peg.79	GR632_00395		hypothetical protein	0.998	0.97
CP003791	582	405	fig|1218353.3.peg.582	B598_0600		PLF_810_00000923	PGF_00014180	Inner membrane protein YihY, formerly thought to be RNase BN	613156	614373	-	bi (<->)	CP047319	80	430	fig|83554.97.peg.80	GR632_00400		Inner membrane protein YihY, formerly thought to be RNase BN	1	0.94
CP003791	583	271	fig|1218353.3.peg.583	B598_0601		PLF_810_00000944	PGF_00376016	hypothetical protein	614527	615342	-	bi (<->)	CP047319	81	271	fig|83554.97.peg.81	GR632_00405		hypothetical protein	1	0.996
CP003791	584	382	fig|1218353.3.peg.584	B598_0602		PLF_810_00001788	PGF_00195445	hypothetical protein	615422	616570	-	bi (<->)	CP047319	82	382	fig|83554.97.peg.82	GR632_00410		hypothetical protein	1	0.997
CP003791	585	231	fig|1218353.3.peg.585	B598_0603	rpe	PLF_810_00060475	PGF_10245672	Ribulose-phosphate 3-epimerase (EC 5.1.3.1)	616957	617652	+	bi (<->)	CP047319	83	231	fig|83554.97.peg.83	GR632_00415	rpe	Ribulose-phosphate 3-epimerase (EC 5.1.3.1)	1	0.996
CP003791	586	185	fig|1218353.3.peg.586	B598_0604		PLF_810_00060275	PGF_00424165	Elongation factor P-like protein	617639	618196	+	bi (<->)	CP047319	84	185	fig|83554.97.peg.84	GR632_00420		Elongation factor P-like protein	1	0.995
CP003791	587	166	fig|1218353.3.peg.587	B598_0605	accB	PLF_810_00000014	PGF_00648021	Biotin carboxyl carrier protein of acetyl-CoA carboxylase	618228	618728	+	bi (<->)	CP047319	85	166	fig|83554.97.peg.85	GR632_00425	accB	Biotin carboxyl carrier protein of acetyl-CoA carboxylase	1	0.994
CP003791	588	451	fig|1218353.3.peg.588	B598_0606	accC	PLF_810_00000019	PGF_07396749	Biotin carboxylase of acetyl-CoA carboxylase (EC 6.3.4.14)	618728	620083	+	bi (<->)	CP047319	86	451	fig|83554.97.peg.86	GR632_00430	accC	Biotin carboxylase of acetyl-CoA carboxylase (EC 6.3.4.14)	1	0.998
CP003791	589	476	fig|1218353.3.peg.589	B598_0607		PLF_810_00001651	PGF_01215980	hypothetical protein	620235	621665	+	bi (<->)	CP047319	87	476	fig|83554.97.peg.87	GR632_00435		hypothetical protein	1	0.998
CP003791	590	355	fig|1218353.3.peg.590	B598_0608		PLF_810_00001766	PGF_03086698	hypothetical protein	621785	622852	+	bi (<->)	CP047319	88	355	fig|83554.97.peg.88			hypothetical protein	1	0.997
CP003791	591	172	fig|1218353.3.peg.591	B598_0609		PLF_810_00002275	PGF_03086698	hypothetical protein	622915	623433	+	bi (<->)	CP047319	89	172	fig|83554.97.peg.89	GR632_00440		FIG00493819: hypothetical protein	1	0.994
CP003791	592	318	fig|1218353.3.peg.592	B598_0610		PLF_810_00060939	PGF_00188393	hypothetical protein	623566	624522	-	bi (<->)	CP047319	90	318	fig|83554.97.peg.90	GR632_00445		hypothetical protein	1	0.997
CP003791	593	223	fig|1218353.3.peg.593	B598_0611		PLF_810_00001424	PGF_00143912	hypothetical protein	624890	625561	-	bi (<->)	CP047319	91	223	fig|83554.97.peg.91	GR632_00450		hypothetical protein	1	0.996
CP003791	594	76	fig|1218353.3.peg.594	B598_0612		PLF_810_00001424	PGF_00143912	hypothetical protein	625576	625806	-	bi (<->)	CP047319	92	76	fig|83554.97.peg.92			hypothetical protein	1	0.987
CP003791	595	111	fig|1218353.3.peg.595	B598_0613	mac	PLF_810_00001463	PGF_00018167	MAC/perforin family protein	626022	626357	-	bi (<->)	CP047319	93	133	fig|83554.97.peg.93	GR632_00455		MAC/perforin family protein	0.991	0.827
CP003791	596	85	fig|1218353.3.peg.596	B598_0614		PLF_810_00001463	PGF_00018167	MAC/perforin family protein	626393	626650	-	bi (<->)	CP047319	94	253	fig|83554.97.peg.94			MAC/perforin family protein	0.988	0.332
CP003791	597	546	fig|1218353.3.peg.597	B598_0615		PLF_810_00000905	PGF_00197652	hypothetical protein	627267	628907	-	bi (<->)	CP047319	95	541	fig|83554.97.peg.95	GR632_00460		hypothetical protein	0.989	0.998
CP003791	598	3158	fig|1218353.3.peg.598	B598_0616		PLF_810_00001764	PGF_08225224	hypothetical protein	629251	638727	-	bi (<->)	CP047319	96	3103	fig|83554.97.peg.96	GR632_00465		hypothetical protein	1	1
CP003791	599	82	fig|1218353.3.peg.599	B598_0617		PLF_810_00002171	PGF_08225224	hypothetical protein	638715	638963	-	bi (<->)	CP047319	97	82	fig|83554.97.peg.97			hypothetical protein	1	0.988
CP003791	600	50	fig|1218353.3.peg.600	B598_0618		PLF_810_00002431	PGF_00129935	hypothetical protein	639750	639902	+	bi (<->)	CP047319	98	50	fig|83554.97.peg.98			hypothetical protein	1	0.98
CP003791	601	39	fig|1218353.3.peg.601	B598_0619		PLF_810_00002938	PGF_01211227	hypothetical protein	640400	640519	-	bi (<->)	CP047319	99	39	fig|83554.97.peg.99			hypothetical protein	1	0.974
CP003791	602	154	fig|1218353.3.peg.602	B598_0620		PLF_810_00001691	PGF_03090070	hypothetical protein	641191	641655	+	bi (<->)	CP047319	100	154	fig|83554.97.peg.100	GR632_00470		hypothetical protein	1	0.994
CP003791	603	223	fig|1218353.3.peg.603	B598_0621		PLF_810_00001205	PGF_02873160	Putative preQ0 transporter YhhQ	642297	642968	+	bi (<->)	CP047319	101	223	fig|83554.97.peg.101	GR632_00475		Putative preQ0 transporter YhhQ	1	0.996
CP003791	604	37	fig|1218353.3.peg.604	B598_0622		PLF_810_00002981	PGF_01211267	hypothetical protein	643032	643145	-
CP003791	605	119	fig|1218353.3.peg.605	B598_0623		PLF_810_00000005	PGF_02061452	Queuine tRNA-ribosyltransferase (EC 2.4.2.29)	643119	643478	+	uni (->)	CP047319	102	372	fig|83554.97.peg.102	GR632_00480		Queuine tRNA-ribosyltransferase (EC 2.4.2.29)	0.991	0.304
CP003791	606	173	fig|1218353.3.peg.606	B598_0624		PLF_810_00000005	PGF_02061452	Queuine tRNA-ribosyltransferase (EC 2.4.2.29)	643715	644236	+	bi (<->)	CP047319	102	372	fig|83554.97.peg.102	GR632_00480		Queuine tRNA-ribosyltransferase (EC 2.4.2.29)	1	0.462
CP003791	607	76	fig|1218353.3.peg.607	B598_0625		PLF_810_00002904	PGF_01211194	hypothetical protein	645061	645291	+	bi (<->)	CP047319	104	76	fig|83554.97.peg.104	GR632_00490		hypothetical protein	1	0.987
CP003791	608	96	fig|1218353.3.peg.608	B598_0626		PLF_810_00001790	PGF_00326504	hypothetical protein	645438	645728	+	bi (<->)	CP047319	105	102	fig|83554.97.peg.105			hypothetical protein	0.99	0.931
CP003791	609	62	fig|1218353.3.peg.609			PLF_810_00003304	PGF_06929200	hypothetical protein	646093	646281	+	bi (<->)	CP047319	106	85	fig|83554.97.peg.106			hypothetical protein	0.984	0.718
CP003791	610	114	fig|1218353.3.peg.610	B598_0628		PLF_810_00001346	PGF_00037034	Probable disulfide formation protein	646615	646959	-	bi (<->)	CP047319	107	136	fig|83554.97.peg.107	GR632_00495		Probable disulfide formation protein	1	0.831
CP003791	611	212	fig|1218353.3.peg.611	B598_0629	dsbG	PLF_810_00060263	PGF_00881556	hypothetical protein	647018	647656	-	bi (<->)	CP047319	108	232	fig|83554.97.peg.108	GR632_00500		disulfide bond chaperone	1	0.909
CP003791	612	457	fig|1218353.3.peg.612	B598_0630		PLF_810_00001306	PGF_02991575	hypothetical protein	647779	649152	+	bi (<->)	CP047319	109	432	fig|83554.97.peg.109	GR632_00505		hypothetical protein	0.998	0.998
CP003791	613	233	fig|1218353.3.peg.613	B598_0631		PLF_810_00001673	PGF_00014016	Inclusion membrane protein-16	649168	649869	-	bi (<->)	CP047319	110	233	fig|83554.97.peg.110	GR632_00510		Inclusion membrane protein-16	1	0.996
CP003791	614	235	fig|1218353.3.peg.614	B598_0632		PLF_810_00001317	PGF_07533913	ATPase component of general energizing module of ECF transporters	649854	650561	-	bi (<->)	CP047319	111	235	fig|83554.97.peg.111	GR632_00515		ATPase component of general energizing module of ECF transporters	1	0.996
CP003791	615	297	fig|1218353.3.peg.615	B598_0635	mta	PLF_810_00001735	PGF_08225224	hypothetical protein	650839	651732	-	bi (<->)	CP047319	112	297	fig|83554.97.peg.112	GR632_00530		5'-methylthioadenosine nucleosidase-related protein	1	0.997
CP003791	616	230	fig|1218353.3.peg.616	B598_0636		PLF_810_00001002	PGF_00301285	hypothetical protein	651904	652596	-	bi (<->)	CP047319	113	230	fig|83554.97.peg.113	GR632_00535		hypothetical protein	1	0.996
CP003791	617	254	fig|1218353.3.peg.617	B598_0637	kdsB	PLF_810_00001441	PGF_00418128	3-deoxy-manno-octulosonate cytidylyltransferase (EC 2.7.7.38)	652762	653526	+	bi (<->)	CP047319	114	254	fig|83554.97.peg.114	GR632_00540	kdsB	3-deoxy-manno-octulosonate cytidylyltransferase (EC 2.7.7.38)	1	0.996
CP003791	618	537	fig|1218353.3.peg.618	B598_0638	pyrG	PLF_810_00000914	PGF_00416129	CTP synthase (EC 6.3.4.2)	653502	655115	+	bi (<->)	CP047319	115	423	fig|83554.97.peg.115			CTP synthase (EC 6.3.4.2)	1	0.96
CP003791	619	150	fig|1218353.3.peg.619	B598_0639		PLF_810_00001678	PGF_10488938	Putative pre-16S rRNA nuclease YqgF	655108	655560	+	bi (<->)	CP047319	117	150	fig|83554.97.peg.117	GR632_00550	ruvX	Putative pre-16S rRNA nuclease YqgF	1	0.993
CP003791	620	45	fig|1218353.3.peg.620	B598_0640		PLF_810_00001828	PGF_01210740	hypothetical protein	655709	655846	-
CP003791	621	437	fig|1218353.3.peg.621	B598_0641		PLF_810_00001150	PGF_02147779	Oligopeptide ABC transporter, substrate-binding protein OppA (TC 3.A.1.5.1)	655836	657149	+	bi (<->)	CP047319	118	437	fig|83554.97.peg.118	GR632_00555		Oligopeptide ABC transporter, substrate-binding protein OppA (TC 3.A.1.5.1)	1	0.998
CP003791	622	533	fig|1218353.3.peg.622	B598_0642		PLF_810_00001724	PGF_02147779	Oligopeptide ABC transporter, substrate-binding protein OppA (TC 3.A.1.5.1)	657274	658875	+	bi (<->)	CP047319	119	534	fig|83554.97.peg.119	GR632_00560		Oligopeptide ABC transporter, substrate-binding protein OppA (TC 3.A.1.5.1)	0.998	0.996
CP003791	623	487	fig|1218353.3.peg.623	B598_0643		PLF_810_00001289	PGF_02147779	Oligopeptide ABC transporter, substrate-binding protein OppA (TC 3.A.1.5.1)	659210	660673	+	bi (<->)	CP047319	120	530	fig|83554.97.peg.120	GR632_00565		Oligopeptide ABC transporter, substrate-binding protein OppA (TC 3.A.1.5.1)	1	0.917
CP003791	624	323	fig|1218353.3.peg.624	B598_0644		PLF_810_00001151	PGF_00977978	Oligopeptide ABC transporter, permease protein OppB (TC 3.A.1.5.1)	660899	661870	+	bi (<->)	CP047319	121	323	fig|83554.97.peg.121	GR632_00570		Oligopeptide ABC transporter, permease protein OppB (TC 3.A.1.5.1)	1	0.997
CP003791	625	284	fig|1218353.3.peg.625	B598_0645		PLF_810_00001406	PGF_10569020	Oligopeptide ABC transporter, permease protein OppC (TC 3.A.1.5.1)	661946	662800	+	bi (<->)	CP047319	122	284	fig|83554.97.peg.122	GR632_00575		Oligopeptide ABC transporter, permease protein OppC (TC 3.A.1.5.1)	1	0.996
CP003791	626	288	fig|1218353.3.peg.626	B598_0646		PLF_810_00001404	PGF_00027032	Oligopeptide ABC transporter, permease protein OppB (TC 3.A.1.5.1)	662793	663659	+	bi (<->)	CP047319	123	288	fig|83554.97.peg.123	GR632_00580		Oligopeptide ABC transporter, permease protein OppB (TC 3.A.1.5.1)	1	0.997
CP003791	627	261	fig|1218353.3.peg.627	B598_0647		PLF_810_00001511	PGF_07131324	Oligopeptide ABC transporter, ATP-binding protein OppF (TC 3.A.1.5.1)	663652	664437	+	bi (<->)	CP047319	124	261	fig|83554.97.peg.124	GR632_00585		Oligopeptide ABC transporter, ATP-binding protein OppF (TC 3.A.1.5.1)	1	0.996
CP003791	628	249	fig|1218353.3.peg.628	B598_0648		PLF_810_00000151	PGF_10380290	hypothetical protein	664731	665480	+	bi (<->)	CP047319	125	249	fig|83554.97.peg.125	GR632_00590		hypothetical protein	1	0.996
CP003791	629	470	fig|1218353.3.peg.629	B598_0649		PLF_810_00060262	PGF_04028141	2-oxoglutarate/malate translocator	665527	666939	+	bi (<->)	CP047319	126	470	fig|83554.97.peg.126	GR632_00595		2-oxoglutarate/malate translocator	0.998	0.998
CP003791	630	552	fig|1218353.3.peg.630	B598_0650		PLF_810_00008703	PGF_01264039	Pyrophosphate-dependent fructose 6-phosphate-1-kinase (EC 2.7.1.90)	667037	668695	+	bi (<->)	CP047319	127	552	fig|83554.97.peg.127	GR632_00600		Pyrophosphate-dependent fructose 6-phosphate-1-kinase (EC 2.7.1.90)	1	0.998
CP003791	631	270	fig|1218353.3.peg.631	B598_0651	hhl	PLF_810_00001327	PGF_00423132	Dienelactone hydrolase family protein	668818	669630	+	bi (<->)	CP047319	128	270	fig|83554.97.peg.128	GR632_00605		Dienelactone hydrolase family protein	1	0.996
CP003791	632	541	fig|1218353.3.peg.632	B598_0652		PLF_810_00001206	PGF_01264039	Pyrophosphate-dependent fructose 6-phosphate-1-kinase (EC 2.7.1.90)	669640	671265	+	bi (<->)	CP047319	129	541	fig|83554.97.peg.129	GR632_00610		Pyrophosphate-dependent fructose 6-phosphate-1-kinase (EC 2.7.1.90)	1	0.998
CP003791	633	399	fig|1218353.3.peg.633	B598_0655		PLF_810_00001386	PGF_03036886	3-deoxy-D-manno-octulosonic acid transferase (EC 2.4.99.12)(EC 2.4.99.13)(EC 2.4.99.14)	671539	672738	-	bi (<->)	CP047319	131	286	fig|83554.97.peg.131			3-deoxy-D-manno-octulosonic acid transferase (EC 2.4.99.12)(EC 2.4.99.13)(EC 2.4.99.14)	0.992	0.867
CP003791	634	820	fig|1218353.3.peg.634	B598_0656	leuS	PLF_810_00048912	PGF_06812369	Leucyl-tRNA synthetase (EC 6.1.1.4)	672837	675299	-	bi (<->)	CP047319	132	820	fig|83554.97.peg.132	GR632_00630		Leucyl-tRNA synthetase (EC 6.1.1.4)	1	0.999
CP003791	635	306	fig|1218353.3.peg.635	B598_0657		PLF_810_00001520	PGF_00041421	Putative hydrolase	675555	676475	+	bi (<->)	CP047319	133	319	fig|83554.97.peg.133	GR632_00635		Putative hydrolase	0.997	0.956
CP003791	636	506	fig|1218353.3.peg.636	B598_0658		PLF_810_00001200	PGF_00022616	Monooxygenase	676626	678146	+	bi (<->)	CP047319	134	506	fig|83554.97.peg.134	GR632_00640		Monooxygenase	0.998	0.998
CP003791	637	1469	fig|1218353.3.peg.637	B598_0659		PLF_810_00059190	PGF_00014015	Inclusion membrane protein-14	678247	682656	-	bi (<->)	CP047319	135	1469	fig|83554.97.peg.135	GR632_00645		Inclusion membrane protein-14	0.999	0.999
CP003791	638	673	fig|1218353.3.peg.638	B598_0660	ligA	PLF_810_00001066	PGF_04333086	DNA ligase (NAD(+)) (EC 6.5.1.2)	682818	684839	-	bi (<->)	CP047319	136	660	fig|83554.97.peg.136	GR632_00650	ligA	DNA ligase (NAD(+)) (EC 6.5.1.2)	1	0.998
CP003791	639	618	fig|1218353.3.peg.639	B598_0661		PLF_810_00001161	PGF_00051516	Serine/threonine-protein kinase pkn1 (EC 2.7.11.1)	684808	686664	-	bi (<->)	CP047319	137	618	fig|83554.97.peg.137	GR632_00655		Serine/threonine-protein kinase pkn1 (EC 2.7.11.1)	1	0.998
CP003791	640	151	fig|1218353.3.peg.640	B598_0662		PLF_810_00001669	PGF_00419254	hypothetical protein	686896	687351	-	bi (<->)	CP047319	138	130	fig|83554.97.peg.138	GR632_00660		hypothetical protein	0.985	0.992
CP003791	641	96	fig|1218353.3.peg.641	B598_0663		PLF_810_00001708	PGF_01210682	hypothetical protein	687882	688172	-	bi (<->)	CP047319	139	96	fig|83554.97.peg.139	GR632_00665		FIG00494491: hypothetical protein	1	0.99
CP003791	642	105	fig|1218353.3.peg.642	B598_0664		PLF_810_00001717	PGF_00419365	hypothetical protein	688511	688828	-	bi (<->)	CP047319	140	105	fig|83554.97.peg.140	GR632_00670		hypothetical protein	1	0.99
CP003791	643	114	fig|1218353.3.peg.643	B598_0665		PLF_810_00001841	PGF_00304836	hypothetical protein	688942	689286	-	bi (<->)	CP047319	141	143	fig|83554.97.peg.141	GR632_00675		FIG00494480: hypothetical protein	1	0.79
CP003791	644	501	fig|1218353.3.peg.644	B598_0666		PLF_810_00001303	PGF_00078539	hypothetical protein	689452	690957	-	bi (<->)	CP047319	142	501	fig|83554.97.peg.142	GR632_00680		hypothetical protein	1	0.998
CP003791	645	407	fig|1218353.3.peg.645	B598_0667		PLF_810_00001113	PGF_08225224	hypothetical protein	691252	692475	+	bi (<->)	CP047319	143	390	fig|83554.97.peg.143			hypothetical protein	1	0.995
CP003791	646	437	fig|1218353.3.peg.646	B598_0668		PLF_810_00000001	PGF_08225224	hypothetical protein	692447	693760	+	uni (->)	CP047319	834	847	fig|83554.97.peg.834	GR632_04160		hypothetical protein	0.838	0.509
CP003791	647	434	fig|1218353.3.peg.647	B598_0669		PLF_810_00001113	PGF_08225224	hypothetical protein	693891	695195	+	uni (->)	CP047319	148	414	fig|83554.97.peg.148			hypothetical protein	0.805	0.986
CP003791	648	69	fig|1218353.3.peg.648	B598_0670	pmp13G	PLF_810_00000001	PGF_08225224	hypothetical protein	695513	695722	+
CP003791	649	238	fig|1218353.3.peg.649	B598_0671		PLF_810_00000001	PGF_08225224	hypothetical protein	695847	696563	+	uni (->)	CP047319	149	327	fig|83554.97.peg.149	GR632_00705		hypothetical protein	0.996	0.725
CP003791	650	864	fig|1218353.3.peg.650	B598_0672		PLF_810_00000006	PGF_00529632	Chaperone protein ClpB (ATP-dependent unfoldase)	696697	699291	-	bi (<->)	CP047319	150	864	fig|83554.97.peg.150	GR632_00710		Chaperone protein ClpB (ATP-dependent unfoldase)	1	0.999
CP003791	651	267	fig|1218353.3.peg.651	B598_0673		PLF_810_00001446	PGF_00005831	ABC transporter, substrate-binding protein (cluster 9, phospholipid)	699351	700154	-	bi (<->)	CP047319	151	267	fig|83554.97.peg.151	GR632_00715		ABC transporter, substrate-binding protein (cluster 9, phospholipid)	1	0.996
CP003791	652	261	fig|1218353.3.peg.652	B598_0674		PLF_810_00001245	PGF_01900676	ABC transporter, ATP-binding protein (cluster 9, phospholipid)	700147	700932	-	bi (<->)	CP047319	152	261	fig|83554.97.peg.152	GR632_00720		ABC transporter, ATP-binding protein (cluster 9, phospholipid)	1	0.996
CP003791	653	261	fig|1218353.3.peg.653	B598_0675		PLF_810_00001236	PGF_00403598	ABC transporter, permease protein (cluster 9, phospholipid)	700941	701726	-	bi (<->)	CP047319	153	261	fig|83554.97.peg.153	GR632_00725		ABC transporter, permease protein (cluster 9, phospholipid)	1	0.996
CP003791	654	429	fig|1218353.3.peg.654	B598_0676		PLF_810_00001281	PGF_09019918	Glutamate-1-semialdehyde 2,1-aminomutase (EC 5.4.3.8)	701764	703053	-	bi (<->)	CP047319	154	437	fig|83554.97.peg.154	GR632_00730		Glutamate-1-semialdehyde 2,1-aminomutase (EC 5.4.3.8)	1	0.979
CP003791	655	189	fig|1218353.3.peg.655	B598_0677		PLF_810_00000999	PGF_09061641	UPF0301 protein YqgE	703170	703739	-	bi (<->)	CP047319	155	189	fig|83554.97.peg.155	GR632_00735		UPF0301 protein YqgE	1	0.995
CP003791	656	146	fig|1218353.3.peg.656	B598_0678		PLF_810_00001052	PGF_00386428	hypothetical protein	703761	704201	-	bi (<->)	CP047319	156	146	fig|83554.97.peg.156	GR632_00740		hypothetical protein	1	0.993
CP003791	657	233	fig|1218353.3.peg.657	B598_0679	rpiA	PLF_810_00001160	PGF_05657253	Ribose-5-phosphate isomerase A (EC 5.3.1.6)	704198	704899	-	bi (<->)	CP047319	157	233	fig|83554.97.peg.157	GR632_00745	rpiA	Ribose-5-phosphate isomerase A (EC 5.3.1.6)	1	0.996
CP003791	658	38	fig|1218353.3.peg.658	B598_0680		PLF_810_00001703	PGF_01210678	hypothetical protein	705066	705182	-	bi (<->)	CP047319	158	38	fig|83554.97.peg.158			hypothetical protein	1	0.974
CP003791	659	417	fig|1218353.3.peg.659	B598_0681		PLF_810_00001728	PGF_01215852	hypothetical protein	705745	706998	-	bi (<->)	CP047319	159	366	fig|83554.97.peg.159	GR632_00750		hypothetical protein	0.997	0.997
CP003791	660	417	fig|1218353.3.peg.660	B598_0682		PLF_810_00001685	PGF_12678346	hypothetical protein	707191	708444	-	bi (<->)	CP047319	160	417	fig|83554.97.peg.160	GR632_00755		hypothetical protein	1	0.998
CP003791	661	552	fig|1218353.3.peg.661	B598_0683		PLF_810_00001307	PGF_12678346	hypothetical protein	708785	710443	-	bi (<->)	CP047319	161	552	fig|83554.97.peg.161	GR632_00760		hypothetical protein	1	0.998
CP003791	662	42	fig|1218353.3.peg.662	B598_0684		PLF_810_00001713	PGF_01210687	hypothetical protein	710562	710690	-	bi (<->)	CP047319	162	42	fig|83554.97.peg.162			hypothetical protein	1	0.976
CP003791	663	251	fig|1218353.3.peg.663	B598_0685		PLF_810_00060423	PGF_09020471	GTP cyclohydrolase 1 type 2 homolog YbgI	710804	711559	+	bi (<->)	CP047319	163	251	fig|83554.97.peg.163	GR632_00765		GTP cyclohydrolase 1 type 2 homolog YbgI	1	0.996
CP003791	664	608	fig|1218353.3.peg.664	B598_0686	pepF	PLF_810_00060399	PGF_00401883	Oligoendopeptidase F	711652	713478	+	bi (<->)	CP047319	164	608	fig|83554.97.peg.164	GR632_00770	pepF	Oligoendopeptidase F	1	0.998
CP003791	665	102	fig|1218353.3.peg.665	B598_0687	groS	PLF_810_00000183	PGF_09581668	Heat shock protein 10 kDa family chaperone GroES	713605	713913	+	bi (<->)	CP047319	165	102	fig|83554.97.peg.165	GR632_00775		Heat shock protein 10 kDa family chaperone GroES	1	0.99
CP003791	666	544	fig|1218353.3.peg.666	B598_0688		PLF_810_00000011	PGF_01212739	Heat shock protein 60 kDa family chaperone GroEL	713963	715597	+	bi (<->)	CP047319	166	544	fig|83554.97.peg.166	GR632_00780	groL	Heat shock protein 60 kDa family chaperone GroEL	1	0.998
CP003791	667	267	fig|1218353.3.peg.667	B598_0689		PLF_810_00060294	PGF_00388122	hypothetical protein	715737	716540	+	bi (<->)	CP047319	167	267	fig|83554.97.peg.167	GR632_00785		hypothetical protein	1	0.996
CP003791	668	528	fig|1218353.3.peg.668	B598_0691		PLF_810_00001674	PGF_00014022	Inclusion membrane protein-3	716796	718382	+	bi (<->)	CP047319	168	528	fig|83554.97.peg.168	GR632_00795		Inclusion membrane protein-3	1	0.998
CP003791	669	258	fig|1218353.3.peg.669	B598_0692		PLF_810_00001540	PGF_00404583	Biotin--protein ligase (EC 6.3.4.9)(EC 6.3.4.10)(EC 6.3.4.11)(EC 6.3.4.15)	718390	719166	-	bi (<->)	CP047319	169	271	fig|83554.97.peg.169	GR632_00800		Biotin--protein ligase (EC 6.3.4.9)(EC 6.3.4.10)(EC 6.3.4.11)(EC 6.3.4.15)	1	0.948
CP003791	670	339	fig|1218353.3.peg.670	B598_0693		PLF_810_00001395	PGF_00416819	Cationic amino acid transporter	719303	720322	+	bi (<->)	CP047319	170	339	fig|83554.97.peg.170	GR632_00805		Cationic amino acid transporter	1	0.997
CP003791	671	734	fig|1218353.3.peg.671	B598_0694	recD_1	PLF_810_00002643	PGF_00047095	RecD-like DNA helicase YrrC	720819	723023	+	bi (<->)	CP047319	171	734	fig|83554.97.peg.171	GR632_00810		RecD-like DNA helicase YrrC	0.997	0.999
CP003791	672	551	fig|1218353.3.peg.672	B598_0695	metG	PLF_810_00000290	PGF_03609651	Methionyl-tRNA synthetase (EC 6.1.1.10)	723035	724690	-	bi (<->)	CP047319	172	551	fig|83554.97.peg.172	GR632_00815		Methionyl-tRNA synthetase (EC 6.1.1.10)	1	0.998
CP003791	673	98	fig|1218353.3.peg.673	B598_0696		PLF_810_00001225	PGF_00134310	hypothetical protein	724690	724986	-	bi (<->)	CP047319	173	98	fig|83554.97.peg.173	GR632_00820		hypothetical protein	1	0.99
CP003791	674	204	fig|1218353.3.peg.674	B598_0697	gmk	PLF_810_00001331	PGF_00689961	Guanylate kinase (EC 2.7.4.8)	724983	725597	-	bi (<->)	CP047319	174	204	fig|83554.97.peg.174	GR632_00825		Guanylate kinase (EC 2.7.4.8)	1	0.995
CP003791	675	212	fig|1218353.3.peg.675	B598_0698		PLF_810_00000214	PGF_00048556	Ribonuclease HII (EC 3.1.26.4)	725604	726242	-	bi (<->)	CP047319	175	212	fig|83554.97.peg.175	GR632_00830		Ribonuclease HII (EC 3.1.26.4)	1	0.995
CP003791	676	122	fig|1218353.3.peg.676	B598_0699	rplS	PLF_810_00000088	PGF_04845029	LSU ribosomal protein L19p	726296	726664	-	bi (<->)	CP047319	176	122	fig|83554.97.peg.176	GR632_00835	rplS	LSU ribosomal protein L19p	1	0.992
CP003791	677	355	fig|1218353.3.peg.677	B598_0700	trmD	PLF_810_00060331	PGF_00413208	tRNA (guanine(37)-N(1))-methyltransferase (EC 2.1.1.228)	726689	727756	-	bi (<->)	CP047319	177	355	fig|83554.97.peg.177	GR632_00840	trmD	tRNA (guanine(37)-N(1))-methyltransferase (EC 2.1.1.228)	1	0.997
CP003791	678	125	fig|1218353.3.peg.678	B598_0701	rpsP	PLF_810_00000100	PGF_00178044	SSU ribosomal protein S16p	727753	728130	-	bi (<->)	CP047319	178	125	fig|83554.97.peg.178	GR632_00845		SSU ribosomal protein S16p	1	0.992
CP003791	679	447	fig|1218353.3.peg.679	B598_0702	ffh	PLF_810_00001208	PGF_00052238	Signal recognition particle protein Ffh	728121	729464	-	bi (<->)	CP047319	179	447	fig|83554.97.peg.179	GR632_00850	ffh	Signal recognition particle protein Ffh	1	0.998
CP003791	680	283	fig|1218353.3.peg.680	B598_0703	hemK	PLF_810_00001248	PGF_05580933	Peptide chain release factor N(5)-glutamine methyltransferase (EC 2.1.1.297)	729491	730342	-	bi (<->)	CP047319	180	283	fig|83554.97.peg.180	GR632_00855	prmC	Peptide chain release factor N(5)-glutamine methyltransferase (EC 2.1.1.297)	1	0.996
CP003791	681	361	fig|1218353.3.peg.681	B598_0704	prfA	PLF_810_00000024	PGF_00030640	Peptide chain release factor 1	730320	731405	-	bi (<->)	CP047319	181	361	fig|83554.97.peg.181	GR632_00860	prfA	Peptide chain release factor 1	1	0.997
CP003791	682	108	fig|1218353.3.peg.682	B598_0705	rpmE	PLF_810_00000089	PGF_01614738	LSU ribosomal protein L31p @ LSU ribosomal protein L31p, zinc-independent	731793	732119	-	bi (<->)	CP047319	182	108	fig|83554.97.peg.182	GR632_00865		LSU ribosomal protein L31p @ LSU ribosomal protein L31p, zinc-independent	1	0.991
CP003791	683	247	fig|1218353.3.peg.683	B598_0706		PLF_810_00001576	PGF_00263199	hypothetical protein	732204	732947	+	bi (<->)	CP047319	183	247	fig|83554.97.peg.183	GR632_00870		hypothetical protein	1	0.996
CP003791	684	630	fig|1218353.3.peg.684	B598_0707	lepB	PLF_810_00001291	PGF_05785543	Signal peptidase I (EC 3.4.21.89)	733257	735149	+	bi (<->)	CP047319	184	630	fig|83554.97.peg.184	GR632_00875	lepB	Signal peptidase I (EC 3.4.21.89)	1	0.998
CP003791	685	1043	fig|1218353.3.peg.685	B598_0708	ileS	PLF_810_00000184	PGF_05171623	Isoleucyl-tRNA synthetase (EC 6.1.1.5)	735209	738340	-	bi (<->)	CP047319	185	1043	fig|83554.97.peg.185	GR632_00880		Isoleucyl-tRNA synthetase (EC 6.1.1.5)	1	0.999
CP003791	686	169	fig|1218353.3.peg.686	B598_0709		PLF_810_00001768	PGF_00101834	hypothetical protein	739106	739615	+	bi (<->)	CP047319	186	169	fig|83554.97.peg.186	GR632_00890		hypothetical protein	1	0.994
CP003791	687	430	fig|1218353.3.peg.687	B598_0710		PLF_810_00000158	PGF_06051594	Predicted ATPase related to phosphate starvation-inducible protein PhoH	739610	740902	-	bi (<->)	CP047319	187	430	fig|83554.97.peg.187	GR632_00895		Predicted ATPase related to phosphate starvation-inducible protein PhoH	1	0.998
CP003791	688	245	fig|1218353.3.peg.688	B598_0711		PLF_810_00001309	PGF_00247456	hypothetical protein	741247	741984	+	bi (<->)	CP047319	188	245	fig|83554.97.peg.188	GR632_00900		hypothetical protein	1	0.996
CP003791	689	408	fig|1218353.3.peg.689	B598_0712		PLF_810_00001117	PGF_00321410	hypothetical protein	742129	743355	+	bi (<->)	CP047319	189	408	fig|83554.97.peg.189	GR632_00905		hypothetical protein	1	0.998
CP003791	690	357	fig|1218353.3.peg.690	B598_0713		PLF_810_00001692	PGF_00095015	hypothetical protein	743357	744430	-	bi (<->)	CP047319	190	357	fig|83554.97.peg.190	GR632_00910		hypothetical protein	1	0.997
CP003791	691	353	fig|1218353.3.peg.691	B598_0714	cydB	PLF_810_00001325	PGF_10109529	Cytochrome d ubiquinol oxidase subunit II (EC 1.10.3.-)	744520	745581	-	bi (<->)	CP047319	191	353	fig|83554.97.peg.191	GR632_00915	cydB	Cytochrome d ubiquinol oxidase subunit II (EC 1.10.3.-)	1	0.997
CP003791	692	447	fig|1218353.3.peg.692	B598_0715		PLF_810_00001065	PGF_01605461	Cytochrome d ubiquinol oxidase subunit I (EC 1.10.3.-)	745584	746927	-	bi (<->)	CP047319	192	446	fig|83554.97.peg.192	GR632_00920		Cytochrome d ubiquinol oxidase subunit I (EC 1.10.3.-)	1	0.998
CP003791	693	264	fig|1218353.3.peg.693	B598_0716		PLF_810_00000110	PGF_01212500	Diadenylate cyclase spyDAC; Bacterial checkpoint controller DisA with nucleotide-binding domain	747121	747915	+	bi (<->)	CP047319	193	264	fig|83554.97.peg.193	GR632_00925		Diadenylate cyclase spyDAC; Bacterial checkpoint controller DisA with nucleotide-binding domain	1	0.996
CP003791	694	422	fig|1218353.3.peg.694	B598_0717		PLF_810_00001177	PGF_00102813	hypothetical protein	747912	749180	+	bi (<->)	CP047319	194	422	fig|83554.97.peg.194	GR632_00930		hypothetical protein	1	0.998
CP003791	695	445	fig|1218353.3.peg.695	B598_0718		PLF_810_00001462	PGF_01763778	Lipid A biosynthesis lauroyl acyltransferase (EC 2.3.1.241)	749398	750735	+	bi (<->)	CP047319	195	445	fig|83554.97.peg.195	GR632_00935		Lipid A biosynthesis lauroyl acyltransferase (EC 2.3.1.241)	1	0.998
CP003791	696	100	fig|1218353.3.peg.696	B598_0719		PLF_810_00001830	PGF_01210742	hypothetical protein	750814	751116	+	bi (<->)	CP047319	196	100	fig|83554.97.peg.196	GR632_00940		FIG00494351: hypothetical protein	1	0.99
CP003791	697	481	fig|1218353.3.peg.697	B598_0720	pyk	PLF_810_00001106	PGF_07760799	Pyruvate kinase (EC 2.7.1.40)	751133	752578	-	bi (<->)	CP047319	197	481	fig|83554.97.peg.197	GR632_00945	pyk	Pyruvate kinase (EC 2.7.1.40)	1	0.998
CP003791	698	1809	fig|1218353.3.peg.698	B598_0721	uvrA	PLF_810_00001070	PGF_00424969	Excinuclease ABC subunit A, dimeric form	752859	758288	+	bi (<->)	CP047319	198	1809	fig|83554.97.peg.198	GR632_00950	uvrA	Excinuclease ABC subunit A, dimeric form	1	0.999
CP003791	699	933	fig|1218353.3.peg.699	B598_0722		PLF_810_00001468	PGF_00051518	Serine/threonine-protein kinase pknD (EC 2.7.11.1)	758283	761084	-	bi (<->)	CP047319	199	933	fig|83554.97.peg.199	GR632_00955	pknD	Serine/threonine-protein kinase pknD (EC 2.7.11.1)	1	0.999
CP003791	700	940	fig|1218353.3.peg.700	B598_0723	valS	PLF_810_00060288	PGF_05500127	Valyl-tRNA synthetase (EC 6.1.1.9)	761105	763927	-	bi (<->)	CP047319	200	940	fig|83554.97.peg.200	GR632_00960		Valyl-tRNA synthetase (EC 6.1.1.9)	1	0.999
CP003791	701	80	fig|1218353.3.peg.701	B598_0724		PLF_810_00001364	PGF_00199849	hypothetical protein	763983	764225	-	bi (<->)	CP047319	201	158	fig|83554.97.peg.201	GR632_00965		hypothetical protein	1	0.5
CP003791	702	141	fig|1218353.3.peg.702	B598_0725		PLF_810_00000077	PGF_00066428	V-type ATP synthase subunit K (EC 3.6.3.14)	764419	764844	-	bi (<->)	CP047319	202	141	fig|83554.97.peg.202	GR632_00970		V-type ATP synthase subunit K (EC 3.6.3.14)	1	0.993
CP003791	703	649	fig|1218353.3.peg.703	B598_0726		PLF_810_00001215	PGF_09085890	V-type ATP synthase subunit I (EC 3.6.3.14)	764979	766928	-	bi (<->)	CP047319	203	649	fig|83554.97.peg.203	GR632_00975		V-type ATP synthase subunit I (EC 3.6.3.14)	1	0.998
CP003791	704	208	fig|1218353.3.peg.704	B598_0727		PLF_810_00001474	PGF_00066387	V-type ATP synthase subunit D (EC 3.6.3.14)	766919	767545	-	bi (<->)	CP047319	204	208	fig|83554.97.peg.204	GR632_00980		V-type ATP synthase subunit D (EC 3.6.3.14)	1	0.995
CP003791	705	438	fig|1218353.3.peg.705	B598_0728	atpB	PLF_810_00000076	PGF_00066375	V-type ATP synthase subunit B (EC 3.6.3.14)	767530	768846	-	bi (<->)	CP047319	205	438	fig|83554.97.peg.205	GR632_00985		V-type ATP synthase subunit B (EC 3.6.3.14)	1	0.998
CP003791	706	591	fig|1218353.3.peg.706	B598_0729		PLF_810_00000075	PGF_00066372	V-type ATP synthase subunit A (EC 3.6.3.14)	768853	770628	-	bi (<->)	CP047319	206	591	fig|83554.97.peg.206	GR632_00990		V-type ATP synthase subunit A (EC 3.6.3.14)	1	0.998
CP003791	707	266	fig|1218353.3.peg.707	B598_0730		PLF_810_00001167	PGF_00066384	V-type ATP synthase subunit C (EC 3.6.3.14)	770622	771422	-	bi (<->)	CP047319	207	266	fig|83554.97.peg.207	GR632_00995		V-type ATP synthase subunit C (EC 3.6.3.14)	1	0.996
CP003791	708	208	fig|1218353.3.peg.708	B598_0731	atpE	PLF_810_00001168	PGF_00066396	V-type ATP synthase subunit E (EC 3.6.3.14)	771468	772094	-	bi (<->)	CP047319	208	208	fig|83554.97.peg.208	GR632_01000		V-type ATP synthase subunit E (EC 3.6.3.14)	1	0.995
CP003791	709	250	fig|1218353.3.peg.709	B598_0732		PLF_810_00060420	PGF_00215593	hypothetical protein	772211	772963	+	bi (<->)	CP047319	209	250	fig|83554.97.peg.209	GR632_01005		hypothetical protein	1	0.996
CP003791	710	126	fig|1218353.3.peg.710	B598_0733	fer1	PLF_810_00000161	PGF_00205771	hypothetical protein	772978	773358	-	bi (<->)	CP047319	210	126	fig|83554.97.peg.210	GR632_01010		hypothetical protein	1	0.992
CP003791	711	327	fig|1218353.3.peg.711	B598_0734	tal	PLF_810_00000071	PGF_00057399	Transaldolase (EC 2.2.1.2)	773413	774396	-	bi (<->)	CP047319	211	327	fig|83554.97.peg.211	GR632_01015	tal	Transaldolase (EC 2.2.1.2)	0.997	0.997
CP003791	712	1393	fig|1218353.3.peg.712	B598_0735	rpoC	PLF_810_00000044	PGF_02704551	DNA-directed RNA polymerase beta' subunit (EC 2.7.7.6)	774508	778689	-	bi (<->)	CP047319	212	1393	fig|83554.97.peg.212	GR632_01020	rpoC	DNA-directed RNA polymerase beta' subunit (EC 2.7.7.6)	0.999	0.999
CP003791	713	1252	fig|1218353.3.peg.713	B598_0736	rpoB	PLF_810_00000008	PGF_02797402	DNA-directed RNA polymerase beta subunit (EC 2.7.7.6)	778717	782475	-	bi (<->)	CP047319	213	1252	fig|83554.97.peg.213	GR632_01025	rpoB	DNA-directed RNA polymerase beta subunit (EC 2.7.7.6)	1	0.999
CP003791	714	131	fig|1218353.3.peg.714	B598_0737	rplL	PLF_810_00000056	PGF_00016445	LSU ribosomal protein L7p/L12p (P1/P2)	782615	783010	-	bi (<->)	CP047319	214	131	fig|83554.97.peg.214	GR632_01030	rplL	LSU ribosomal protein L7p/L12p (P1/P2)	1	0.992
CP003791	715	170	fig|1218353.3.peg.715	B598_0738		PLF_810_00000119	PGF_01213071	LSU ribosomal protein L10p (P0)	783052	783564	-	bi (<->)	CP047319	215	170	fig|83554.97.peg.215	GR632_01035		LSU ribosomal protein L10p (P0)	1	0.994
CP003791	716	232	fig|1218353.3.peg.716	B598_0739	rplA	PLF_810_00000051	PGF_00016357	LSU ribosomal protein L1p (L10Ae)	783578	784276	-	bi (<->)	CP047319	216	232	fig|83554.97.peg.216	GR632_01040		LSU ribosomal protein L1p (L10Ae)	1	0.996
CP003791	717	141	fig|1218353.3.peg.717	B598_0740	rplK	PLF_810_00000021	PGF_07695531	LSU ribosomal protein L11p (L12e)	784299	784724	-	bi (<->)	CP047319	217	141	fig|83554.97.peg.217	GR632_01045	rplK	LSU ribosomal protein L11p (L12e)	1	0.993
CP003791	718	182	fig|1218353.3.peg.718	B598_0741	nusG	PLF_810_00000072	PGF_03174068	Transcription antitermination protein NusG	784831	785379	-	bi (<->)	CP047319	218	182	fig|83554.97.peg.218	GR632_01050	nusG	Transcription antitermination protein NusG	1	0.995
CP003791	719	81	fig|1218353.3.peg.719	B598_0742	secE	PLF_810_00001252	PGF_00038670	Protein translocase subunit SecE	785384	785629	-	bi (<->)	CP047319	219	81	fig|83554.97.peg.219	GR632_01055	secE	Protein translocase subunit SecE	1	0.988
CP003791	720	394	fig|1218353.3.peg.720	B598_0744	tuf	PLF_810_00000103	PGF_00060428	Translation elongation factor Tu	785790	786974	-	bi (<->)	CP047319	220	394	fig|83554.97.peg.220	GR632_01065	tuf	Translation elongation factor Tu	1	0.997
CP003791	721	73	fig|1218353.3.peg.721	B598_0746	infA	PLF_810_00000131	PGF_00060431	Translation initiation factor 1	787167	787388	-	bi (<->)	CP047319	221	73	fig|83554.97.peg.221	GR632_01075	infA	Translation initiation factor 1	1	0.986
CP003791	722	311	fig|1218353.3.peg.722	B598_0747		PLF_810_00001115	PGF_00167303	hypothetical protein	787737	788672	+	bi (<->)	CP047319	222	328	fig|83554.97.peg.222	GR632_01080		hypothetical protein	1	0.945
CP003791	723	149	fig|1218353.3.peg.723	B598_0748		PLF_810_00001471	PGF_12772902	Sulfur acceptor protein => iron-sulfur cluster assembly SufE	788675	789124	+	bi (<->)	CP047319	223	149	fig|83554.97.peg.223	GR632_01085		Sulfur acceptor protein => iron-sulfur cluster assembly SufE	1	0.993
CP003791	724	196	fig|1218353.3.peg.724	B598_0750		PLF_810_00060413	PGF_00054343	Substrate-specific component BioY of biotin ECF transporter	789651	790241	-	bi (<->)	CP047319	224	196	fig|83554.97.peg.224	GR632_01095		Substrate-specific component BioY of biotin ECF transporter	1	0.995
CP003791	725	42	fig|1218353.3.peg.725	B598_0751		PLF_810_00008187	PGF_01215328	hypothetical protein	790511	790639	+	bi (<->)	CP047319	225	42	fig|83554.97.peg.225			hypothetical protein	1	0.976
CP003791	726	489	fig|1218353.3.peg.726	B598_0752		PLF_810_00001754	PGF_00099433	hypothetical protein	790699	792168	+	bi (<->)	CP047319	226	489	fig|83554.97.peg.226	GR632_01100		hypothetical protein	1	0.998
CP003791	727	114	fig|1218353.3.peg.727	B598_0753		PLF_810_00001787	PGF_00117072	hypothetical protein	792443	792787	-	bi (<->)	CP047319	227	117	fig|83554.97.peg.227	GR632_01105		hypothetical protein	1	0.966
CP003791	728	562	fig|1218353.3.peg.728	B598_0754		PLF_810_00001683	PGF_00242571	hypothetical protein	792864	794552	-	bi (<->)	CP047319	228	420	fig|83554.97.peg.228	GR632_01110		hypothetical protein	0.998	0.998
CP003791	729	39	fig|1218353.3.peg.729	B598_0755		PLF_810_00002908	PGF_01211197	hypothetical protein	794596	794715	-	bi (<->)	CP047319	230	39	fig|83554.97.peg.230			hypothetical protein	1	0.974
CP003791	730	206	fig|1218353.3.peg.730	B598_0756		PLF_810_00001432	PGF_00154707	hypothetical protein	794929	795549	-	bi (<->)	CP047319	231	206	fig|83554.97.peg.231	GR632_01115		hypothetical protein	1	0.995
CP003791	731	288	fig|1218353.3.peg.731	B598_0757	dapA	PLF_810_00001087	PGF_00549380	4-hydroxy-tetrahydrodipicolinate synthase (EC 4.3.3.7)	796176	797042	-	bi (<->)	CP047319	232	288	fig|83554.97.peg.232	GR632_01120		4-hydroxy-tetrahydrodipicolinate synthase (EC 4.3.3.7)	1	0.997
CP003791	732	440	fig|1218353.3.peg.732	B598_0758		PLF_810_00001390	PGF_00862519	Aspartokinase (EC 2.7.2.4)	797055	798377	-	bi (<->)	CP047319	233	440	fig|83554.97.peg.233	GR632_01125		Aspartokinase (EC 2.7.2.4)	1	0.998
CP003791	733	333	fig|1218353.3.peg.733	B598_0759	asd	PLF_810_00060352	PGF_00067188	Aspartate-semialdehyde dehydrogenase (EC 1.2.1.11)	798365	799366	-	bi (<->)	CP047319	234	333	fig|83554.97.peg.234	GR632_01130	asd	Aspartate-semialdehyde dehydrogenase (EC 1.2.1.11)	1	0.997
CP003791	734	246	fig|1218353.3.peg.734	B598_0760		PLF_810_00001387	PGF_01176589	4-hydroxy-tetrahydrodipicolinate reductase (EC 1.17.1.8)	799547	800287	-	bi (<->)	CP047319	235	246	fig|83554.97.peg.235	GR632_01135		4-hydroxy-tetrahydrodipicolinate reductase (EC 1.17.1.8)	1	0.996
CP003791	735	277	fig|1218353.3.peg.735	B598_0761		PLF_810_00001513	PGF_00033070	Phenylalanine-4-hydroxylase (EC 1.14.16.1)	800491	801324	+	bi (<->)	CP047319	236	277	fig|83554.97.peg.236	GR632_01140		Phenylalanine-4-hydroxylase (EC 1.14.16.1)	1	0.996
CP003791	736	212	fig|1218353.3.peg.736	B598_0762		PLF_810_00001562	PGF_12879966	Putative preQ0 transporter YhhQ	801311	801949	+	bi (<->)	CP047319	237	212	fig|83554.97.peg.237	GR632_01145		Putative preQ0 transporter YhhQ	1	0.995
CP003791	737	372	fig|1218353.3.peg.737	B598_0763		PLF_810_00001861	PGF_00357402	hypothetical protein	802045	803163	+	bi (<->)	CP047319	238	372	fig|83554.97.peg.238	GR632_01150		FIG00494525: hypothetical protein	1	0.997
CP003791	738	279	fig|1218353.3.peg.738	B598_0764		PLF_810_00001415	PGF_00051665	Short-chain dehydrogenase/reductase SDR	803127	803966	+	bi (<->)	CP047319	239	279	fig|83554.97.peg.239	GR632_01155		Short-chain dehydrogenase/reductase SDR	1	0.996
CP003791	739	331	fig|1218353.3.peg.739	B598_0765	bioB	PLF_810_00001323	PGF_01400330	Biotin synthase (EC 2.8.1.6)	804217	805212	+	bi (<->)	CP047319	240	331	fig|83554.97.peg.240	GR632_01160	bioB	Biotin synthase (EC 2.8.1.6)	1	0.997
CP003791	740	382	fig|1218353.3.peg.740	B598_0766		PLF_810_00001444	PGF_07541421	8-amino-7-oxononanoate synthase (EC 2.3.1.47)	805191	806339	+	bi (<->)	CP047319	241	382	fig|83554.97.peg.241	GR632_01165		8-amino-7-oxononanoate synthase (EC 2.3.1.47)	1	0.997
CP003791	741	205	fig|1218353.3.peg.741	B598_0767	bioD	PLF_810_00001190	PGF_03760224	Dethiobiotin synthase BioD (EC 6.3.3.3)	806324	806941	+	bi (<->)	CP047319	242	205	fig|83554.97.peg.242	GR632_01170	bioD	Dethiobiotin synthase BioD (EC 6.3.3.3)	0.995	0.995
CP003791	742	285	fig|1218353.3.peg.742	B598_0768		PLF_810_00001064	PGF_05255412	Adenosylmethionine-8-amino-7-oxononanoate aminotransferase (EC 2.6.1.62)	807360	808217	+	bi (<->)	CP047319	243	425	fig|83554.97.peg.243	GR632_01175	bioA	Adenosylmethionine-8-amino-7-oxononanoate aminotransferase (EC 2.6.1.62)	0.996	0.668
CP003791	743	219	fig|1218353.3.peg.743	B598_0769		PLF_810_00001260	PGF_00681591	hypothetical protein	808199	808858	+	bi (<->)	CP047319	244	219	fig|83554.97.peg.244	GR632_01180		hypothetical protein	1	0.995
CP003791	744	445	fig|1218353.3.peg.744	B598_0770	aroA	PLF_810_00001088	PGF_07844318	3-phosphoshikimate 1-carboxyvinyltransferase (EC 2.5.1.19)	808942	810279	+	bi (<->)	CP047319	245	454	fig|83554.97.peg.245	GR632_01185	aroA	3-phosphoshikimate 1-carboxyvinyltransferase (EC 2.5.1.19)	1	0.978
CP003791	745	159	fig|1218353.3.peg.745	B598_0771		PLF_810_00001469	PGF_02838109	Shikimate kinase I (EC 2.7.1.71)	810257	810736	+	bi (<->)	CP047319	246	163	fig|83554.97.peg.246	GR632_01190		Shikimate kinase I (EC 2.7.1.71)	0.994	0.969
CP003791	746	359	fig|1218353.3.peg.746	B598_0772	aroC	PLF_810_00001238	PGF_00417840	Chorismate synthase (EC 4.2.3.5)	810733	811812	+	bi (<->)	CP047319	247	359	fig|83554.97.peg.247	GR632_01195	aroC	Chorismate synthase (EC 4.2.3.5)	1	0.997
CP003791	747	383	fig|1218353.3.peg.747	B598_0773	aroB	PLF_810_00011948	PGF_00417658	3-dehydroquinate synthase (EC 4.2.3.4)	811797	812948	+	bi (<->)	CP047319	248	379	fig|83554.97.peg.248	GR632_01200		3-dehydroquinate synthase (EC 4.2.3.4)	1	0.997
CP003791	748	477	fig|1218353.3.peg.748	B598_0774	aroE	PLF_810_00001316	PGF_00417533	3-dehydroquinate dehydratase I (EC 4.2.1.10) / Shikimate 5-dehydrogenase I alpha (EC 1.1.1.25)	812929	814362	+	bi (<->)	CP047319	249	477	fig|83554.97.peg.249	GR632_01205		3-dehydroquinate dehydratase I (EC 4.2.1.10) / Shikimate 5-dehydrogenase I alpha (EC 1.1.1.25)	1	0.998
CP003791	749	264	fig|1218353.3.peg.749	B598_0775	omp04	PLF_810_00001305	PGF_00983388	hypothetical protein	814413	815207	+	bi (<->)	CP047319	250	264	fig|83554.97.peg.250	GR632_01210		hypothetical protein	1	0.996
CP003791	750	448	fig|1218353.3.peg.750	B598_0776	aaxA	PLF_810_00001216	PGF_08225224	hypothetical protein	815313	816659	+	bi (<->)	CP047319	251	448	fig|83554.97.peg.251	GR632_01215		hypothetical protein	1	0.998
CP003791	751	195	fig|1218353.3.peg.751	B598_0777	aaxB	PLF_810_00000004	PGF_00064245	Arginine decarboxylase (EC 4.1.1.19)	816694	817281	+	bi (<->)	CP047319	252	195	fig|83554.97.peg.252	GR632_01220		Arginine decarboxylase (EC 4.1.1.19)	1	0.995
CP003791	752	486	fig|1218353.3.peg.752	B598_0778	aaxC	PLF_810_00000949	PGF_00064610	Arginine/ornithine antiporter ArcD	817291	818751	+	bi (<->)	CP047319	253	486	fig|83554.97.peg.253	GR632_01225		Arginine/ornithine antiporter ArcD	1	0.998
CP003791	753	346	fig|1218353.3.peg.753	B598_0779		PLF_810_00001374	PGF_04047552	oxidoreductase, DadA family	818919	819959	+	bi (<->)	CP047319	254	346	fig|83554.97.peg.254	GR632_01230		oxidoreductase, DadA family	1	0.997
CP003791	754	274	fig|1218353.3.peg.754	B598_0780		PLF_810_00001173	PGF_00346703	hypothetical protein	819949	820773	-	bi (<->)	CP047319	255	274	fig|83554.97.peg.255	GR632_01235		hypothetical protein	1	0.996
CP003791	755	328	fig|1218353.3.peg.755	B598_0781	mdh	PLF_810_00000990	PGF_00018956	Malate dehydrogenase (EC 1.1.1.37)	820795	821781	-	bi (<->)	CP047319	256	328	fig|83554.97.peg.256	GR632_01240		Malate dehydrogenase (EC 1.1.1.37)	1	0.997
CP003791	756	47	fig|1218353.3.peg.756	B598_0782	ltuA	PLF_810_00001230	PGF_01210644	hypothetical protein	822133	822276	-	bi (<->)	CP047319	257	47	fig|83554.97.peg.257	GR632_01245		FIG00494203: hypothetical protein	1	0.979
CP003791	757	531	fig|1218353.3.peg.757	B598_0783		PLF_810_00001138	PGF_10505717	Glucose-6-phosphate isomerase (EC 5.3.1.9)	822375	823970	-	bi (<->)	CP047319	258	530	fig|83554.97.peg.258	GR632_01250		Glucose-6-phosphate isomerase (EC 5.3.1.9)	1	0.998
CP003791	758	299	fig|1218353.3.peg.758	B598_0784		PLF_810_00001209	PGF_00052943	Site-specific tyrosine recombinase XerD	824040	824939	+	bi (<->)	CP047319	259	299	fig|83554.97.peg.259	GR632_01255		Site-specific tyrosine recombinase XerD	1	0.997
CP003791	759	95	fig|1218353.3.peg.759	B598_0785		PLF_810_00008660	PGF_08112167	hypothetical protein	824936	825223	-	bi (<->)	CP047319	260	99	fig|83554.97.peg.260	GR632_01260		hypothetical protein	1	0.949
CP003791	760	481	fig|1218353.3.peg.760	B598_0787		PLF_810_00000168	PGF_00272749	hypothetical protein	825590	827035	+	bi (<->)	CP047319	261	481	fig|83554.97.peg.261	GR632_01270		hypothetical protein	1	0.998
CP003791	761	172	fig|1218353.3.peg.761	B598_0788		PLF_810_00059008	PGF_00017592	Low Calcium Response Protein H	827035	827553	+	bi (<->)	CP047319	262	172	fig|83554.97.peg.262	GR632_01275		Low Calcium Response Protein H	1	0.994
CP003791	762	504	fig|1218353.3.peg.762	B598_0789		PLF_810_00001625	PGF_08225224	hypothetical protein	827578	829092	+	bi (<->)	CP047319	263	504	fig|83554.97.peg.263	GR632_01280		hypothetical protein	0.998	0.998
CP003791	763	494	fig|1218353.3.peg.763	B598_0790		PLF_810_00001531	PGF_00172538	hypothetical protein	829113	830597	+	bi (<->)	CP047319	264	494	fig|83554.97.peg.264	GR632_01285		hypothetical protein	1	0.998
CP003791	764	220	fig|1218353.3.peg.764	B598_0791		PLF_810_00001431	PGF_00166975	hypothetical protein	830605	831267	-	bi (<->)	CP047319	265	240	fig|83554.97.peg.265	GR632_01290		hypothetical protein	0.995	0.912
CP003791	765	309	fig|1218353.3.peg.765	B598_0792	ispH	PLF_810_00001443	PGF_00423732	4-hydroxy-3-methylbut-2-enyl diphosphate reductase (EC 1.17.7.4)	831290	832219	-	bi (<->)	CP047319	266	309	fig|83554.97.peg.266	GR632_01295	ispH	4-hydroxy-3-methylbut-2-enyl diphosphate reductase (EC 1.17.7.4)	1	0.997
CP003791	766	601	fig|1218353.3.peg.766	B598_0793		PLF_810_00001423	PGF_10446348	hypothetical protein	832326	834131	-	bi (<->)	CP047319	267	601	fig|83554.97.peg.267	GR632_01300		hypothetical protein	1	0.998
CP003791	767	420	fig|1218353.3.peg.767	B598_0794		PLF_810_00049027	PGF_08166083	Na+/H+ antiporter NhaD type	834244	835506	-	bi (<->)	CP047319	268	420	fig|83554.97.peg.268	GR632_01305		Na+/H+ antiporter NhaD type	1	0.998
CP003791	768	566	fig|1218353.3.peg.768	B598_0795	sulP	PLF_810_00000129	PGF_08030327	Sulfate permease	835784	837484	+	bi (<->)	CP047319	269	566	fig|83554.97.peg.269	GR632_01310	sulP	Sulfate permease	1	0.998
CP003791	769	460	fig|1218353.3.peg.769	B598_0796	fumC	PLF_810_00049007	PGF_00006461	Fumarate hydratase class II (EC 4.2.1.2)	837481	838863	-	bi (<->)	CP047319	270	460	fig|83554.97.peg.270	GR632_01315	fumC	Fumarate hydratase class II (EC 4.2.1.2)	1	0.998
CP003791	770	622	fig|1218353.3.peg.770	B598_0797		PLF_810_00060446	PGF_00001516	Hydroxymethylpyrimidine ABC transporter, transmembrane component / Hydroxymethylpyrimidine ABC transporter, substrate-binding component	838879	840747	+	bi (<->)	CP047319	271	622	fig|83554.97.peg.271	GR632_01320		Hydroxymethylpyrimidine ABC transporter, transmembrane component / Hydroxymethylpyrimidine ABC transporter, substrate-binding component	1	0.998
CP003791	771	202	fig|1218353.3.peg.771	B598_0798		PLF_810_00001430	PGF_00073877	hypothetical protein	841397	842005	+	bi (<->)	CP047319	272	202	fig|83554.97.peg.272	GR632_01330		hypothetical protein	1	0.995
CP003791	772	202	fig|1218353.3.peg.772	B598_0799		PLF_810_00001201	PGF_00023317	MarC family integral membrane protein	842017	842625	+	bi (<->)	CP047319	273	202	fig|83554.97.peg.273	GR632_01335		MarC family integral membrane protein	1	0.995
CP003791	773	290	fig|1218353.3.peg.773	B598_0800	map	PLF_810_00000057	PGF_06629251	Methionine aminopeptidase (EC 3.4.11.18)	842635	843507	+	bi (<->)	CP047319	274	290	fig|83554.97.peg.274	GR632_01340		Methionine aminopeptidase (EC 3.4.11.18)	1	0.997
CP003791	774	382	fig|1218353.3.peg.774	B598_0801	mhcA2	PLF_810_00001401	PGF_00014041	Inclusion membrane protein-50	843464	844612	-	bi (<->)	CP047319	275	424	fig|83554.97.peg.275	GR632_01345		Inclusion membrane protein-50	1	0.899
CP003791	775	61	fig|1218353.3.peg.775	B598_0802		PLF_810_00001032	PGF_00395680	hypothetical protein	844751	844936	-	bi (<->)	CP047319	276	61	fig|83554.97.peg.276	GR632_01350		hypothetical protein	1	0.984
CP003791	776	44	fig|1218353.3.peg.776	B598_0803		PLF_810_00001745	PGF_01210698	hypothetical protein	844961	845095	+	bi (<->)	CP047319	277	44	fig|83554.97.peg.277			hypothetical protein	1	0.977
CP003791	777	167	fig|1218353.3.peg.777	B598_0804		PLF_810_00000150	PGF_00174368	hypothetical protein	845204	845707	+	bi (<->)	CP047319	278	167	fig|83554.97.peg.278	GR632_01355		hypothetical protein	0.994	0.994
CP003791	778	172	fig|1218353.3.peg.778	B598_0805		PLF_810_00000135	PGF_00228352	hypothetical protein	845759	846277	+	bi (<->)	CP047319	279	172	fig|83554.97.peg.279	GR632_01360		hypothetical protein	1	0.994
CP003791	779	176	fig|1218353.3.peg.779	B598_0806		PLF_810_00001485	PGF_06891490	hypothetical protein	846297	846827	+	bi (<->)	CP047319	280	176	fig|83554.97.peg.280	GR632_01365		hypothetical protein	1	0.994
CP003791	780	235	fig|1218353.3.peg.780	B598_0807		PLF_810_00001220	PGF_00229409	hypothetical protein	846908	847615	+	bi (<->)	CP047319	281	235	fig|83554.97.peg.281	GR632_01370		hypothetical protein	1	0.996
CP003791	781	76	fig|1218353.3.peg.781	B598_0808		PLF_810_00001394	PGF_00416125	CT845 hypothetical protein	847612	847842	-	bi (<->)	CP047319	282	76	fig|83554.97.peg.282	GR632_01375		CT845 hypothetical protein	1	0.987
CP003791	782	148	fig|1218353.3.peg.782	B598_0809		PLF_810_00001581	PGF_07596127	tRNA-specific adenosine-34 deaminase (EC 3.5.4.33)	847832	848278	-	bi (<->)	CP047319	283	157	fig|83554.97.peg.283	GR632_01380		tRNA-specific adenosine-34 deaminase (EC 3.5.4.33)	0.993	0.936
CP003791	783	89	fig|1218353.3.peg.783	B598_0810	rpsO	PLF_810_00000065	PGF_00049847	SSU ribosomal protein S15p (S13e)	848552	848821	+	bi (<->)	CP047319	284	89	fig|83554.97.peg.284	GR632_01385	rpsO	SSU ribosomal protein S15p (S13e)	1	0.989
CP003791	784	694	fig|1218353.3.peg.784	B598_0811		PLF_810_00001251	PGF_03104485	Polyribonucleotide nucleotidyltransferase (EC 2.7.7.8)	848868	850952	+	bi (<->)	CP047319	285	694	fig|83554.97.peg.285	GR632_01390	pnp	Polyribonucleotide nucleotidyltransferase (EC 2.7.7.8)	1	0.999
CP003791	785	913	fig|1218353.3.peg.785	B598_0812	hflB	PLF_810_00000108	PGF_06275407	Cell division-associated, ATP-dependent zinc metalloprotease FtsH	851055	853796	-	bi (<->)	CP047319	286	913	fig|83554.97.peg.286	GR632_01395	hflB	Cell division-associated, ATP-dependent zinc metalloprotease FtsH	1	0.999
CP003791	786	297	fig|1218353.3.peg.786	B598_0813	tilS	PLF_810_00001311	PGF_09087715	tRNA(Ile)-lysidine synthetase (EC 6.3.4.19)	853970	854863	-	bi (<->)	CP047319	287	317	fig|83554.97.peg.287	GR632_01400	tilS	tRNA(Ile)-lysidine synthetase (EC 6.3.4.19)	1	0.934
CP003791	787	357	fig|1218353.3.peg.787	B598_0814		PLF_810_00001393	PGF_00416124	CT839 hypothetical protein	855036	856109	+	bi (<->)	CP047319	288	357	fig|83554.97.peg.288	GR632_01405		CT839 hypothetical protein	1	0.997
CP003791	788	367	fig|1218353.3.peg.788	B598_0815		PLF_810_00001005	PGF_00235235	hypothetical protein	856113	857216	+	bi (<->)	CP047319	289	367	fig|83554.97.peg.289	GR632_01410		hypothetical protein	1	0.997
CP003791	789	678	fig|1218353.3.peg.789	B598_0816	cef	PLF_810_00001029	PGF_00154716	hypothetical protein	857203	859239	-	bi (<->)	CP047319	290	678	fig|83554.97.peg.290	GR632_01415		hypothetical protein	1	0.999
CP003791	790	341	fig|1218353.3.peg.790	B598_0818	pheS	PLF_810_00000993	PGF_02019462	Phenylalanyl-tRNA synthetase alpha chain (EC 6.1.1.20)	859548	860573	-	bi (<->)	CP047319	291	341	fig|83554.97.peg.291	GR632_01425	pheS	Phenylalanyl-tRNA synthetase alpha chain (EC 6.1.1.20)	1	0.997
CP003791	791	121	fig|1218353.3.peg.791	B598_0819	rplT	PLF_810_00000120	PGF_00016358	LSU ribosomal protein L20p	860586	860951	-	bi (<->)	CP047319	292	121	fig|83554.97.peg.292	GR632_01430	rplT	LSU ribosomal protein L20p	1	0.992
CP003791	792	49	fig|1218353.3.peg.792			PLF_810_00000170	PGF_03818138	LSU ribosomal protein L35p	860970	861119	-	bi (<->)	CP047319	293	64	fig|83554.97.peg.293	GR632_01435	rpmI	LSU ribosomal protein L35p	0.98	0.75
CP003791	793	186	fig|1218353.3.peg.793	B598_0820	infC	PLF_810_00000032	PGF_00060478	Translation initiation factor 3	861142	861702	-	bi (<->)	CP047319	294	186	fig|83554.97.peg.294	GR632_01440		Translation initiation factor 3	1	0.995
CP003791	794	164	fig|1218353.3.peg.794	B598_0821	nusB	PLF_810_00001212	PGF_10450086	Transcription termination protein NusB	862116	862610	+	bi (<->)	CP047319	295	164	fig|83554.97.peg.295	GR632_01445	nusB	Transcription termination protein NusB	1	0.994
CP003791	795	296	fig|1218353.3.peg.795	B598_0822	murB	PLF_810_00001358	PGF_00063974	UDP-N-acetylenolpyruvoylglucosamine reductase (EC 1.3.1.98)	862648	863538	+	bi (<->)	CP047319	296	296	fig|83554.97.peg.296	GR632_01450	murB	UDP-N-acetylenolpyruvoylglucosamine reductase (EC 1.3.1.98)	0.997	0.997
CP003791	796	197	fig|1218353.3.peg.796	B598_0823		PLF_810_00061472	PGF_00410286	putative rRNA methylase	863516	864109	-	bi (<->)	CP047319	297	197	fig|83554.97.peg.297	GR632_01455		putative rRNA methylase	1	0.995
CP003791	797	224	fig|1218353.3.peg.797	B598_0825		PLF_810_00001700	PGF_06530721	tRNA (guanine(46)-N(7))-methyltransferase (EC 2.1.1.33)	864229	864903	-	bi (<->)	CP047319	298	224	fig|83554.97.peg.298	GR632_01465	trmB	tRNA (guanine(46)-N(7))-methyltransferase (EC 2.1.1.33)	1	0.996
CP003791	798	346	fig|1218353.3.peg.798	B598_0826		PLF_810_00000097	PGF_00048638	Ribonucleotide reductase of class Ia (aerobic), beta subunit (EC 1.17.4.1)	865081	866121	-	bi (<->)	CP047319	299	346	fig|83554.97.peg.299	GR632_01470		Ribonucleotide reductase of class Ia (aerobic), beta subunit (EC 1.17.4.1)	1	0.997
CP003791	799	1045	fig|1218353.3.peg.799	B598_0827		PLF_810_00000125	PGF_00048630	Ribonucleotide reductase of class Ia (aerobic), alpha subunit (EC 1.17.4.1)	866145	869282	-	bi (<->)	CP047319	300	1045	fig|83554.97.peg.300	GR632_01475		Ribonucleotide reductase of class Ia (aerobic), alpha subunit (EC 1.17.4.1)	1	0.999
CP003791	800	268	fig|1218353.3.peg.800	B598_0828		PLF_810_00001583	PGF_10373609	CDP-diacylglycerol--serine O-phosphatidyltransferase (EC 2.7.8.8)	869659	870465	+	bi (<->)	CP047319	301	268	fig|83554.97.peg.301	GR632_01480		CDP-diacylglycerol--serine O-phosphatidyltransferase (EC 2.7.8.8)	1	0.996
CP003791	801	412	fig|1218353.3.peg.801	B598_0829		PLF_810_00001131	PGF_10351306	DNA recombination protein RmuC	870462	871700	+	bi (<->)	CP047319	302	412	fig|83554.97.peg.302	GR632_01485	rmuC	DNA recombination protein RmuC	1	0.998
CP003791	802	974	fig|1218353.3.peg.802	B598_0830		PLF_810_00001099	PGF_00134118	Predicted insulinase-like Zn-dependent peptidase DVU0941	871704	874628	-	bi (<->)	CP047319	303	974	fig|83554.97.peg.303	GR632_01490		Predicted insulinase-like Zn-dependent peptidase DVU0941	1	0.999
CP003791	803	459	fig|1218353.3.peg.803	B598_0831		PLF_810_00001202	PGF_00747695	N-acyl-L-amino acid amidohydrolase (EC 3.5.1.14)	874778	876157	+	bi (<->)	CP047319	304	459	fig|83554.97.peg.304	GR632_01495		N-acyl-L-amino acid amidohydrolase (EC 3.5.1.14)	0.998	0.998
CP003791	804	488	fig|1218353.3.peg.804	B598_0832		PLF_810_00001332	PGF_10052038	HtrA protease/chaperone protein	876200	877666	-	bi (<->)	CP047319	305	488	fig|83554.97.peg.305	GR632_01500		HtrA protease/chaperone protein	1	0.998
CP003791	805	291	fig|1218353.3.peg.805	B598_0833	sucD	PLF_810_00000029	PGF_00853393	Succinyl-CoA ligase [ADP-forming] alpha chain (EC 6.2.1.5)	878002	878877	-	bi (<->)	CP047319	306	291	fig|83554.97.peg.306	GR632_01505	sucD	Succinyl-CoA ligase [ADP-forming] alpha chain (EC 6.2.1.5)	0.997	0.997
CP003791	806	386	fig|1218353.3.peg.806	B598_0834	sucC	PLF_810_00000965	PGF_00054528	Succinyl-CoA ligase [ADP-forming] beta chain (EC 6.2.1.5)	878892	880052	-	bi (<->)	CP047319	307	386	fig|83554.97.peg.307	GR632_01510	sucC	Succinyl-CoA ligase [ADP-forming] beta chain (EC 6.2.1.5)	1	0.997
CP003791	807	284	fig|1218353.3.peg.807	B598_0835	ftsY	PLF_810_00001109	PGF_00052249	Signal recognition particle receptor FtsY	880123	880977	+	bi (<->)	CP047319	308	284	fig|83554.97.peg.308	GR632_01515	ftsY	Signal recognition particle receptor FtsY	1	0.996
CP003791	808	237	fig|1218353.3.peg.808	B598_0836		PLF_810_00004423	PGF_01212120	Integral membrane protein	880986	881699	-	bi (<->)	CP047319	309	237	fig|83554.97.peg.309	GR632_01520		Integral membrane protein	0.996	0.996
CP003791	809	395	fig|1218353.3.peg.809	B598_0837		PLF_810_00001077	PGF_00063846	Tyrosine Transport	881754	882941	-	bi (<->)	CP047319	310	395	fig|83554.97.peg.310	GR632_01525		Tyrosine Transport	1	0.997
CP003791	810	609	fig|1218353.3.peg.810	B598_0838	glmS	PLF_810_00060280	PGF_01960322	Glutamine--fructose-6-phosphate aminotransferase [isomerizing] (EC 2.6.1.16)	883015	884844	-	bi (<->)	CP047319	311	609	fig|83554.97.peg.311	GR632_01530	glmS	Glutamine--fructose-6-phosphate aminotransferase [isomerizing] (EC 2.6.1.16)	1	0.998
CP003791	811	458	fig|1218353.3.peg.811	B598_0839	glmM	PLF_810_00000059	PGF_01137124	Phosphoglucosamine mutase (EC 5.4.2.10)	884853	886229	-	bi (<->)	CP047319	312	458	fig|83554.97.peg.312	GR632_01535		Phosphoglucosamine mutase (EC 5.4.2.10)	1	0.998
CP003791	812	49	fig|1218353.3.peg.812			PLF_810_00007919	PGF_01215059	hypothetical protein	886594	886743	-	bi (<->)	CP047319	313	49	fig|83554.97.peg.313			hypothetical protein	1	0.98
CP003791	813	428	fig|1218353.3.peg.813	B598_0840	pcnB	PLF_810_00000958	PGF_00034566	Poly(A) polymerase (EC 2.7.7.19)	886837	888123	+	bi (<->)	CP047319	314	428	fig|83554.97.peg.314	GR632_01540	pcnB	Poly(A) polymerase (EC 2.7.7.19)	1	0.998
CP003791	814	627	fig|1218353.3.peg.814	B598_0841	lpxB	PLF_810_00001143	PGF_00017109	Lipid-A-disaccharide synthase (EC 2.4.1.182)	888137	890020	+	bi (<->)	CP047319	315	627	fig|83554.97.peg.315	GR632_01545	lpxB	Lipid-A-disaccharide synthase (EC 2.4.1.182)	1	0.998
CP003791	815	239	fig|1218353.3.peg.815	B598_0842		PLF_810_00001798	PGF_00262305	hypothetical protein	890151	890870	-	bi (<->)	CP047319	316	239	fig|83554.97.peg.316	GR632_01550		hypothetical protein	1	0.996
CP003791	816	168	fig|1218353.3.peg.816	B598_0843		PLF_810_00001626	PGF_00286673	hypothetical protein	890924	891430	-	bi (<->)	CP047319	317	168	fig|83554.97.peg.317	GR632_01555		hypothetical protein	1	0.994
CP003791	817	177	fig|1218353.3.peg.817	B598_0844	mhcA3	PLF_810_00001626	PGF_00286673	hypothetical protein	891437	891970	-	bi (<->)	CP047319	318	177	fig|83554.97.peg.318			hypothetical protein	0.994	0.994
CP003791	818	38	fig|1218353.3.peg.818	B598_0845		PLF_810_00002975	PGF_01211261	hypothetical protein	892216	892332	-	bi (<->)	CP047319	319	38	fig|83554.97.peg.319			hypothetical protein	1	0.974
CP003791	819	60	fig|1218353.3.peg.819	B598_0847		PLF_810_00002961	PGF_00351315	hypothetical protein	892659	892841	-	bi (<->)	CP047319	321	60	fig|83554.97.peg.321	GR632_01560		hypothetical protein	1	0.983
CP003791	820	72	fig|1218353.3.peg.820	B598_0848		PLF_810_00002958	PGF_01211246	hypothetical protein	893181	893399	-
CP003791	821	45	fig|1218353.3.peg.821	B598_0849		PLF_810_00002969	PGF_01211255	hypothetical protein	893365	893502	-	bi (<->)	CP047319	322	45	fig|83554.97.peg.322			hypothetical protein	1	0.978
CP003791	822	38	fig|1218353.3.peg.822	B598_0850		PLF_810_00003229	PGF_01211394	hypothetical protein	893536	893652	-	bi (<->)	CP047319	323	38	fig|83554.97.peg.323			hypothetical protein	1	0.974
CP003791	823	46	fig|1218353.3.peg.823	B598_0851		PLF_810_00003653	PGF_01211708	hypothetical protein	893676	893816	-
CP003791	824	79	fig|1218353.3.peg.824	B598_0852		PLF_810_00059170	PGF_01216142	hypothetical protein	894186	894425	-	bi (<->)	CP047319	324	123	fig|83554.97.peg.324	GR632_01570		hypothetical protein	1	0.634
CP003791	825	63	fig|1218353.3.peg.825	B598_0853		PLF_810_00007656	PGF_01214793	hypothetical protein	894848	895039	-
CP003791	826	53	fig|1218353.3.peg.826	B598_0854		PLF_810_00002962	PGF_01211248	hypothetical protein	895726	895887	+	bi (<->)	CP047319	327	53	fig|83554.97.peg.327			hypothetical protein	1	0.981
CP003791	827	48	fig|1218353.3.peg.827	B598_0855		PLF_810_00001688	PGF_00240931	hypothetical protein	896353	896499	+	bi (<->)	CP047319	328	48	fig|83554.97.peg.328			hypothetical protein	1	0.979
CP003791	828	37	fig|1218353.3.peg.828	B598_0856		PLF_810_00003702	PGF_01211758	hypothetical protein	897154	897267	-
CP003791	829	939	fig|1218353.3.peg.829	B598_0857		PLF_810_00001475	PGF_08225224	hypothetical protein	897637	900456	+	bi (<->)	CP047319	330	939	fig|83554.97.peg.330	GR632_01585		hypothetical protein	0.998	0.999
CP003791	830	75	fig|1218353.3.peg.830	B598_0858		PLF_810_00001530	PGF_00266211	hypothetical protein	901697	901924	+
CP003791	831	49	fig|1218353.3.peg.831	B598_0859		PLF_810_00001530	PGF_00266211	hypothetical protein	902012	902161	+	bi (<->)	CP047319	332	49	fig|83554.97.peg.332	GR632_01600		hypothetical protein	1	0.98
CP003791	832	1533	fig|1218353.3.peg.832	B598_0860		PLF_810_00061465	PGF_03058502	hypothetical protein	902244	906845	-	bi (<->)	CP047319	333	1533	fig|83554.97.peg.333	GR632_01605		hypothetical protein	1	0.999
CP003791	833	307	fig|1218353.3.peg.833	B598_0861		PLF_810_00001156	PGF_00033289	Phosphate:acyl-ACP acyltransferase PlsX (EC 2.3.1.n2)	906951	907874	-	bi (<->)	CP047319	334	316	fig|83554.97.peg.334	GR632_01610	plsX	Phosphate:acyl-ACP acyltransferase PlsX (EC 2.3.1.n2)	1	0.968
CP003791	834	60	fig|1218353.3.peg.834	B598_0862	rpmF	PLF_810_00000169	PGF_00016404	LSU ribosomal protein L32p @ LSU ribosomal protein L32p, zinc-dependent	907917	908099	-	bi (<->)	CP047319	335	60	fig|83554.97.peg.335	GR632_01615	rpmF	LSU ribosomal protein L32p @ LSU ribosomal protein L32p, zinc-dependent	1	0.983
CP003791	835	153	fig|1218353.3.peg.835	B598_0863		PLF_810_00001266	PGF_00111785	FIG01269488: protein, clustered with ribosomal protein L32p	908112	908573	-	bi (<->)	CP047319	336	153	fig|83554.97.peg.336	GR632_01620		FIG01269488: protein, clustered with ribosomal protein L32p	1	0.993
CP003791	836	510	fig|1218353.3.peg.836	B598_0864		PLF_810_00000009	PGF_01089656	Ribonuclease G	908884	910416	+	bi (<->)	CP047319	337	510	fig|83554.97.peg.337	GR632_01625		Ribonuclease G	1	0.998
CP003791	837	331	fig|1218353.3.peg.837	B598_0865		PLF_810_00001139	PGF_00008597	Glycerol-3-phosphate acyltransferase (EC 2.3.1.15)	910425	911420	+	bi (<->)	CP047319	338	331	fig|83554.97.peg.338	GR632_01630		Glycerol-3-phosphate acyltransferase (EC 2.3.1.15)	1	0.997
CP003791	838	80	fig|1218353.3.peg.838	B598_0866	ptr	PLF_810_00001105	PGF_00037837	Protease III precursor (EC 3.4.24.55)	911423	911665	+	bi (<->)	CP047319	339	80	fig|83554.97.peg.339	GR632_01635		Protease III precursor (EC 3.4.24.55)	1	0.988
CP003791	839	791	fig|1218353.3.peg.839	B598_0867		PLF_810_00001105	PGF_00037837	Protease III precursor (EC 3.4.24.55)	911857	914232	+	bi (<->)	CP047319	341	791	fig|83554.97.peg.341	GR632_01645		Protease III precursor (EC 3.4.24.55)	1	0.999
CP003791	840	450	fig|1218353.3.peg.840	B598_0868		PLF_810_00001575	PGF_00238277	hypothetical protein	914237	915589	-	bi (<->)	CP047319	342	450	fig|83554.97.peg.342	GR632_01650		hypothetical protein	1	0.998
CP003791	841	75	fig|1218353.3.peg.841	B598_0869		PLF_810_00061013	PGF_10485105	hypothetical protein	915785	916012	+
CP003791	842	291	fig|1218353.3.peg.842	B598_0870	ispE	PLF_810_00001442	PGF_00423533	4-diphosphocytidyl-2-C-methyl-D-erythritol kinase (EC 2.7.1.148)	915989	916864	-	bi (<->)	CP047319	343	291	fig|83554.97.peg.343	GR632_01660		4-diphosphocytidyl-2-C-methyl-D-erythritol kinase (EC 2.7.1.148)	1	0.997
CP003791	843	172	fig|1218353.3.peg.843	B598_0871	rplI	PLF_810_00000988	PGF_12875130	LSU ribosomal protein L9p	916908	917426	-	bi (<->)	CP047319	344	172	fig|83554.97.peg.344	GR632_01665		LSU ribosomal protein L9p	1	0.994
CP003791	844	82	fig|1218353.3.peg.844	B598_0872	rpsR	PLF_810_00000960	PGF_00049858	SSU ribosomal protein S18p @ SSU ribosomal protein S18p, zinc-independent	917447	917695	-	bi (<->)	CP047319	345	82	fig|83554.97.peg.345	GR632_01670	rpsR	SSU ribosomal protein S18p @ SSU ribosomal protein S18p, zinc-independent	1	0.988
CP003791	845	112	fig|1218353.3.peg.845	B598_0873	rpsF	PLF_810_00000128	PGF_12842697	SSU ribosomal protein S6p	917713	918051	-	bi (<->)	CP047319	346	112	fig|83554.97.peg.346	GR632_01675		SSU ribosomal protein S6p	1	0.991
CP003791	846	183	fig|1218353.3.peg.846	B598_0874	pth	PLF_810_00001155	PGF_04788810	Peptidyl-tRNA hydrolase (EC 3.1.1.29)	918129	918680	-	bi (<->)	CP047319	347	183	fig|83554.97.peg.347	GR632_01680		Peptidyl-tRNA hydrolase (EC 3.1.1.29)	1	0.995
CP003791	847	185	fig|1218353.3.peg.847	B598_0875		PLF_810_00001602	PGF_07051332	LSU ribosomal protein L25p	918688	919245	-	bi (<->)	CP047319	348	185	fig|83554.97.peg.348	GR632_01685		LSU ribosomal protein L25p	1	0.995
CP003791	848	475	fig|1218353.3.peg.848	B598_0877	glgA	PLF_810_00001456	PGF_00008876	Glycogen synthase, ADP-glucose transglucosylase (EC 2.4.1.21)	919734	921161	+	bi (<->)	CP047319	349	475	fig|83554.97.peg.349	GR632_01695	glgA	Glycogen synthase, ADP-glucose transglucosylase (EC 2.4.1.21)	1	0.998
CP003791	849	204	fig|1218353.3.peg.849	B598_0878	pgsA	PLF_810_00060509	PGF_03295678	CDP-diacylglycerol--glycerol-3-phosphate 3-phosphatidyltransferase (EC 2.7.8.5)	921143	921757	-	bi (<->)	CP047319	350	204	fig|83554.97.peg.350	GR632_01700	pgsA	CDP-diacylglycerol--glycerol-3-phosphate 3-phosphatidyltransferase (EC 2.7.8.5)	1	0.995
CP003791	850	43	fig|1218353.3.peg.850	B598_0879		PLF_810_00001763	PGF_00218460	hypothetical protein	921867	921998	+	bi (<->)	CP047319	351	43	fig|83554.97.peg.351			hypothetical protein	1	0.977
CP003791	851	1005	fig|1218353.3.peg.851	B598_0880	glyQ	PLF_810_00001140	PGF_00009968	Glycyl-tRNA synthetase alpha chain (EC 6.1.1.14) / Glycyl-tRNA synthetase beta chain (EC 6.1.1.14)	922058	925075	+	bi (<->)	CP047319	352	1005	fig|83554.97.peg.352	GR632_01705		Glycyl-tRNA synthetase alpha chain (EC 6.1.1.14) / Glycyl-tRNA synthetase beta chain (EC 6.1.1.14)	0.999	0.999
CP003791	852	149	fig|1218353.3.peg.852	B598_0882		PLF_810_00001697	PGF_00268258	hypothetical protein	925155	925604	-	bi (<->)	CP047319	353	149	fig|83554.97.peg.353	GR632_01710		hypothetical protein	1	0.993
CP003791	853	172	fig|1218353.3.peg.853	B598_0883		PLF_810_00001641	PGF_00264932	hypothetical protein	925720	926238	-	bi (<->)	CP047319	354	172	fig|83554.97.peg.354	GR632_01715		hypothetical protein	1	0.994
CP003791	854	168	fig|1218353.3.peg.854	B598_0884		PLF_810_00001636	PGF_00130660	hypothetical protein	926439	926945	-	bi (<->)	CP047319	355	168	fig|83554.97.peg.355	GR632_01720		hypothetical protein	1	0.994
CP003791	855	88	fig|1218353.3.peg.855	B598_0885		PLF_810_00001639	PGF_00143882	hypothetical protein	927096	927362	-	bi (<->)	CP047319	356	91	fig|83554.97.peg.356	GR632_01725		hypothetical protein	1	0.956
CP003791	856	591	fig|1218353.3.peg.856	B598_0886	dnaG	PLF_810_00001069	PGF_00421679	DNA primase DnaG	927484	929259	-	bi (<->)	CP047319	357	591	fig|83554.97.peg.357	GR632_01730		DNA primase DnaG	1	0.998
CP003791	857	826	fig|1218353.3.peg.857	B598_0887	mutS	PLF_810_00060445	PGF_05340948	DNA mismatch repair protein MutS	929561	932041	+	bi (<->)	CP047319	358	826	fig|83554.97.peg.358	GR632_01735	mutS	DNA mismatch repair protein MutS	1	0.999
CP003791	858	629	fig|1218353.3.peg.858	B598_0888	uvrC	PLF_810_00001192	PGF_00424971	Excinuclease ABC subunit C	932101	933990	+	bi (<->)	CP047319	359	648	fig|83554.97.peg.359	GR632_01740	uvrC	Excinuclease ABC subunit C	1	0.969
CP003791	859	168	fig|1218353.3.peg.859	B598_0889		PLF_810_00001295	PGF_00067794	[leader (60) peptide-periplasmic]	934452	934958	+	bi (<->)	CP047319	360	168	fig|83554.97.peg.360	GR632_01750		[leader (60) peptide-periplasmic]	1	0.994
CP003791	860	101	fig|1218353.3.peg.860	B598_0890	rpsN	PLF_810_00000126	PGF_00049844	SSU ribosomal protein S14p (S29e) @ SSU ribosomal protein S14p (S29e), zinc-independent	935014	935319	-	bi (<->)	CP047319	361	101	fig|83554.97.peg.361	GR632_01755	rpsN	SSU ribosomal protein S14p (S29e) @ SSU ribosomal protein S14p (S29e), zinc-independent	1	0.99
CP003791	861	45	fig|1218353.3.peg.861	B598_0891	rpmJ	PLF_810_00000053	PGF_00016425	LSU ribosomal protein L36p @ LSU ribosomal protein L36p, zinc-independent	935345	935482	-	bi (<->)	CP047319	362	45	fig|83554.97.peg.362	GR632_01760	rpmJ	LSU ribosomal protein L36p @ LSU ribosomal protein L36p, zinc-independent	1	0.978
CP003791	862	348	fig|1218353.3.peg.862	B598_0892	dsbD2	PLF_810_00000928	PGF_00406712	putative disulfide bond isomerase	936258	937304	-	bi (<->)	CP047319	364	348	fig|83554.97.peg.364	GR632_01775		putative disulfide bond isomerase	1	0.997
CP003791	863	404	fig|1218353.3.peg.863	B598_0893	cysS	PLF_810_00060315	PGF_02797400	Cysteinyl-tRNA synthetase (EC 6.1.1.16)	937951	939165	+	bi (<->)	CP047319	365	476	fig|83554.97.peg.365	GR632_01780		Cysteinyl-tRNA synthetase (EC 6.1.1.16)	1	0.847
CP003791	864	526	fig|1218353.3.peg.864	B598_0894	lysS	PLF_810_00000091	PGF_00710545	Lysyl-tRNA synthetase (class II) (EC 6.1.1.6)	939162	940742	-	bi (<->)	CP047319	366	526	fig|83554.97.peg.366	GR632_01785	lysS	Lysyl-tRNA synthetase (class II) (EC 6.1.1.6)	1	0.998
CP003791	865	169	fig|1218353.3.peg.865	B598_0895		PLF_810_00001523	PGF_10432563	Thioredoxin Disulfide Isomerase	940972	941481	-	bi (<->)	CP047319	367	169	fig|83554.97.peg.367	GR632_01790		Thioredoxin Disulfide Isomerase	1	0.994
CP003791	866	236	fig|1218353.3.peg.866	B598_0896		PLF_810_00060404	PGF_08225224	hypothetical protein	941653	942363	+	bi (<->)	CP047319	368	236	fig|83554.97.peg.368	GR632_01795		hypothetical protein	1	0.996
CP003791	867	749	fig|1218353.3.peg.867	B598_0897	priA	PLF_810_00000981	PGF_00011081	Helicase PriA essential for oriC/DnaA-independent DNA replication	942315	944564	+	bi (<->)	CP047319	369	749	fig|83554.97.peg.369	GR632_01800	priA	Helicase PriA essential for oriC/DnaA-independent DNA replication	0.999	0.999
CP003791	868	540	fig|1218353.3.peg.868	B598_0898		PLF_810_00001018	PGF_00679890	Acyl-[acyl-carrier-protein] synthetase (EC 6.2.1.20)	945653	947275	-	bi (<->)	CP047319	370	548	fig|83554.97.peg.370	GR632_01810		Acyl-[acyl-carrier-protein] synthetase (EC 6.2.1.20)	1	0.984
CP003791	869	253	fig|1218353.3.peg.869	B598_0899		PLF_810_00042907	PGF_01214558	hypothetical protein	947292	948053	-	bi (<->)	CP047319	371	253	fig|83554.97.peg.371	GR632_01815		SnGlycerol-3-P acyltransferase	1	0.996
CP003791	870	326	fig|1218353.3.peg.870	B598_0900		PLF_810_00001163	PGF_00055036	Sulfite Synthesis/biphosphate phosphatase	948161	949141	+	bi (<->)	CP047319	372	326	fig|83554.97.peg.372	GR632_01820		Sulfite Synthesis/biphosphate phosphatase	1	0.997
CP003791	871	349	fig|1218353.3.peg.871	B598_0901	ldh	PLF_810_00001072	PGF_00016850	Branched-chain amino acid dehydrogenase [deaminating] (EC 1.4.1.9)(EC 1.4.1.23)	949138	950187	-	bi (<->)	CP047319	373	349	fig|83554.97.peg.373	GR632_01825		Branched-chain amino acid dehydrogenase [deaminating] (EC 1.4.1.9)(EC 1.4.1.23)	1	0.997
CP003791	872	216	fig|1218353.3.peg.872	B598_0902		PLF_810_00000117	PGF_01922063	Inorganic pyrophosphatase (EC 3.6.1.1)	950354	951004	+	bi (<->)	CP047319	374	216	fig|83554.97.peg.374	GR632_01830		Inorganic pyrophosphatase (EC 3.6.1.1)	1	0.995
CP003791	873	149	fig|1218353.3.peg.873	B598_0903		PLF_810_00001019	PGF_00023461	MutT/Nudix family protein	951049	951498	-	bi (<->)	CP047319	375	149	fig|83554.97.peg.375	GR632_01835		MutT/Nudix family protein	1	0.993
CP003791	874	416	fig|1218353.3.peg.874	B598_0904	fabF	PLF_810_00000080	PGF_06652053	3-oxoacyl-[acyl-carrier-protein] synthase, KASII (EC 2.3.1.179)	951501	952751	-	bi (<->)	CP047319	376	416	fig|83554.97.peg.376	GR632_01840	fabF	3-oxoacyl-[acyl-carrier-protein] synthase, KASII (EC 2.3.1.179)	1	0.998
CP003791	875	119	fig|1218353.3.peg.875	B598_0905		PLF_810_00001027	PGF_00435430	Ribosomal silencing factor RsfA	952769	953128	-	bi (<->)	CP047319	377	119	fig|83554.97.peg.377	GR632_01845	rsfS	Ribosomal silencing factor RsfA	1	0.992
CP003791	876	102	fig|1218353.3.peg.876	B598_0906		PLF_810_00001080	PGF_00320687	hypothetical protein	953187	953495	-	bi (<->)	CP047319	378	102	fig|83554.97.peg.378	GR632_01850		hypothetical protein	1	0.99
CP003791	877	263	fig|1218353.3.peg.877	B598_0907		PLF_810_00000943	PGF_03987940	hypothetical protein	953823	954614	-	uni (->)	CP047319	379	554	fig|83554.97.peg.379	GR632_01855		hypothetical protein	0.996	0.473
CP003791	878	279	fig|1218353.3.peg.878	B598_0908		PLF_810_00000943	PGF_03987940	hypothetical protein	954647	955486	-	bi (<->)	CP047319	379	554	fig|83554.97.peg.379	GR632_01855		hypothetical protein	0.982	0.487
CP003791	879	353	fig|1218353.3.peg.879	B598_0909		PLF_810_00001010	PGF_00419900	Cyclic dehypoxanthine futalosine synthase (EC 1.21.98.1)	955576	956637	+	bi (<->)	CP047319	380	353	fig|83554.97.peg.380	GR632_01860		Cyclic dehypoxanthine futalosine synthase (EC 1.21.98.1)	1	0.997
CP003791	880	342	fig|1218353.3.peg.880	B598_0910	miaA	PLF_810_00001376	PGF_04807486	tRNA dimethylallyltransferase (EC 2.5.1.75)	956628	957656	-	bi (<->)	CP047319	381	342	fig|83554.97.peg.381	GR632_01865	miaA	tRNA dimethylallyltransferase (EC 2.5.1.75)	0.997	0.997
CP003791	881	110	fig|1218353.3.peg.881	B598_0911		PLF_810_00001439	PGF_00381733	hypothetical protein	957668	958000	-	bi (<->)	CP047319	382	110	fig|83554.97.peg.382	GR632_01870		anti sigma b factor antagonist RsbV	1	0.991
CP003791	882	255	fig|1218353.3.peg.882	B598_0912		PLF_810_00001426	PGF_04390190	hypothetical protein	958097	958864	+	bi (<->)	CP047319	383	262	fig|83554.97.peg.383	GR632_01875		hypothetical protein	1	0.969
CP003791	883	114	fig|1218353.3.peg.883	B598_0913	cutA	PLF_810_00001604	PGF_03205642	Periplasmic divalent cation tolerance protein CutA	958861	959205	+	bi (<->)	CP047319	384	114	fig|83554.97.peg.384	GR632_01880		Periplasmic divalent cation tolerance protein CutA	1	0.991
CP003791	884	142	fig|1218353.3.peg.884	B598_0914	nab1	PLF_810_00001221	PGF_00353989	KH domain protein	959302	959730	+	bi (<->)	CP047319	385	142	fig|83554.97.peg.385	GR632_01885		KH domain protein	1	0.993
CP003791	885	810	fig|1218353.3.peg.885	B598_0915	murC	PLF_810_00001566	PGF_00064001	UDP-N-acetylmuramate--L-alanine ligase (EC 6.3.2.8) / D-alanine--D-alanine ligase (EC 6.3.2.4)	959796	962228	-	bi (<->)	CP047319	386	810	fig|83554.97.peg.386	GR632_01890		UDP-N-acetylmuramate--L-alanine ligase (EC 6.3.2.8) / D-alanine--D-alanine ligase (EC 6.3.2.4)	1	0.999
CP003791	886	323	fig|1218353.3.peg.886	B598_0916		PLF_810_00001254	PGF_03295331	UDP-N-acetylglucosamine--N-acetylmuramyl-(pentapeptide) pyrophosphoryl-undecaprenol N-acetylglucosamine transferase (EC 2.4.1.227)	962237	963208	-	bi (<->)	CP047319	387	323	fig|83554.97.peg.387	GR632_01895	murG	UDP-N-acetylglucosamine--N-acetylmuramyl-(pentapeptide) pyrophosphoryl-undecaprenol N-acetylglucosamine transferase (EC 2.4.1.227)	1	0.997
CP003791	887	384	fig|1218353.3.peg.887	B598_0917	ftsW	PLF_810_00000109	PGF_10125426	Peptidoglycan glycosyltransferase FtsW (EC 2.4.1.129)	963222	964376	-	bi (<->)	CP047319	388	384	fig|83554.97.peg.388	GR632_01900	ftsW	Peptidoglycan glycosyltransferase FtsW (EC 2.4.1.129)	1	0.997
CP003791	888	242	fig|1218353.3.peg.888	B598_0918		PLF_810_00001199	PGF_00020182	Membrane-bound lytic murein transglycosylase D	964395	965123	-	bi (<->)	CP047319	389	242	fig|83554.97.peg.389	GR632_01905		Membrane-bound lytic murein transglycosylase D	1	0.996
CP003791	889	420	fig|1218353.3.peg.889	B598_0919	murD	PLF_810_00001294	PGF_06162930	UDP-N-acetylmuramoyl-L-alanine--D-glutamate ligase (EC 6.3.2.9)	965120	966382	-	bi (<->)	CP047319	390	420	fig|83554.97.peg.390	GR632_01910		UDP-N-acetylmuramoyl-L-alanine--D-glutamate ligase (EC 6.3.2.9)	1	0.998
CP003791	890	347	fig|1218353.3.peg.890	B598_0920	mraY	PLF_810_00001046	PGF_00033359	Phospho-N-acetylmuramoyl-pentapeptide-transferase (EC 2.7.8.13)	966386	967429	-	bi (<->)	CP047319	391	347	fig|83554.97.peg.391	GR632_01915		Phospho-N-acetylmuramoyl-pentapeptide-transferase (EC 2.7.8.13)	1	0.997
CP003791	891	436	fig|1218353.3.peg.891	B598_0921	murF	PLF_810_00001214	PGF_04521913	UDP-N-acetylmuramoyl-tripeptide--D-alanyl-D-alanine ligase (EC 6.3.2.10)	967448	968758	-	bi (<->)	CP047319	392	448	fig|83554.97.peg.392	GR632_01920	murF	UDP-N-acetylmuramoyl-tripeptide--D-alanyl-D-alanine ligase (EC 6.3.2.10)	1	0.971
CP003791	892	508	fig|1218353.3.peg.892	B598_0923		PLF_810_00001721	PGF_12692878	Heat shock protein 60 kDa family chaperone GroEL	969185	970711	+	bi (<->)	CP047319	393	508	fig|83554.97.peg.393	GR632_01930		Heat shock protein 60 kDa family chaperone GroEL	1	0.998
CP003791	893	52	fig|1218353.3.peg.893	B598_0924		PLF_810_00001915	PGF_01210803	hypothetical protein	970744	970902	+	bi (<->)	CP047319	394	52	fig|83554.97.peg.394			hypothetical protein	1	0.981
CP003791	894	302	fig|1218353.3.peg.894	B598_0925		PLF_810_00001261	PGF_08225224	hypothetical protein	971066	971974	+	bi (<->)	CP047319	395	293	fig|83554.97.peg.395	GR632_01935		hypothetical protein	1	0.997
CP003791	895	38	fig|1218353.3.peg.895	B598_0926		PLF_810_00001578	PGF_00337997	hypothetical protein	972025	972141	-	bi (<->)	CP047319	396	73	fig|83554.97.peg.396	GR632_01940		hypothetical protein	1	0.507
CP003791	896	190	fig|1218353.3.peg.896	B598_0927	efp	PLF_810_00000130	PGF_03799365	Translation elongation factor P	972304	972876	-	bi (<->)	CP047319	397	190	fig|83554.97.peg.397	GR632_01945	efp	Translation elongation factor P	1	0.995
CP003791	897	291	fig|1218353.3.peg.897	B598_0928		PLF_810_00001187	PGF_00013800	AMP nucleosidase (EC 3.2.2.4)	973080	973955	+	bi (<->)	CP047319	398	291	fig|83554.97.peg.398	GR632_01950		AMP nucleosidase (EC 3.2.2.4)	1	0.997
CP003791	898	665	fig|1218353.3.peg.898	B598_0929	tkt	PLF_810_00060244	PGF_01136362	Transketolase (EC 2.2.1.1)	973949	975946	-	bi (<->)	CP047319	399	665	fig|83554.97.peg.399	GR632_01955		Transketolase (EC 2.2.1.1)	1	0.998
CP003791	899	486	fig|1218353.3.peg.899	B598_0930		PLF_810_00000172	PGF_07830674	Alanyl-tRNA synthetase (EC 6.1.1.7)	976212	977672	+	bi (<->)	CP047319	400	875	fig|83554.97.peg.400	GR632_01960	alaS	Alanyl-tRNA synthetase (EC 6.1.1.7)	0.994	0.554
CP003791	900	303	fig|1218353.3.peg.900	B598_0931		PLF_810_00000172	PGF_07830674	Alanyl-tRNA synthetase (EC 6.1.1.7)	977927	978838	+	uni (->)	CP047319	400	875	fig|83554.97.peg.400	GR632_01960	alaS	Alanyl-tRNA synthetase (EC 6.1.1.7)	1	0.345
CP003791	901	87	fig|1218353.3.peg.901	B598_0932		PLF_810_00003973	PGF_08675943	Transcription-repair coupling factor	978814	979077	+
CP003791	902	1011	fig|1218353.3.peg.902	B598_0933		PLF_810_00049021	PGF_08675943	Transcription-repair coupling factor	979031	982066	+	bi (<->)	CP047319	401	1083	fig|83554.97.peg.401	GR632_01965	mfd	Transcription-repair coupling factor	0.999	0.933
CP003791	903	307	fig|1218353.3.peg.903	B598_0934		PLF_810_00060350	PGF_04139053	Uroporphyrinogen III decarboxylase (EC 4.1.1.37)	982154	983077	+	bi (<->)	CP047319	402	333	fig|83554.97.peg.402	GR632_01970		Uroporphyrinogen III decarboxylase (EC 4.1.1.37)	1	0.919
CP003791	904	458	fig|1218353.3.peg.904	B598_0935	hemN	PLF_810_00000175	PGF_00419628	Coproporphyrinogen III oxidase, oxygen-independent (EC 1.3.99.22)	983050	984426	+	bi (<->)	CP047319	403	458	fig|83554.97.peg.403	GR632_01975	hemN	Coproporphyrinogen III oxidase, oxygen-independent (EC 1.3.99.22)	1	0.998
CP003791	905	422	fig|1218353.3.peg.905	B598_0936	hemG	PLF_810_00001519	PGF_00038875	Protoporphyrinogen IX oxidase, aerobic, HemY (EC 1.3.3.4)	984423	985691	+	bi (<->)	CP047319	404	422	fig|83554.97.peg.404	GR632_01980		Protoporphyrinogen IX oxidase, aerobic, HemY (EC 1.3.3.4)	1	0.998
CP003791	906	614	fig|1218353.3.peg.906	B598_0937		PLF_810_00001277	PGF_00415070	CHLTR possible phosphoprotein	985662	987506	-	bi (<->)	CP047319	405	834	fig|83554.97.peg.405	GR632_01985		CHLTR possible phosphoprotein	0.998	0.735
CP003791	907	213	fig|1218353.3.peg.907	B598_0938		PLF_810_00001277	PGF_00415070	CHLTR possible phosphoprotein	987524	988165	-
CP003791	908	123	fig|1218353.3.peg.908	B598_0939		PLF_810_00001262	PGF_06917452	hypothetical protein	988578	988949	+	bi (<->)	CP047319	406	123	fig|83554.97.peg.406	GR632_01990		hypothetical protein	1	0.992
CP003791	909	401	fig|1218353.3.peg.909	B598_0940		PLF_810_00001290	PGF_01469197	RNA methyltransferase, TrmA family	989173	990378	+	bi (<->)	CP047319	407	401	fig|83554.97.peg.407	GR632_01995	rlmD	RNA methyltransferase, TrmA family	0.998	0.998
CP003791	910	117	fig|1218353.3.peg.910	B598_0941	yajC	PLF_810_00001515	PGF_00815663	Protein translocase subunit YajC	990449	990802	+	bi (<->)	CP047319	408	117	fig|83554.97.peg.408	GR632_02000	yajC	Protein translocase subunit YajC	1	0.991
CP003791	911	431	fig|1218353.3.peg.911	B598_0942	nqrF	PLF_810_00060545	PGF_00025190	Na(+)-translocating NADH-quinone reductase subunit F (EC 1.6.5.8)	990921	992216	+	bi (<->)	CP047319	409	431	fig|83554.97.peg.409	GR632_02005	nqrF	Na(+)-translocating NADH-quinone reductase subunit F (EC 1.6.5.8)	1	0.998
CP003791	912	598	fig|1218353.3.peg.912	B598_0943		PLF_810_00001477	PGF_00234275	hypothetical protein	992259	994055	-	bi (<->)	CP047319	410	627	fig|83554.97.peg.410	GR632_02010		hypothetical protein	1	0.93
CP003791	914	37	fig|1218353.3.peg.914	B598_0947		PLF_810_00002886	PGF_01211177	hypothetical protein	999714	999827	-	bi (<->)	CP047319	411	37	fig|83554.97.peg.411			hypothetical protein	1	0.973
CP003791	915	72	fig|1218353.3.peg.915	B598_0949		PLF_810_00001738	PGF_01210692	hypothetical protein	1000615	1000833	-
CP003791	916	692	fig|1218353.3.peg.916	B598_0950		PLF_810_00000042	PGF_08155727	DNA translocase FtsK	1000832	1002910	+	bi (<->)	CP047319	412	803	fig|83554.97.peg.412	GR632_02035		DNA translocase FtsK	1	0.861
CP003791	917	262	fig|1218353.3.peg.917	B598_0951		PLF_810_00000991	PGF_00020345	Metal-dependent hydrolase	1002915	1003703	+	bi (<->)	CP047319	413	262	fig|83554.97.peg.413	GR632_02040		Metal-dependent hydrolase	1	0.996
CP003791	918	220	fig|1218353.3.peg.918	B598_0952		PLF_810_00001351	PGF_00049710	SET domain protein	1003700	1004362	+	bi (<->)	CP047319	414	220	fig|83554.97.peg.414	GR632_02045		SET domain protein	1	0.995
CP003791	919	150	fig|1218353.3.peg.919	B598_0953		PLF_810_00001157	PGF_02283009	Phospholipid-binding protein, YbhB/YbcL family	1004367	1004819	-	bi (<->)	CP047319	415	150	fig|83554.97.peg.415	GR632_02050		Phospholipid-binding protein, YbhB/YbcL family	1	0.993
CP003791	920	458	fig|1218353.3.peg.920	B598_0954		PLF_810_00001148	PGF_00025178	Na(+)-linked D-alanine glycine permease	1004833	1006209	-	bi (<->)	CP047319	416	458	fig|83554.97.peg.416	GR632_02055		Na(+)-linked D-alanine glycine permease	1	0.998
CP003791	921	141	fig|1218353.3.peg.921	B598_0955		PLF_810_00001372	PGF_00386751	hypothetical protein	1006319	1006744	-	bi (<->)	CP047319	417	214	fig|83554.97.peg.417	GR632_02060		hypothetical protein	0.993	0.654
CP003791	922	38	fig|1218353.3.peg.922	B598_0956		PLF_810_00001656	PGF_01210670	hypothetical protein	1007039	1007155	-	bi (<->)	CP047319	418	38	fig|83554.97.peg.418			hypothetical protein	1	0.974
CP003791	923	433	fig|1218353.3.peg.923	B598_0957		PLF_810_00001171	PGF_00384635	hypothetical protein	1007287	1008588	+	bi (<->)	CP047319	419	455	fig|83554.97.peg.419	GR632_02065		hypothetical protein	1	0.949
CP003791	924	154	fig|1218353.3.peg.924	B598_0958	ribH	PLF_810_00001185	PGF_00426932	6,7-dimethyl-8-ribityllumazine synthase (EC 2.5.1.78)	1008606	1009070	-	bi (<->)	CP047319	420	154	fig|83554.97.peg.420	GR632_02070		6,7-dimethyl-8-ribityllumazine synthase (EC 2.5.1.78)	1	0.994
CP003791	925	420	fig|1218353.3.peg.925	B598_0959	ribB	PLF_810_00060900	PGF_00416674	3,4-dihydroxy-2-butanone 4-phosphate synthase (EC 4.1.99.12) / GTP cyclohydrolase II (EC 3.5.4.25)	1009083	1010345	-	bi (<->)	CP047319	421	420	fig|83554.97.peg.421	GR632_02075		3,4-dihydroxy-2-butanone 4-phosphate synthase (EC 4.1.99.12) / GTP cyclohydrolase II (EC 3.5.4.25)	1	0.998
CP003791	926	368	fig|1218353.3.peg.926	B598_0960	ribD	PLF_810_00001453	PGF_00423089	Diaminohydroxyphosphoribosylaminopyrimidine deaminase (EC 3.5.4.26) / 5-amino-6-(5-phosphoribosylamino)uracil reductase (EC 1.1.1.193)	1010430	1011536	-	bi (<->)	CP047319	422	368	fig|83554.97.peg.422	GR632_02080	ribD	Diaminohydroxyphosphoribosylaminopyrimidine deaminase (EC 3.5.4.26) / 5-amino-6-(5-phosphoribosylamino)uracil reductase (EC 1.1.1.193)	1	0.997
CP003791	927	426	fig|1218353.3.peg.927	B598_0961	serS	PLF_810_00000195	PGF_00051525	Seryl-tRNA synthetase (EC 6.1.1.11)	1011581	1012861	+	bi (<->)	CP047319	423	426	fig|83554.97.peg.423	GR632_02085	serS	Seryl-tRNA synthetase (EC 6.1.1.11)	1	0.998
CP003791	928	247	fig|1218353.3.peg.928	B598_0962		PLF_810_00001400	PGF_00014040	Inclusion membrane protein-47	1012928	1013671	+	bi (<->)	CP047319	424	247	fig|83554.97.peg.424	GR632_02090		Inclusion membrane protein-47	1	0.996
CP003791	929	657	fig|1218353.3.peg.929	B598_0963	cadA	PLF_810_00060419	PGF_07109475	Lead, cadmium, zinc and mercury transporting ATPase (EC 3.6.3.3) (EC 3.6.3.5); Copper-translocating P-type ATPase (EC 3.6.3.4)	1013687	1015660	+	bi (<->)	CP047319	425	657	fig|83554.97.peg.425	GR632_02095		Lead, cadmium, zinc and mercury transporting ATPase (EC 3.6.3.3) (EC 3.6.3.5); Copper-translocating P-type ATPase (EC 3.6.3.4)	1	0.998
CP003791	930	379	fig|1218353.3.peg.930	B598_0964		PLF_810_00000228	PGF_00417169	Cell shape-determining protein MrdB	1015664	1016803	-	bi (<->)	CP047319	426	379	fig|83554.97.peg.426	GR632_02100		Cell shape-determining protein MrdB	1	0.997
CP003791	931	190	fig|1218353.3.peg.931	B598_0965		PLF_810_00001668	PGF_02334240	Biotin--protein ligase (EC 6.3.4.9)(EC 6.3.4.10)(EC 6.3.4.11)(EC 6.3.4.15)	1016839	1017411	+	bi (<->)	CP047319	427	190	fig|83554.97.peg.427	GR632_02105		Biotin--protein ligase (EC 6.3.4.9)(EC 6.3.4.10)(EC 6.3.4.11)(EC 6.3.4.15)	1	0.995
CP003791	932	168	fig|1218353.3.peg.932	B598_0966		PLF_810_00001433	PGF_03066012	hypothetical protein	1017385	1017891	-	bi (<->)	CP047319	428	175	fig|83554.97.peg.428	GR632_02110		hypothetical protein	0.994	0.954
CP003791	933	232	fig|1218353.3.peg.933	B598_0967		PLF_810_00000098	PGF_00048829	LSU rRNA pseudouridine(2605) synthase (EC 5.4.99.22)	1017955	1018653	-	bi (<->)	CP047319	429	232	fig|83554.97.peg.429	GR632_02115		LSU rRNA pseudouridine(2605) synthase (EC 5.4.99.22)	1	0.996
CP003791	934	227	fig|1218353.3.peg.934	B598_0968	gpm1	PLF_810_00001464	PGF_02703381	Phosphoglycerate mutase (EC 5.4.2.11)	1018811	1019494	+	bi (<->)	CP047319	430	227	fig|83554.97.peg.430	GR632_02120		Phosphoglycerate mutase (EC 5.4.2.11)	1	0.996
CP003791	935	385	fig|1218353.3.peg.935	B598_0969		PLF_810_00001342	PGF_10407837	Cysteine desulfurase (EC 2.8.1.7)	1019449	1020606	+	bi (<->)	CP047319	431	385	fig|83554.97.peg.431	GR632_02125		Cysteine desulfurase (EC 2.8.1.7)	1	0.997
CP003791	936	273	fig|1218353.3.peg.936	B598_0970		PLF_810_00001402	PGF_00025667	Iron-sulfur cluster assembly scaffold protein IscU/NifU-like	1020603	1021424	+	bi (<->)	CP047319	432	273	fig|83554.97.peg.432	GR632_02130		Iron-sulfur cluster assembly scaffold protein IscU/NifU-like	1	0.996
CP003791	937	59	fig|1218353.3.peg.937	B598_0971		PLF_810_00001500	PGF_00005281	Uncharacterized protein CT719	1021529	1021708	+
CP003791	938	257	fig|1218353.3.peg.938	B598_0972		PLF_810_00001500	PGF_00005281	Uncharacterized protein CT719	1021768	1022541	+	bi (<->)	CP047319	433	337	fig|83554.97.peg.433	GR632_02135		Uncharacterized protein CT719	1	0.76
CP003791	939	181	fig|1218353.3.peg.939	B598_0973	fliH	PLF_810_00001030	PGF_00256130	Uncharacterized protein CT718	1022571	1023116	+	bi (<->)	CP047319	434	183	fig|83554.97.peg.434	GR632_02140		Uncharacterized protein CT718	1	0.984
CP003791	940	434	fig|1218353.3.peg.940	B598_0974		PLF_810_00001049	PGF_03474542	Flagellum-specific ATP synthase FliI	1023113	1024417	+	bi (<->)	CP047319	435	434	fig|83554.97.peg.435	GR632_02145		Flagellum-specific ATP synthase FliI	1	0.998
CP003791	941	124	fig|1218353.3.peg.941	B598_0975		PLF_810_00001436	PGF_00113998	Uncharacterized protein CT716	1024410	1024784	+	bi (<->)	CP047319	436	124	fig|83554.97.peg.436	GR632_02150		Uncharacterized protein CT716	1	0.992
CP003791	942	460	fig|1218353.3.peg.942	B598_0976		PLF_810_00000955	PGF_00023788	N-acetylglucosamine-1-phosphate uridyltransferase eukaryotic (EC 2.7.7.23)	1024790	1026172	+	bi (<->)	CP047319	437	460	fig|83554.97.peg.437	GR632_02155		N-acetylglucosamine-1-phosphate uridyltransferase eukaryotic (EC 2.7.7.23)	1	0.998
CP003791	943	334	fig|1218353.3.peg.943	B598_0977		PLF_810_00060267	PGF_00008611	Glycerol-3-phosphate dehydrogenase [NAD(P)+] (EC 1.1.1.94)	1026169	1027173	+	bi (<->)	CP047319	438	334	fig|83554.97.peg.438	GR632_02160		Glycerol-3-phosphate dehydrogenase [NAD(P)+] (EC 1.1.1.94)	1	0.997
CP003791	944	344	fig|1218353.3.peg.944	B598_0978	omp03	PLF_810_00001247	PGF_00028253	Outer membrane protein B precursor	1027305	1028339	+	bi (<->)	CP047319	439	344	fig|83554.97.peg.439	GR632_02165		Outer membrane protein B precursor	1	0.997
CP003791	945	388	fig|1218353.3.peg.945	B598_0979		PLF_810_00001116	PGF_01074745	hypothetical protein	1028336	1029502	-	bi (<->)	CP047319	440	388	fig|83554.97.peg.440	GR632_02170		hypothetical protein	1	0.997
CP003791	946	747	fig|1218353.3.peg.946	B598_0980		PLF_810_00001299	PGF_12671420	hypothetical protein	1029511	1031754	-	bi (<->)	CP047319	441	747	fig|83554.97.peg.441	GR632_02175		hypothetical protein	1	0.999
CP003791	947	600	fig|1218353.3.peg.947	B598_0981		PLF_810_00000255	PGF_00033390	Phosphoenolpyruvate carboxykinase [GTP] (EC 4.1.1.32)	1031875	1033677	-	bi (<->)	CP047319	442	600	fig|83554.97.peg.442	GR632_02180		Phosphoenolpyruvate carboxykinase [GTP] (EC 4.1.1.32)	1	0.998
CP003791	948	366	fig|1218353.3.peg.948	B598_0982		PLF_810_00000062	PGF_00648450	Rod shape-determining protein MreB	1033674	1034774	-	bi (<->)	CP047319	443	366	fig|83554.97.peg.443	GR632_02185		Rod shape-determining protein MreB	1	0.997
CP003791	949	1165	fig|1218353.3.peg.949	B598_0983		PLF_810_00000478	PGF_10467762	DNA/RNA helicases, SNF2 family	1034779	1038276	-	bi (<->)	CP047319	444	1165	fig|83554.97.peg.444	GR632_02190		DNA/RNA helicases, SNF2 family	0.999	0.999
CP003791	950	441	fig|1218353.3.peg.950	B598_0985		PLF_810_00001093	PGF_02452671	Cell division trigger factor (EC 5.2.1.8)	1038572	1039897	+	bi (<->)	CP047319	445	441	fig|83554.97.peg.445	GR632_02200		Cell division trigger factor (EC 5.2.1.8)	1	0.998
CP003791	951	42	fig|1218353.3.peg.951	B598_0986		PLF_810_00001858	PGF_01215878	hypothetical protein	1039954	1040082	-	bi (<->)	CP047319	446	42	fig|83554.97.peg.446			hypothetical protein	1	0.976
CP003791	952	203	fig|1218353.3.peg.952	B598_0987		PLF_810_00000083	PGF_00285620	ATP-dependent Clp protease proteolytic subunit ClpP (EC 3.4.21.92)	1040076	1040687	+	bi (<->)	CP047319	447	203	fig|83554.97.peg.447	GR632_02205		ATP-dependent Clp protease proteolytic subunit ClpP (EC 3.4.21.92)	1	0.995
CP003791	953	421	fig|1218353.3.peg.953	B598_0988	clpX	PLF_810_00000034	PGF_00016338	ATP-dependent Clp protease ATP-binding subunit ClpX	1040697	1041962	+	bi (<->)	CP047319	448	421	fig|83554.97.peg.448	GR632_02210	clpX	ATP-dependent Clp protease ATP-binding subunit ClpX	0.998	0.998
CP003791	954	410	fig|1218353.3.peg.954	B598_0989		PLF_810_00001392	PGF_08398205	CCA tRNA nucleotidyltransferase (EC 2.7.7.72)	1041992	1043224	+	bi (<->)	CP047319	449	410	fig|83554.97.peg.449	GR632_02215		CCA tRNA nucleotidyltransferase (EC 2.7.7.72)	1	0.998
CP003791	955	474	fig|1218353.3.peg.955	B598_0990		PLF_810_00001136	PGF_00007024	GTP-binding protein EngA	1043347	1044771	+	bi (<->)	CP047319	450	474	fig|83554.97.peg.450	GR632_02220	der	GTP-binding protein EngA	1	0.998
CP003791	956	176	fig|1218353.3.peg.956	B598_0991		PLF_810_00004297	PGF_00298079	hypothetical protein	1044845	1045375	+	bi (<->)	CP047319	451	176	fig|83554.97.peg.451	GR632_02225		FIG00494112: hypothetical protein	1	0.994
CP003791	957	969	fig|1218353.3.peg.957	B598_0992	secA	PLF_810_00000025	PGF_10049811	Protein translocase subunit SecA	1045436	1048345	-	bi (<->)	CP047319	452	969	fig|83554.97.peg.452	GR632_02230	secA	Protein translocase subunit SecA	1	0.999
CP003791	958	441	fig|1218353.3.peg.958	B598_0993		PLF_810_00001435	PGF_00666929	hypothetical protein	1048531	1049856	-	bi (<->)	CP047319	453	441	fig|83554.97.peg.453	GR632_02235		hypothetical protein	1	0.998
CP003791	959	299	fig|1218353.3.peg.959	B598_0994	psd	PLF_810_00001344	PGF_03938996	Phosphatidylserine decarboxylase (EC 4.1.1.65)	1049922	1050821	-	bi (<->)	CP047319	454	299	fig|83554.97.peg.454	GR632_02240		Phosphatidylserine decarboxylase (EC 4.1.1.65)	1	0.997
CP003791	960	443	fig|1218353.3.peg.960	B598_0995	trmE	PLF_810_00060554	PGF_00007057	tRNA-5-carboxymethylaminomethyl-2-thiouridine(34) synthesis protein MnmE	1050978	1052309	+	bi (<->)	CP047319	455	443	fig|83554.97.peg.455	GR632_02245	mnmE	tRNA-5-carboxymethylaminomethyl-2-thiouridine(34) synthesis protein MnmE	1	0.998
CP003791	961	219	fig|1218353.3.peg.961	B598_0996		PLF_810_00001591	PGF_08394843	Endonuclease III (EC 4.2.99.18)	1052299	1052958	+	bi (<->)	CP047319	456	219	fig|83554.97.peg.456	GR632_02250		Endonuclease III (EC 4.2.99.18)	1	0.995
CP003791	962	409	fig|1218353.3.peg.962	B598_0997	brnQ	PLF_810_00000933	PGF_00069345	Na(+)-dependent branched-chain amino acid transporter	1053113	1054342	+	bi (<->)	CP047319	457	409	fig|83554.97.peg.457	GR632_02255	brnQ	Na(+)-dependent branched-chain amino acid transporter	1	0.998
CP003791	963	1205	fig|1218353.3.peg.963	B598_0998		PLF_810_00000962	PGF_00049989	SWI/SNF family helicase_1	1054377	1057994	+	bi (<->)	CP047319	458	1205	fig|83554.97.peg.458	GR632_02260		SWI/SNF family helicase_1	1	0.999
CP003791	964	154	fig|1218353.3.peg.964	B598_0999		PLF_810_00060285	PGF_00221523	hypothetical protein	1058017	1058481	-	bi (<->)	CP047319	459	154	fig|83554.97.peg.459	GR632_02265		hypothetical protein	1	0.994
CP003791	965	462	fig|1218353.3.peg.965	B598_1000	lpdA	PLF_810_00002380	PGF_09658708	Dihydrolipoamide dehydrogenase (EC 1.8.1.4)	1058743	1060131	+	bi (<->)	CP047319	460	462	fig|83554.97.peg.460	GR632_02270	lpdA	Dihydrolipoamide dehydrogenase (EC 1.8.1.4)	1	0.998
CP003791	966	310	fig|1218353.3.peg.966	B598_1001	lipA	PLF_810_00060277	PGF_00017479	Lipoyl synthase (EC 2.8.1.8)	1060128	1061060	+	bi (<->)	CP047319	461	310	fig|83554.97.peg.461	GR632_02275	lipA	Lipoyl synthase (EC 2.8.1.8)	1	0.997
CP003791	967	330	fig|1218353.3.peg.967	B598_1002		PLF_810_00000149	PGF_04019004	Type III secretion protein SctJ	1061271	1062263	+	bi (<->)	CP047319	462	330	fig|83554.97.peg.462	GR632_02280		Type III secretion protein SctJ	1	0.997
CP003791	968	277	fig|1218353.3.peg.968	B598_1003		PLF_810_00001128	PGF_00416120	CT560 hypothetical protein	1062263	1063096	+	bi (<->)	CP047319	463	277	fig|83554.97.peg.463	GR632_02285		CT560 hypothetical protein	1	0.996
CP003791	969	229	fig|1218353.3.peg.969	B598_1004		PLF_810_00001110	PGF_05940865	Type III secretion translocase SctL	1063262	1063951	+	bi (<->)	CP047319	464	229	fig|83554.97.peg.464	GR632_02290		Type III secretion translocase SctL	1	0.996
CP003791	970	305	fig|1218353.3.peg.970	B598_1005		PLF_810_00000148	PGF_00063556	Type III secretion inner membrane protein SctR	1063966	1064883	+	bi (<->)	CP047319	465	305	fig|83554.97.peg.465	GR632_02295		Type III secretion inner membrane protein SctR	1	0.997
CP003791	971	84	fig|1218353.3.peg.971	B598_1006		PLF_810_00000154	PGF_04479290	Type III secretion inner membrane protein (YscS,homologous to flagellar export components)	1064923	1065177	+	bi (<->)	CP047319	466	94	fig|83554.97.peg.466	GR632_02300		Type III secretion inner membrane protein (YscS,homologous to flagellar export components)	1	0.883
CP003791	972	289	fig|1218353.3.peg.972	B598_1007		PLF_810_00000105	PGF_00063557	Type III secretion inner membrane protein SctT	1065184	1066053	+	bi (<->)	CP047319	467	289	fig|83554.97.peg.467	GR632_02305		Type III secretion inner membrane protein SctT	0.997	0.997
CP003791	973	147	fig|1218353.3.peg.973	B598_1008		PLF_810_00001141	PGF_00014038	Inclusion membrane protein-45	1066144	1066587	-	bi (<->)	CP047319	468	147	fig|83554.97.peg.468	GR632_02310		Inclusion membrane protein-45	1	0.993
CP003791	974	334	fig|1218353.3.peg.974	B598_1009		PLF_810_00000921	PGF_00416121	CT566 hypothetical protein	1066680	1067684	-	bi (<->)	CP047319	469	334	fig|83554.97.peg.469	GR632_02315		CT566 hypothetical protein	1	0.997
CP003791	975	161	fig|1218353.3.peg.975	B598_1010		PLF_810_00001496	PGF_00416122	CT567 hypothetical protein	1067687	1068172	-	bi (<->)	CP047319	470	161	fig|83554.97.peg.470	GR632_02320		CT567 hypothetical protein	1	0.994
CP003791	976	127	fig|1218353.3.peg.976	B598_1011		PLF_810_00001587	PGF_00416123	CT568 hypothetical protein	1068208	1068591	-	bi (<->)	CP047319	471	147	fig|83554.97.peg.471	GR632_02325		CT568 hypothetical protein	1	0.857
CP003791	977	125	fig|1218353.3.peg.977	B598_1012		PLF_810_00001033	PGF_00403756	predicted OMP [leader (16) peptide]	1068654	1069031	-	bi (<->)	CP047319	472	125	fig|83554.97.peg.472	GR632_02330		predicted OMP [leader (16) peptide]	1	0.992
CP003791	978	391	fig|1218353.3.peg.978	B598_1013		PLF_810_00001137	PGF_00007364	General secretion pathway protein F; Type II secretory pathway, component PulF; Type IV fimbrial assembly protein PilC	1069050	1070225	-	bi (<->)	CP047319	473	399	fig|83554.97.peg.473	GR632_02335		General secretion pathway protein F; Type II secretory pathway, component PulF; Type IV fimbrial assembly protein PilC	1	0.977
CP003791	979	497	fig|1218353.3.peg.979	B598_1014		PLF_810_00001592	PGF_03810089	General secretion pathway protein E	1070242	1071735	-	bi (<->)	CP047319	474	497	fig|83554.97.peg.474	GR632_02340		General secretion pathway protein E	1	0.998
CP003791	980	753	fig|1218353.3.peg.980	B598_1015		PLF_810_00060541	PGF_00007335	General secretion pathway protein D	1071725	1073986	-	bi (<->)	CP047319	475	753	fig|83554.97.peg.475	GR632_02345		General secretion pathway protein D	1	0.999
CP003791	981	437	fig|1218353.3.peg.981	B598_1016		PLF_810_00001257	PGF_00120724	hypothetical protein	1073987	1075300	-	bi (<->)	CP047319	476	437	fig|83554.97.peg.476	GR632_02350		hypothetical protein	1	0.998
CP003791	982	356	fig|1218353.3.peg.982	B598_1018		PLF_810_00001360	PGF_03106890	Xaa-Pro aminopeptidase (EC 3.4.11.9)	1075421	1076491	-	bi (<->)	CP047319	477	356	fig|83554.97.peg.477	GR632_02355		Xaa-Pro aminopeptidase (EC 3.4.11.9)	0.997	0.997
CP003791	983	95	fig|1218353.3.peg.983	B598_1019		PLF_810_00001011	PGF_05507938	DNA mismatch repair protein MutL	1076495	1076782	-
CP003791	984	493	fig|1218353.3.peg.984	B598_1020		PLF_810_00001011	PGF_05507938	DNA mismatch repair protein MutL	1076794	1078275	-	bi (<->)	CP047319	478	582	fig|83554.97.peg.478	GR632_02360	mutL	DNA mismatch repair protein MutL	1	0.78
CP003791	985	227	fig|1218353.3.peg.985	B598_1021		PLF_810_00000122	PGF_00017591	Low Calcium Response Protein H	1078470	1079153	+	bi (<->)	CP047319	479	227	fig|83554.97.peg.479	GR632_02365		Low Calcium Response Protein H	1	0.996
CP003791	986	129	fig|1218353.3.peg.986	B598_1022		PLF_810_00001265	PGF_00105185	hypothetical protein	1079177	1079566	+	bi (<->)	CP047319	480	129	fig|83554.97.peg.480	GR632_02370		hypothetical protein	1	0.992
CP003791	987	494	fig|1218353.3.peg.987	B598_1023	srpA3	PLF_810_00001304	PGF_00868236	hypothetical protein	1079605	1081089	+	bi (<->)	CP047319	481	494	fig|83554.97.peg.481	GR632_02375		hypothetical protein	1	0.998
CP003791	988	440	fig|1218353.3.peg.988	B598_1024	copD1	PLF_810_00001300	PGF_00167716	hypothetical protein	1081119	1082441	+	bi (<->)	CP047319	482	440	fig|83554.97.peg.482	GR632_02380		hypothetical protein	1	0.998
CP003791	989	300	fig|1218353.3.peg.989	B598_1025		PLF_810_00001104	PGF_00031269	Permease of the drug/metabolite transporter (DMT) superfamily / AdoMet-AdoHcy transporter	1082516	1083418	-	bi (<->)	CP047319	483	300	fig|83554.97.peg.483	GR632_02385		Permease of the drug/metabolite transporter (DMT) superfamily / AdoMet-AdoHcy transporter	1	0.997
CP003791	990	635	fig|1218353.3.peg.990	B598_1026	thrS	PLF_810_00001564	PGF_01175575	Threonyl-tRNA synthetase (EC 6.1.1.3)	1083626	1085533	+	bi (<->)	CP047319	484	635	fig|83554.97.peg.484	GR632_02390	thrS	Threonyl-tRNA synthetase (EC 6.1.1.3)	0.998	0.998
CP003791	991	255	fig|1218353.3.peg.991	B598_1027		PLF_810_00000040	PGF_10336765	Chromosome (plasmid) partitioning protein ParA	1085564	1086331	+	bi (<->)	CP047319	485	255	fig|83554.97.peg.485	GR632_02395		Chromosome (plasmid) partitioning protein ParA	1	0.996
CP003791	992	250	fig|1218353.3.peg.992	B598_1028		PLF_810_00000911	PGF_00066657	Virulence plasmid protein pGP6-D	1086336	1087088	+	bi (<->)	CP047319	486	250	fig|83554.97.peg.486	GR632_02400		Virulence plasmid protein pGP6-D	1	0.996
CP003791	993	184	fig|1218353.3.peg.993	B598_1029		PLF_810_00000136	PGF_00164151	hypothetical protein	1087091	1087645	+	bi (<->)	CP047319	487	184	fig|83554.97.peg.487	GR632_02405		hypothetical protein	1	0.995
CP003791	994	345	fig|1218353.3.peg.994	B598_1030	trpS	PLF_810_00000967	PGF_00062045	Tryptophanyl-tRNA synthetase (EC 6.1.1.2)	1087657	1088694	+	bi (<->)	CP047319	488	345	fig|83554.97.peg.488	GR632_02410	trpS	Tryptophanyl-tRNA synthetase (EC 6.1.1.2)	1	0.997
CP003791	995	656	fig|1218353.3.peg.995	B598_1031	uvrB	PLF_810_00000112	PGF_00950554	Excinuclease ABC subunit B	1088710	1090680	+	bi (<->)	CP047319	489	656	fig|83554.97.peg.489	GR632_02415	uvrB	Excinuclease ABC subunit B	1	0.998
CP003791	996	424	fig|1218353.3.peg.996	B598_1032	eno	PLF_810_00000010	PGF_02516909	Enolase (EC 4.2.1.11)	1090854	1092128	+	bi (<->)	CP047319	490	424	fig|83554.97.peg.490	GR632_02420	eno	Enolase (EC 4.2.1.11)	1	0.998
CP003791	997	635	fig|1218353.3.peg.997	B598_1033		PLF_810_00001048	PGF_04607819	Serine phosphatase RsbU, regulator of sigma subunit	1092384	1094291	+	bi (<->)	CP047319	491	635	fig|83554.97.peg.491	GR632_02425		Serine phosphatase RsbU, regulator of sigma subunit	1	0.998
CP003791	998	606	fig|1218353.3.peg.998	B598_1034	rsbU	PLF_810_00001114	PGF_03102671	hypothetical protein	1094288	1096108	+	bi (<->)	CP047319	492	606	fig|83554.97.peg.492	GR632_02430		hypothetical protein	1	0.998
CP003791	999	100	fig|1218353.3.peg.999	B598_1035		PLF_810_00001704	PGF_00124705	hypothetical protein	1096094	1096396	-	bi (<->)	CP047319	493	100	fig|83554.97.peg.493	GR632_02435		FIG00494175: hypothetical protein	1	0.99
CP003791	1000	963	fig|1218353.3.peg.1000	B598_1036		PLF_810_00001457	PGF_00013428	Hypothetical succinate dehydrogenase membrane anhor protein	1096665	1099556	+	bi (<->)	CP047319	494	963	fig|83554.97.peg.494	GR632_02440		Hypothetical succinate dehydrogenase membrane anhor protein	1	0.999
CP003791	1001	263	fig|1218353.3.peg.1001	B598_1037		PLF_810_00001470	PGF_00054480	Succinate dehydrogenase iron-sulfur protein (EC 1.3.5.1)	1099553	1100344	-	bi (<->)	CP047319	495	263	fig|83554.97.peg.495	GR632_02445	sdhB	Succinate dehydrogenase iron-sulfur protein (EC 1.3.5.1)	1	0.996
CP003791	1002	627	fig|1218353.3.peg.1002	B598_1038	sdhA	PLF_810_00000002	PGF_08998238	Succinate dehydrogenase flavoprotein subunit (EC 1.3.5.1)	1100359	1102242	-	bi (<->)	CP047319	496	627	fig|83554.97.peg.496	GR632_02450	sdhA	Succinate dehydrogenase flavoprotein subunit (EC 1.3.5.1)	1	0.998
CP003791	1003	297	fig|1218353.3.peg.1003	B598_1039		PLF_810_00001416	PGF_06977161	Succinate dehydrogenase cytochrome b558 subunit	1102247	1103140	-	bi (<->)	CP047319	497	297	fig|83554.97.peg.497	GR632_02455		Succinate dehydrogenase cytochrome b558 subunit	1	0.997
CP003791	1004	266	fig|1218353.3.peg.1004	B598_1040		PLF_810_00060357	PGF_02472178	Uncharacterized metal-dependent hydrolase YcfH	1103235	1104035	-	bi (<->)	CP047319	498	266	fig|83554.97.peg.498	GR632_02460		Uncharacterized metal-dependent hydrolase YcfH	1	0.996
CP003791	1005	726	fig|1218353.3.peg.1005	B598_1041		PLF_810_00000934	PGF_08652177	Cytochrome c-type biogenesis protein DsbD, protein-disulfide reductase (EC 1.8.1.8)	1104205	1106385	-	bi (<->)	CP047319	499	726	fig|83554.97.peg.499	GR632_02465		Cytochrome c-type biogenesis protein DsbD, protein-disulfide reductase (EC 1.8.1.8)	1	0.999
CP003791	1006	232	fig|1218353.3.peg.1006	B598_1042		PLF_810_00002393	PGF_00057030	Tol-Pal system protein TolQ	1106515	1107213	+	bi (<->)	CP047319	500	232	fig|83554.97.peg.500	GR632_02470		Tol-Pal system protein TolQ	1	0.996
CP003791	1007	135	fig|1218353.3.peg.1007	B598_1043		PLF_810_00048914	PGF_00057014	Tol biopolymer transport system, TolR protein	1107210	1107617	+	bi (<->)	CP047319	501	135	fig|83554.97.peg.501	GR632_02475		Tol biopolymer transport system, TolR protein	1	0.993
CP003791	1008	250	fig|1218353.3.peg.1008	B598_1044	exbF	PLF_810_00001418	PGF_00057037	TolA protein	1107620	1108372	+	bi (<->)	CP047319	502	250	fig|83554.97.peg.502	GR632_02480		TolA protein	1	0.996
CP003791	1009	427	fig|1218353.3.peg.1009	B598_1045		PLF_810_00060346	PGF_10535181	Tol-Pal system beta propeller repeat protein TolB	1108392	1109675	+	bi (<->)	CP047319	503	427	fig|83554.97.peg.503	GR632_02485	tolB	Tol-Pal system beta propeller repeat protein TolB	1	0.998
CP003791	1010	191	fig|1218353.3.peg.1010	B598_1046		PLF_810_00001473	PGF_00057028	Tol-Pal system peptidoglycan-associated lipoprotein PAL	1109686	1110261	+	bi (<->)	CP047319	504	191	fig|83554.97.peg.504	GR632_02490		Tol-Pal system peptidoglycan-associated lipoprotein PAL	1	0.995
CP003791	1011	185	fig|1218353.3.peg.1011	B598_1047		PLF_810_00001534	PGF_00248693	hypothetical protein	1110311	1110868	+	bi (<->)	CP047319	505	185	fig|83554.97.peg.505	GR632_02495		hypothetical protein	1	0.995
CP003791	1012	132	fig|1218353.3.peg.1012	B598_1048		PLF_810_00001179	PGF_00670341	hypothetical protein	1110967	1111365	+	bi (<->)	CP047319	506	132	fig|83554.97.peg.506	GR632_02500		hypothetical protein	1	0.992
CP003791	1013	196	fig|1218353.3.peg.1013	B598_1049		PLF_810_00001388	PGF_04681578	Alkyl hydroperoxide reductase subunit C-like protein	1111362	1111952	-	bi (<->)	CP047319	507	196	fig|83554.97.peg.507	GR632_02505		Alkyl hydroperoxide reductase subunit C-like protein	1	0.995
CP003791	1014	571	fig|1218353.3.peg.1014	B598_1051		PLF_810_00001503	PGF_01212739	Heat shock protein 60 kDa family chaperone GroEL	1112185	1113900	-	bi (<->)	CP047319	508	544	fig|83554.97.peg.508	GR632_02515		Heat shock protein 60 kDa family chaperone GroEL	0.998	0.998
CP003791	1015	413	fig|1218353.3.peg.1015	B598_1052		PLF_810_00001112	PGF_00068420	Protein YzbB	1113923	1115164	-	bi (<->)	CP047319	509	413	fig|83554.97.peg.509	GR632_02520		Protein YzbB	1	0.998
CP003791	1016	206	fig|1218353.3.peg.1016	B598_1053	rdgB	PLF_810_00001403	PGF_00026362	Nucleoside 5-triphosphatase RdgB (dHAPTP, dITP, XTP-specific) (EC 3.6.1.66)	1115399	1116019	+	bi (<->)	CP047319	510	206	fig|83554.97.peg.510	GR632_02525	rdgB	Nucleoside 5-triphosphatase RdgB (dHAPTP, dITP, XTP-specific) (EC 3.6.1.66)	1	0.995
CP003791	1017	77	fig|1218353.3.peg.1017	B598_1054		PLF_810_00001373	PGF_00391832	hypothetical protein	1116002	1116235	-	bi (<->)	CP047319	511	77	fig|83554.97.peg.511	GR632_02530		hypothetical protein	1	0.987
CP003791	1018	229	fig|1218353.3.peg.1018	B598_1055	ung	PLF_810_00001079	PGF_00066139	Uracil-DNA glycosylase, family 1 (EC 3.2.2.27)	1116232	1116921	-	bi (<->)	CP047319	512	229	fig|83554.97.peg.512	GR632_02535		Uracil-DNA glycosylase, family 1 (EC 3.2.2.27)	1	0.996
CP003791	1019	637	fig|1218353.3.peg.1019	B598_1056	pcrA	PLF_810_00001063	PGF_10471233	ATP-dependent DNA helicase UvrD/PcrA (EC 3.6.4.12)	1117036	1118949	+	bi (<->)	CP047319	513	637	fig|83554.97.peg.513	GR632_02540		ATP-dependent DNA helicase UvrD/PcrA (EC 3.6.4.12)	1	0.998
CP003791	1020	423	fig|1218353.3.peg.1020	B598_1057	rpoN	PLF_810_00001348	PGF_00046403	RNA polymerase sigma-54 factor RpoN	1118952	1120223	+	bi (<->)	CP047319	514	423	fig|83554.97.peg.514	GR632_02545		RNA polymerase sigma-54 factor RpoN	1	0.998
CP003791	1021	265	fig|1218353.3.peg.1021	B598_1058		PLF_810_00001283	PGF_00014042	Inclusion membrane protein-52	1120245	1121042	-	bi (<->)	CP047319	515	265	fig|83554.97.peg.515	GR632_02550		Inclusion membrane protein-52	1	0.996
CP003791	1022	41	fig|1218353.3.peg.1022			PLF_810_00001866	PGF_01210769	hypothetical protein	1121077	1121202	-
CP003791	1023	862	fig|1218353.3.peg.1023	B598_1059	topA	PLF_810_00001012	PGF_10300474	DNA topoisomerase I (EC 5.99.1.2)	1121693	1124281	+	bi (<->)	CP047319	516	862	fig|83554.97.peg.516	GR632_02555	topA	DNA topoisomerase I (EC 5.99.1.2)	1	0.999
CP003791	1024	291	fig|1218353.3.peg.1024	B598_1060		PLF_810_00000385	PGF_00912265	tRNA-dihydrouridine synthase DusB	1124278	1125153	-	bi (<->)	CP047319	517	332	fig|83554.97.peg.517	GR632_02560	dusB	tRNA-dihydrouridine synthase DusB	1	0.873
CP003791	1025	45	fig|1218353.3.peg.1025	B598_1061		PLF_810_00001857	PGF_01210763	hypothetical protein	1125174	1125311	+
CP003791	1026	465	fig|1218353.3.peg.1026	B598_1062		PLF_810_00001258	PGF_00265858	hypothetical protein	1125649	1127046	+	bi (<->)	CP047319	519	465	fig|83554.97.peg.519	GR632_02570		hypothetical protein	1	0.998
CP003791	1027	194	fig|1218353.3.peg.1027	B598_1063		PLF_810_00001181	PGF_00413605	transcriptional activator Trip230 protein	1127043	1127627	+	bi (<->)	CP047319	520	194	fig|83554.97.peg.520	GR632_02575		transcriptional activator Trip230 protein	1	0.995
CP003791	1028	409	fig|1218353.3.peg.1028	B598_1064		PLF_810_00001427	PGF_00170631	hypothetical protein	1127666	1128895	+	bi (<->)	CP047319	521	425	fig|83554.97.peg.521	GR632_02580		hypothetical protein	1	0.96
CP003791	1029	180	fig|1218353.3.peg.1029	B598_1065		PLF_810_00060458	PGF_04457297	5-formyltetrahydrofolate cyclo-ligase (EC 6.3.3.2)	1128898	1129440	+	bi (<->)	CP047319	522	180	fig|83554.97.peg.522	GR632_02585		5-formyltetrahydrofolate cyclo-ligase (EC 6.3.3.2)	1	0.994
CP003791	1030	349	fig|1218353.3.peg.1030	B598_1066	recA	PLF_810_00000096	PGF_00047078	RecA protein	1129853	1130902	+	bi (<->)	CP047319	523	349	fig|83554.97.peg.523	GR632_02590	recA	RecA protein	1	0.997
CP003791	1031	245	fig|1218353.3.peg.1031	B598_1067		PLF_810_00060531	PGF_00049690	Alternative para-aminobenzoate biosynthesis enzyme CT610	1130956	1131693	-	bi (<->)	CP047319	524	245	fig|83554.97.peg.524	GR632_02595		Alternative para-aminobenzoate biosynthesis enzyme CT610	1	0.996
CP003791	1032	242	fig|1218353.3.peg.1032	B598_1068		PLF_810_00001447	PGF_00049321	Alternative Folylglutamate Synthase	1131716	1132444	-	bi (<->)	CP047319	525	242	fig|83554.97.peg.525	GR632_02600		Alternative Folylglutamate Synthase	1	0.996
CP003791	1033	147	fig|1218353.3.peg.1033	B598_1069		PLF_810_00059186	PGF_09348764	Dihydrofolate reductase (EC 1.5.1.3)	1132416	1132859	-	bi (<->)	CP047319	526	162	fig|83554.97.peg.526	GR632_02605		Dihydrofolate reductase (EC 1.5.1.3)	1	0.901
CP003791	1034	447	fig|1218353.3.peg.1034	B598_1070	folK	PLF_810_00001274	PGF_03977305	2-amino-4-hydroxy-6-hydroxymethyldihydropteridine pyrophosphokinase (EC 2.7.6.3) / Dihydropteroate synthase (EC 2.5.1.15)	1132897	1134240	-	bi (<->)	CP047319	527	447	fig|83554.97.peg.527	GR632_02610	folP	2-amino-4-hydroxy-6-hydroxymethyldihydropteridine pyrophosphokinase (EC 2.7.6.3) / Dihydropteroate synthase (EC 2.5.1.15)	1	0.998
CP003791	1035	111	fig|1218353.3.peg.1035	B598_1071	folB	PLF_810_00001590	PGF_00423354	Dihydroneopterin aldolase (EC 4.1.2.25)	1134237	1134572	-	bi (<->)	CP047319	528	111	fig|83554.97.peg.528	GR632_02615	folB	Dihydroneopterin aldolase (EC 4.1.2.25)	1	0.991
CP003791	1036	571	fig|1218353.3.peg.1036	B598_1072	sigA	PLF_810_00000095	PGF_07072582	RNA polymerase sigma factor RpoD	1134647	1136362	-	bi (<->)	CP047319	529	569	fig|83554.97.peg.529	GR632_02620		RNA polymerase sigma factor RpoD	1	0.998
CP003791	1037	401	fig|1218353.3.peg.1037	B598_1073		PLF_810_00001284	PGF_00014043	Inclusion membrane protein-54	1136473	1137678	-	bi (<->)	CP047319	530	401	fig|83554.97.peg.530	GR632_02625		Inclusion membrane protein-54	1	0.998
CP003791	1038	98	fig|1218353.3.peg.1038	B598_1074	rpsT	PLF_810_00001352	PGF_02454577	SSU ribosomal protein S20p	1137962	1138258	+	bi (<->)	CP047319	531	98	fig|83554.97.peg.531	GR632_02630		SSU ribosomal protein S20p	0.99	0.99
CP003791	1039	224	fig|1218353.3.peg.1039	B598_1075		PLF_810_00001600	PGF_00014039	Inclusion membrane protein-46	1138440	1139114	+	bi (<->)	CP047319	532	278	fig|83554.97.peg.532	GR632_02635		Inclusion membrane protein-46	1	0.802
CP003791	1040	504	fig|1218353.3.peg.1040	B598_1076	recD	PLF_810_00001499	PGF_00767262	Exodeoxyribonuclease V alpha chain (EC 3.1.11.5)	1139124	1140638	-	bi (<->)	CP047319	533	504	fig|83554.97.peg.533	GR632_02640	recD	Exodeoxyribonuclease V alpha chain (EC 3.1.11.5)	1	0.998
CP003791	1041	614	fig|1218353.3.peg.1041	B598_1077		PLF_810_00001425	PGF_00204271	hypothetical protein	1140653	1142497	-	bi (<->)	CP047319	534	614	fig|83554.97.peg.534	GR632_02645		hypothetical protein	1	0.998
CP003791	1042	237	fig|1218353.3.peg.1042	B598_1078		PLF_810_00001356	PGF_00058336	Transcriptional regulator	1142692	1143405	+	bi (<->)	CP047319	535	237	fig|83554.97.peg.535	GR632_02650		Transcriptional regulator	1	0.996
CP003791	1043	204	fig|1218353.3.peg.1043	B598_1079		PLF_810_00001195	PGF_00007919	Glucosamine-1-phosphate N-acetyltransferase (EC 2.3.1.157)	1143465	1144079	+	bi (<->)	CP047319	536	204	fig|83554.97.peg.536	GR632_02655		Glucosamine-1-phosphate N-acetyltransferase (EC 2.3.1.157)	1	0.995
CP003791	1044	293	fig|1218353.3.peg.1044	B598_1080		PLF_810_00000920	PGF_06784545	(2E,6E)-farnesyl diphosphate synthase (EC 2.5.1.10)	1144095	1144976	+	bi (<->)	CP047319	537	293	fig|83554.97.peg.537	GR632_02660		(2E,6E)-farnesyl diphosphate synthase (EC 2.5.1.10)	1	0.997
CP003791	1045	84	fig|1218353.3.peg.1045	B598_1082		PLF_810_00000209	PGF_00260298	hypothetical protein	1145076	1145330	-	bi (<->)	CP047319	538	84	fig|83554.97.peg.538	GR632_02670		hypothetical protein	1	0.988
CP003791	1046	530	fig|1218353.3.peg.1046	B598_1083	thyX	PLF_810_00000070	PGF_00056902	Thymidylate synthase ThyX (EC 2.1.1.148)	1145413	1147005	-	bi (<->)	CP047319	539	530	fig|83554.97.peg.539	GR632_02675		Thymidylate synthase ThyX (EC 2.1.1.148)	1	0.998

## Sheet: Identity, %, from low to high
C. psittaci GR9									comp_genome_1_hit	C. psittaci AMK-16
ref_genome_contig	ref_genome_gene	ref_genome_aa_length	ref_genome_patric_id	ref_genome_locus_tag	ref_genome_gene_name	ref_genome_function	ref_genome_start	ref_genome_end		comp_genome_1_contig	comp_genome_1_gene	comp_genome_1_aa_length	comp_genome_1_locus_tag	comp_genome_1_gene_name	comp_genome_1_function	comp_genome_1_percent_identity	comp_genome_1_seq_coverage
CP003791	299	670	fig|1218353.3.peg.299	B598_0313		hypothetical protein	319496	321508	bi (<->)	CP047319	834	847	GR632_04160		hypothetical protein	0.743	0.786
CP003791	273	87	fig|1218353.3.peg.273	B598_0287		hypothetical protein	274257	274520	bi (<->)	CP047319	801	87	GR632_04020		hypothetical protein	0.747	0.989
CP003791	266	256	fig|1218353.3.peg.266	B598_0280		hypothetical protein	266738	267508	bi (<->)	CP047319	795	254	GR632_03985		hypothetical protein	0.782	0.996
CP003791	647	434	fig|1218353.3.peg.647	B598_0669		hypothetical protein	693891	695195	uni (->)	CP047319	148	414			hypothetical protein	0.805	0.986
CP003791	260	398	fig|1218353.3.peg.260	B598_0275		hypothetical protein	261710	262906	bi (<->)	CP047319	790	398	GR632_03960		hypothetical protein	0.827	0.997
CP003791	646	437	fig|1218353.3.peg.646	B598_0668		hypothetical protein	692447	693760	uni (->)	CP047319	834	847	GR632_04160		hypothetical protein	0.838	0.509
CP003791	254	190	fig|1218353.3.peg.254	B598_0269		DNA-3-methyladenine glycosylase II (EC 3.2.2.21)	253092	253664	bi (<->)	CP047319	784	168			DNA-3-methyladenine glycosylase II (EC 3.2.2.21)	0.869	0.946
CP003791	262	92	fig|1218353.3.peg.262	B598_0277		hypothetical protein	263962	264240	bi (<->)	CP047319	792	96	GR632_03970		hypothetical protein	0.87	0.948
CP003791	274	444	fig|1218353.3.peg.274	B598_0288		sodium-solute symporter, putative	274870	276204	bi (<->)	CP047319	802	444	GR632_04025		sodium-solute symporter, putative	0.928	0.998
CP003791	264	398	fig|1218353.3.peg.264	B598_0279	dapL	L,L-diaminopimelate aminotransferase (EC 2.6.1.83)	265277	266473	bi (<->)	CP047319	794	398	GR632_03980		L,L-diaminopimelate aminotransferase (EC 2.6.1.83)	0.932	0.997
CP003791	235	45	fig|1218353.3.peg.235	B598_0250		hypothetical protein	238307	238444	bi (<->)	CP047319	765	47			hypothetical protein	0.933	0.936
CP003791	272	562	fig|1218353.3.peg.272	B598_0286		hypothetical protein	272580	274268	bi (<->)	CP047319	800	545	GR632_04015		hypothetical protein	0.934	0.978
CP003791	175	272	fig|1218353.3.peg.175	B598_0188	prfB	Peptide chain release factor 2 @ programmed frameshift-containing	173897	174715	bi (<->)	CP047319	708	294			Peptide chain release factor 2 @ programmed frameshift-containing	0.938	0.874
CP003791	261	314	fig|1218353.3.peg.261	B598_0276		hypothetical protein	263013	263957	bi (<->)	CP047319	791	314	GR632_03965		hypothetical protein	0.939	0.997
CP003791	259	577	fig|1218353.3.peg.259	B598_0274	proS	Prolyl-tRNA synthetase (EC 6.1.1.15), bacterial type	259712	261445	bi (<->)	CP047319	789	577	GR632_03955		Prolyl-tRNA synthetase (EC 6.1.1.15), bacterial type	0.941	0.997
CP003791	271	110	fig|1218353.3.peg.271	B598_0285		Bis(5'-nucleosyl)-tetraphosphatase (asymmetrical) (EC 3.6.1.17)	272276	272608	bi (<->)	CP047319	799	110	GR632_04010		Bis(5'-nucleosyl)-tetraphosphatase (asymmetrical) (EC 3.6.1.17)	0.945	0.991
CP003791	268	694	fig|1218353.3.peg.268	B598_0282		hypothetical protein	269178	271262	bi (<->)	CP047319	797	694	GR632_03995		hypothetical protein	0.95	0.999
CP003791	257	191	fig|1218353.3.peg.257	B598_0272		Heat shock protein GrpE	257871	258446	bi (<->)	CP047319	787	191	GR632_03945	grpE	Heat shock protein GrpE	0.953	0.995
CP003791	269	198	fig|1218353.3.peg.269	B598_0283		hypothetical protein	271411	272007	bi (<->)	CP047319	798	289	GR632_04005		hypothetical protein	0.96	0.682
CP003791	267	411	fig|1218353.3.peg.267	B598_0281		hypothetical protein	267942	269177	bi (<->)	CP047319	796	411	GR632_03990		hypothetical protein	0.961	0.998
CP003791	263	347	fig|1218353.3.peg.263	B598_0278		ABC transporter, substrate-binding protein (cluster 15, trp?)	264237	265280	bi (<->)	CP047319	793	347	GR632_03975		ABC transporter, substrate-binding protein (cluster 15, trp?)	0.963	0.997
CP003791	255	681	fig|1218353.3.peg.255	B598_0270		3'-to-5' exoribonuclease RNase R	253664	255709	bi (<->)	CP047319	785	681	GR632_03935		3'-to-5' exoribonuclease RNase R	0.965	0.999
CP003791	270	98	fig|1218353.3.peg.270	B598_0284		hypothetical protein	271983	272279	uni (->)	CP047319	798	289	GR632_04005		hypothetical protein	0.968	0.325
CP003791	258	386	fig|1218353.3.peg.258	B598_0273	hrcA	Heat-inducible transcription repressor HrcA	258443	259603	bi (<->)	CP047319	788	386	GR632_03950	hrcA	Heat-inducible transcription repressor HrcA	0.969	0.995
CP003791	169	185	fig|1218353.3.peg.169	B598_0183		hypothetical protein	169335	169892	bi (<->)	CP047319	703	235	GR632_03515		hypothetical protein	0.978	0.774
CP003791	792	49	fig|1218353.3.peg.792			LSU ribosomal protein L35p	860970	861119	bi (<->)	CP047319	293	64	GR632_01435	rpmI	LSU ribosomal protein L35p	0.98	0.75
CP003791	878	279	fig|1218353.3.peg.878	B598_0908		hypothetical protein	954647	955486	bi (<->)	CP047319	379	554	GR632_01855		hypothetical protein	0.982	0.487
CP003791	222	59	fig|1218353.3.peg.222	B598_0237		hypothetical protein	226274	226453	bi (<->)	CP047319	752	117	GR632_03770		hypothetical protein	0.983	0.496
CP003791	609	62	fig|1218353.3.peg.609			hypothetical protein	646093	646281	bi (<->)	CP047319	106	85			hypothetical protein	0.984	0.718
CP003791	640	151	fig|1218353.3.peg.640	B598_0662		hypothetical protein	686896	687351	bi (<->)	CP047319	138	130	GR632_00660		hypothetical protein	0.985	0.992
CP003791	256	659	fig|1218353.3.peg.256	B598_0271	dnaK	Chaperone protein DnaK	255866	257845	bi (<->)	CP047319	786	658	GR632_03940	dnaK	Chaperone protein DnaK	0.988	0.998
CP003791	479	84	fig|1218353.3.peg.479	B598_0496	ltuB	hypothetical protein	501831	502085	bi (<->)	CP047319	1007	96	GR632_04975		LtuB protein	0.988	0.865
CP003791	596	85	fig|1218353.3.peg.596	B598_0614		MAC/perforin family protein	626393	626650	bi (<->)	CP047319	94	253			MAC/perforin family protein	0.988	0.332
CP003791	195	87	fig|1218353.3.peg.195	B598_0208	omcA	hypothetical protein	198716	198979	bi (<->)	CP047319	728	87	GR632_03640		9kDa-Cysteine-Rich Lipoprotein	0.989	0.989
CP003791	597	546	fig|1218353.3.peg.597	B598_0615		hypothetical protein	627267	628907	bi (<->)	CP047319	95	541	GR632_00460		hypothetical protein	0.989	0.998
CP003791	608	96	fig|1218353.3.peg.608	B598_0626		hypothetical protein	645438	645728	bi (<->)	CP047319	105	102			hypothetical protein	0.99	0.931
CP003791	1038	98	fig|1218353.3.peg.1038	B598_1074	rpsT	SSU ribosomal protein S20p	1137962	1138258	bi (<->)	CP047319	531	98	GR632_02630		SSU ribosomal protein S20p	0.99	0.99
CP003791	546	372	fig|1218353.3.peg.546	B598_0561		similar to hypothetical protein	578274	579392	bi (<->)	CP047319	44	339			similar to hypothetical protein	0.991	0.979
CP003791	595	111	fig|1218353.3.peg.595	B598_0613	mac	MAC/perforin family protein	626022	626357	bi (<->)	CP047319	93	133	GR632_00455		MAC/perforin family protein	0.991	0.827
CP003791	605	119	fig|1218353.3.peg.605	B598_0623		Queuine tRNA-ribosyltransferase (EC 2.4.2.29)	643119	643478	uni (->)	CP047319	102	372	GR632_00480		Queuine tRNA-ribosyltransferase (EC 2.4.2.29)	0.991	0.304
CP003791	204	123	fig|1218353.3.peg.204	B598_0217	rpsL	SSU ribosomal protein S12p (S23e)	205168	205539	bi (<->)	CP047319	734	123	GR632_03670		SSU ribosomal protein S12p (S23e)	0.992	0.992
CP003791	394	132	fig|1218353.3.peg.394	B598_0408		hypothetical protein	418996	419394	bi (<->)	CP047319	926	146	GR632_04585		hypothetical protein	0.992	0.897
CP003791	633	399	fig|1218353.3.peg.633	B598_0655		3-deoxy-D-manno-octulosonic acid transferase (EC 2.4.99.12)(EC 2.4.99.13)(EC 2.4.99.14)	671539	672738	bi (<->)	CP047319	131	286			3-deoxy-D-manno-octulosonic acid transferase (EC 2.4.99.12)(EC 2.4.99.13)(EC 2.4.99.14)	0.992	0.867
CP003791	782	148	fig|1218353.3.peg.782	B598_0809		tRNA-specific adenosine-34 deaminase (EC 3.5.4.33)	847832	848278	bi (<->)	CP047319	283	157	GR632_01380		tRNA-specific adenosine-34 deaminase (EC 3.5.4.33)	0.993	0.936
CP003791	921	141	fig|1218353.3.peg.921	B598_0955		hypothetical protein	1006319	1006744	bi (<->)	CP047319	417	214	GR632_02060		hypothetical protein	0.993	0.654
CP003791	112	180	fig|1218353.3.peg.112	B598_0121	rplE	LSU ribosomal protein L5p (L11e)	113996	114538	bi (<->)	CP047319	647	180	GR632_03225	rplE	LSU ribosomal protein L5p (L11e)	0.994	0.994
CP003791	155	175	fig|1218353.3.peg.155	B598_0166		DNA methyltransferase	154018	154545	bi (<->)	CP047319	690	175	GR632_03430		DNA methyltransferase	0.994	0.994
CP003791	530	466	fig|1218353.3.peg.530	B598_0545		amino acid antiporter	560460	561860	bi (<->)	CP047319	28	466	GR632_00130		amino acid antiporter	0.994	0.998
CP003791	745	159	fig|1218353.3.peg.745	B598_0771		Shikimate kinase I (EC 2.7.1.71)	810257	810736	bi (<->)	CP047319	246	163	GR632_01190		Shikimate kinase I (EC 2.7.1.71)	0.994	0.969
CP003791	777	167	fig|1218353.3.peg.777	B598_0804		hypothetical protein	845204	845707	bi (<->)	CP047319	278	167	GR632_01355		hypothetical protein	0.994	0.994
CP003791	817	177	fig|1218353.3.peg.817	B598_0844	mhcA3	hypothetical protein	891437	891970	bi (<->)	CP047319	318	177			hypothetical protein	0.994	0.994
CP003791	899	486	fig|1218353.3.peg.899	B598_0930		Alanyl-tRNA synthetase (EC 6.1.1.7)	976212	977672	bi (<->)	CP047319	400	875	GR632_01960	alaS	Alanyl-tRNA synthetase (EC 6.1.1.7)	0.994	0.554
CP003791	932	168	fig|1218353.3.peg.932	B598_0966		hypothetical protein	1017385	1017891	bi (<->)	CP047319	428	175	GR632_02110		hypothetical protein	0.994	0.954
CP003791	19	774	fig|1218353.3.peg.19	B598_0022		hypothetical protein	24204	26528	bi (<->)	CP047319	556	865	GR632_02760		hypothetical protein	0.995	0.894
CP003791	50	214	fig|1218353.3.peg.50	B598_0056	pyrH	Uridylate kinase (EC 2.7.4.22)	55354	55998	bi (<->)	CP047319	586	246	GR632_02920		Uridylate kinase (EC 2.7.4.22)	0.995	0.866
CP003791	53	391	fig|1218353.3.peg.53	B598_0060	ompA	hypothetical protein	58169	59344	bi (<->)	CP047319	589	391	GR632_02940		hypothetical protein	0.995	0.997
CP003791	62	184	fig|1218353.3.peg.62	B598_0069		hypothetical protein	70333	70887	bi (<->)	CP047319	598	217	GR632_02980		hypothetical protein	0.995	0.843
CP003791	309	383	fig|1218353.3.peg.309	B598_0323		Inclusion membrane protein-1	335401	336552	bi (<->)	CP047319	841	406	GR632_04195		Inclusion membrane protein-1	0.995	0.941
CP003791	371	186	fig|1218353.3.peg.371	B598_0385		hypothetical protein	398145	398705	bi (<->)	CP047319	904	205	GR632_04480		hypothetical protein	0.995	0.902
CP003791	741	205	fig|1218353.3.peg.741	B598_0767	bioD	Dethiobiotin synthase BioD (EC 6.3.3.3)	806324	806941	bi (<->)	CP047319	242	205	GR632_01170	bioD	Dethiobiotin synthase BioD (EC 6.3.3.3)	0.995	0.995
CP003791	764	220	fig|1218353.3.peg.764	B598_0791		hypothetical protein	830605	831267	bi (<->)	CP047319	265	240	GR632_01290		hypothetical protein	0.995	0.912
CP003791	51	282	fig|1218353.3.peg.51	B598_0057	tsf	Translation elongation factor Ts	56110	56958	bi (<->)	CP047319	587	282	GR632_02925		Translation elongation factor Ts	0.996	0.996
CP003791	159	264	fig|1218353.3.peg.159	B598_0170		hypothetical protein	159327	160121	bi (<->)	CP047319	694	264	GR632_03455		hypothetical protein	0.996	0.996
CP003791	276	229	fig|1218353.3.peg.276	B598_0290	aroG	2-keto-3-deoxy-D-arabino-heptulosonate-7-phosphate synthase I beta (EC 2.5.1.54)	276705	277394	bi (<->)	CP047319	804	280	GR632_04035	aroF	2-keto-3-deoxy-D-arabino-heptulosonate-7-phosphate synthase I beta (EC 2.5.1.54)	0.996	0.814
CP003791	320	285	fig|1218353.3.peg.320	B598_0333		hypothetical protein	344159	345016	bi (<->)	CP047319	852	288	GR632_04235		hypothetical protein	0.996	0.986
CP003791	413	223	fig|1218353.3.peg.413	B598_0428		LSU rRNA pseudouridine(955/2504/2580) synthase (EC 5.4.99.24)	436744	437415	bi (<->)	CP047319	943	275	GR632_04675		LSU rRNA pseudouridine(955/2504/2580) synthase (EC 5.4.99.24)	0.996	0.807
CP003791	500	271	fig|1218353.3.peg.500	B598_0517	lgt	Prolipoprotein diacylglyceryl transferase	525806	526621	bi (<->)	CP047319	1028	296	GR632_05080		Prolipoprotein diacylglyceryl transferase	0.996	0.912
CP003791	535	267	fig|1218353.3.peg.535	B598_0550		Methionine ABC transporter substrate-binding protein	566874	567677	bi (<->)	CP047319	33	284			Methionine ABC transporter substrate-binding protein	0.996	0.93
CP003791	552	278	fig|1218353.3.peg.552	B598_0569	surE	5'-nucleotidase SurE (EC 3.1.3.5)	584694	585530	bi (<->)	CP047319	51	278	GR632_00245	surE	5'-nucleotidase SurE (EC 3.1.3.5)	0.996	0.996
CP003791	553	247	fig|1218353.3.peg.553	B598_0570		tRNA-(cytosine32)-2-thiocytidine synthetase TtcA	585598	586341	bi (<->)	CP047319	52	244	GR632_00250		tRNA-(cytosine32)-2-thiocytidine synthetase TtcA	0.996	0.996
CP003791	649	238	fig|1218353.3.peg.649	B598_0671		hypothetical protein	695847	696563	uni (->)	CP047319	149	327	GR632_00705		hypothetical protein	0.996	0.725
CP003791	742	285	fig|1218353.3.peg.742	B598_0768		Adenosylmethionine-8-amino-7-oxononanoate aminotransferase (EC 2.6.1.62)	807360	808217	bi (<->)	CP047319	243	425	GR632_01175	bioA	Adenosylmethionine-8-amino-7-oxononanoate aminotransferase (EC 2.6.1.62)	0.996	0.668
CP003791	808	237	fig|1218353.3.peg.808	B598_0836		Integral membrane protein	880986	881699	bi (<->)	CP047319	309	237	GR632_01520		Integral membrane protein	0.996	0.996
CP003791	877	263	fig|1218353.3.peg.877	B598_0907		hypothetical protein	953823	954614	uni (->)	CP047319	379	554	GR632_01855		hypothetical protein	0.996	0.473
CP003791	54	1088	fig|1218353.3.peg.54	B598_0061		Penicillin-binding protein PBP2	59950	63216	bi (<->)	CP047319	590	1090	GR632_02945		Penicillin-binding protein PBP2	0.997	0.995
CP003791	65	320	fig|1218353.3.peg.65	B598_0072		Dipeptide ABC transporter, ATP-binding protein DppD (TC 3.A.1.5.2)	73061	74023	bi (<->)	CP047319	601	320	GR632_02995		Dipeptide ABC transporter, ATP-binding protein DppD (TC 3.A.1.5.2)	0.997	0.997
CP003791	74	398	fig|1218353.3.peg.74	B598_0081		D-alanyl-D-alanine carboxypeptidase (EC 3.4.16.4)	83464	84660	bi (<->)	CP047319	610	433	GR632_03040		D-alanyl-D-alanine carboxypeptidase (EC 3.4.16.4)	0.997	0.917
CP003791	98	324	fig|1218353.3.peg.98	B598_0107		Inclusion membrane protein-44	107161	108135	bi (<->)	CP047319	634	324	GR632_03160		Inclusion membrane protein-44	0.997	0.997
CP003791	191	366	fig|1218353.3.peg.191	B598_0204		hypothetical protein	193998	195098	bi (<->)	CP047319	724	382	GR632_03620		hypothetical protein	0.997	0.955
CP003791	245	370	fig|1218353.3.peg.245	B598_0260		Aminodeoxyfutalosine synthase (EC 2.5.1.120)	246440	247552	bi (<->)	CP047319	775	370	GR632_03885		Aminodeoxyfutalosine synthase (EC 2.5.1.120)	0.997	0.997
CP003791	283	332	fig|1218353.3.peg.283	B598_0297		hypothetical protein	286127	287125	bi (<->)	CP047319	811	332	GR632_04070		hypothetical protein	0.997	0.997
CP003791	286	676	fig|1218353.3.peg.286	B598_0300		hypothetical protein	291408	293438	bi (<->)	CP047319	814	676	GR632_04085		hypothetical protein	0.997	0.999
CP003791	347	344	fig|1218353.3.peg.347	B598_0361		hypothetical protein	373876	374910	bi (<->)	CP047319	880	344	GR632_04360		hypothetical protein	0.997	0.997
CP003791	372	362	fig|1218353.3.peg.372	B598_0386	trmU	tRNA-specific 2-thiouridylase MnmA (EC 2.8.1.13)	398799	399887	bi (<->)	CP047319	905	362	GR632_04485	mnmA	tRNA-specific 2-thiouridylase MnmA (EC 2.8.1.13)	0.997	0.997
CP003791	401	287	fig|1218353.3.peg.401	B598_0416	accA	Acetyl-coenzyme A carboxyl transferase alpha chain (EC 6.4.1.2)	424153	425016	bi (<->)	CP047319	931	324	GR632_04615		Acetyl-coenzyme A carboxyl transferase alpha chain (EC 6.4.1.2)	0.997	0.883
CP003791	443	337	fig|1218353.3.peg.443	B598_0459		Oxygen-independent coproporphyrinogen-III oxidase-like protein YggW	462983	463996	bi (<->)	CP047319	973	373	GR632_04810	hemW	Oxygen-independent coproporphyrinogen-III oxidase-like protein YggW	0.997	0.901
CP003791	450	345	fig|1218353.3.peg.450	B598_0466		hypothetical protein	471383	472420	bi (<->)	CP047319	979	393	GR632_04840		hypothetical protein	0.997	0.875
CP003791	572	329	fig|1218353.3.peg.572	B598_0590		Inclusion membrane protein-13	600179	601168	bi (<->)	CP047319	70	377	GR632_00350		Inclusion membrane protein-13	0.997	0.87
CP003791	635	306	fig|1218353.3.peg.635	B598_0657		Putative hydrolase	675555	676475	bi (<->)	CP047319	133	319	GR632_00635		Putative hydrolase	0.997	0.956
CP003791	659	417	fig|1218353.3.peg.659	B598_0681		hypothetical protein	705745	706998	bi (<->)	CP047319	159	366	GR632_00750		hypothetical protein	0.997	0.997
CP003791	671	734	fig|1218353.3.peg.671	B598_0694	recD_1	RecD-like DNA helicase YrrC	720819	723023	bi (<->)	CP047319	171	734	GR632_00810		RecD-like DNA helicase YrrC	0.997	0.999
CP003791	711	327	fig|1218353.3.peg.711	B598_0734	tal	Transaldolase (EC 2.2.1.2)	773413	774396	bi (<->)	CP047319	211	327	GR632_01015	tal	Transaldolase (EC 2.2.1.2)	0.997	0.997
CP003791	795	296	fig|1218353.3.peg.795	B598_0822	murB	UDP-N-acetylenolpyruvoylglucosamine reductase (EC 1.3.1.98)	862648	863538	bi (<->)	CP047319	296	296	GR632_01450	murB	UDP-N-acetylenolpyruvoylglucosamine reductase (EC 1.3.1.98)	0.997	0.997
CP003791	805	291	fig|1218353.3.peg.805	B598_0833	sucD	Succinyl-CoA ligase [ADP-forming] alpha chain (EC 6.2.1.5)	878002	878877	bi (<->)	CP047319	306	291	GR632_01505	sucD	Succinyl-CoA ligase [ADP-forming] alpha chain (EC 6.2.1.5)	0.997	0.997
CP003791	880	342	fig|1218353.3.peg.880	B598_0910	miaA	tRNA dimethylallyltransferase (EC 2.5.1.75)	956628	957656	bi (<->)	CP047319	381	342	GR632_01865	miaA	tRNA dimethylallyltransferase (EC 2.5.1.75)	0.997	0.997
CP003791	972	289	fig|1218353.3.peg.972	B598_1007		Type III secretion inner membrane protein SctT	1065184	1066053	bi (<->)	CP047319	467	289	GR632_02305		Type III secretion inner membrane protein SctT	0.997	0.997
CP003791	982	356	fig|1218353.3.peg.982	B598_1018		Xaa-Pro aminopeptidase (EC 3.4.11.9)	1075421	1076491	bi (<->)	CP047319	477	356	GR632_02355		Xaa-Pro aminopeptidase (EC 3.4.11.9)	0.997	0.997
CP003791	11	506	fig|1218353.3.peg.11	B598_0014		2-acylglycerophosphoethanolamine acyltransferase	14298	15818	bi (<->)	CP047319	549	570	GR632_02725		2-acylglycerophosphoethanolamine acyltransferase	0.998	0.886
CP003791	44	472	fig|1218353.3.peg.44	B598_0047		FIG047302: Type III secretion S/T Protein Kinase	48066	49484	bi (<->)	CP047319	580	502	GR632_02880		FIG047302: Type III secretion S/T Protein Kinase	0.998	0.938
CP003791	68	400	fig|1218353.3.peg.68	B598_0075	pgk	Phosphoglycerate kinase (EC 2.7.2.3)	76085	77287	bi (<->)	CP047319	604	403	GR632_03010	pgk	Phosphoglycerate kinase (EC 2.7.2.3)	0.998	0.99
CP003791	133	497	fig|1218353.3.peg.133	B598_0144		Nucleoside-triphosphate transporter, NTT2	131708	133201	bi (<->)	CP047319	669	549	GR632_03345	npt2	Nucleoside-triphosphate transporter, NTT2	0.998	0.903
CP003791	223	449	fig|1218353.3.peg.223	B598_0238		Sodium:alanine symporter family protein	226830	228179	bi (<->)	CP047319	753	449	GR632_03775		Sodium:alanine symporter family protein	0.998	0.998
CP003791	303	898	fig|1218353.3.peg.303	B598_0317		hypothetical protein	324319	327015	bi (<->)	CP047319	835	926	GR632_04165		hypothetical protein	0.998	0.969
CP003791	378	556	fig|1218353.3.peg.378	B598_0392		hypothetical protein	405247	406917	bi (<->)	CP047319	910	690	GR632_04505		hypothetical protein	0.998	0.804
CP003791	471	588	fig|1218353.3.peg.471	B598_0488		Intramembrane protease RasP/YluC, implicated in cell division based on FtsL cleavage	493618	495384	bi (<->)	CP047319	999	622	GR632_04935		Intramembrane protease RasP/YluC, implicated in cell division based on FtsL cleavage	0.998	0.944
CP003791	485	530	fig|1218353.3.peg.485	B598_0502	malQ	4-alpha-glucanotransferase (amylomaltase) (EC 2.4.1.25)	508020	509612	bi (<->)	CP047319	1013	530	GR632_05005		4-alpha-glucanotransferase (amylomaltase) (EC 2.4.1.25)	0.998	0.998
CP003791	581	1124	fig|1218353.3.peg.581	B598_0599		hypothetical protein	609740	613114	bi (<->)	CP047319	79	1154	GR632_00395		hypothetical protein	0.998	0.97
CP003791	612	457	fig|1218353.3.peg.612	B598_0630		hypothetical protein	647779	649152	bi (<->)	CP047319	109	432	GR632_00505		hypothetical protein	0.998	0.998
CP003791	622	533	fig|1218353.3.peg.622	B598_0642		Oligopeptide ABC transporter, substrate-binding protein OppA (TC 3.A.1.5.1)	657274	658875	bi (<->)	CP047319	119	534	GR632_00560		Oligopeptide ABC transporter, substrate-binding protein OppA (TC 3.A.1.5.1)	0.998	0.996
CP003791	629	470	fig|1218353.3.peg.629	B598_0649		2-oxoglutarate/malate translocator	665527	666939	bi (<->)	CP047319	126	470	GR632_00595		2-oxoglutarate/malate translocator	0.998	0.998
CP003791	636	506	fig|1218353.3.peg.636	B598_0658		Monooxygenase	676626	678146	bi (<->)	CP047319	134	506	GR632_00640		Monooxygenase	0.998	0.998
CP003791	728	562	fig|1218353.3.peg.728	B598_0754		hypothetical protein	792864	794552	bi (<->)	CP047319	228	420	GR632_01110		hypothetical protein	0.998	0.998
CP003791	762	504	fig|1218353.3.peg.762	B598_0789		hypothetical protein	827578	829092	bi (<->)	CP047319	263	504	GR632_01280		hypothetical protein	0.998	0.998
CP003791	803	459	fig|1218353.3.peg.803	B598_0831		N-acyl-L-amino acid amidohydrolase (EC 3.5.1.14)	874778	876157	bi (<->)	CP047319	304	459	GR632_01495		N-acyl-L-amino acid amidohydrolase (EC 3.5.1.14)	0.998	0.998
CP003791	829	939	fig|1218353.3.peg.829	B598_0857		hypothetical protein	897637	900456	bi (<->)	CP047319	330	939	GR632_01585		hypothetical protein	0.998	0.999
CP003791	906	614	fig|1218353.3.peg.906	B598_0937		CHLTR possible phosphoprotein	985662	987506	bi (<->)	CP047319	405	834	GR632_01985		CHLTR possible phosphoprotein	0.998	0.735
CP003791	909	401	fig|1218353.3.peg.909	B598_0940		RNA methyltransferase, TrmA family	989173	990378	bi (<->)	CP047319	407	401	GR632_01995	rlmD	RNA methyltransferase, TrmA family	0.998	0.998
CP003791	953	421	fig|1218353.3.peg.953	B598_0988	clpX	ATP-dependent Clp protease ATP-binding subunit ClpX	1040697	1041962	bi (<->)	CP047319	448	421	GR632_02210	clpX	ATP-dependent Clp protease ATP-binding subunit ClpX	0.998	0.998
CP003791	990	635	fig|1218353.3.peg.990	B598_1026	thrS	Threonyl-tRNA synthetase (EC 6.1.1.3)	1083626	1085533	bi (<->)	CP047319	484	635	GR632_02390	thrS	Threonyl-tRNA synthetase (EC 6.1.1.3)	0.998	0.998
CP003791	1014	571	fig|1218353.3.peg.1014	B598_1051		Heat shock protein 60 kDa family chaperone GroEL	1112185	1113900	bi (<->)	CP047319	508	544	GR632_02515		Heat shock protein 60 kDa family chaperone GroEL	0.998	0.998
CP003791	9	724	fig|1218353.3.peg.9	B598_0010		Exodeoxyribonuclease V beta chain (EC 3.1.11.5)	8878	11052	bi (<->)	CP047319	547	1045	GR632_02715	recB	Exodeoxyribonuclease V beta chain (EC 3.1.11.5)	0.999	0.687
CP003791	10	959	fig|1218353.3.peg.10	B598_0011	recC	Exodeoxyribonuclease V gamma chain (EC 3.1.11.5)	11039	13918	bi (<->)	CP047319	548	1022	GR632_02720		Exodeoxyribonuclease V gamma chain (EC 3.1.11.5)	0.999	0.937
CP003791	135	869	fig|1218353.3.peg.135	B598_0146	polA	DNA polymerase I (EC 2.7.7.7)	134339	136948	bi (<->)	CP047319	671	869	GR632_03355	polA	DNA polymerase I (EC 2.7.7.7)	0.999	0.999
CP003791	179	873	fig|1218353.3.peg.179	B598_0192		hypothetical protein	176624	179245	bi (<->)	CP047319	712	873	GR632_03565	tarP	hypothetical protein	0.999	0.999
CP003791	220	933	fig|1218353.3.peg.220	B598_0235		hypothetical protein	222927	225728	bi (<->)	CP047319	750	933	GR632_03760		hypothetical protein	0.999	0.999
CP003791	287	998	fig|1218353.3.peg.287	B598_0301		Polymorphic outer membrane protein	293489	296485	bi (<->)	CP047319	815	998	GR632_04090		Polymorphic outer membrane protein	0.999	0.999
CP003791	296	844	fig|1218353.3.peg.296	B598_0310		Polymorphic outer membrane protein	315971	318505	bi (<->)	CP047319	824	849	GR632_04130		Polymorphic outer membrane protein	0.999	0.993
CP003791	322	683	fig|1218353.3.peg.322	B598_0336		Uncharacterized protein YyaL	346570	348621	bi (<->)	CP047319	854	700	GR632_04250		Uncharacterized protein YyaL	0.999	0.974
CP003791	494	884	fig|1218353.3.peg.494	B598_0511	infB	Translation initiation factor 2	517983	520637	bi (<->)	CP047319	1022	873	GR632_05050	infB	Translation initiation factor 2	0.999	0.999
CP003791	513	790	fig|1218353.3.peg.513	B598_0529	yaeT	Outer membrane protein assembly factor YaeT	539945	542317	bi (<->)	CP047319	12	790	GR632_00050	bamA	Outer membrane protein assembly factor YaeT	0.999	0.999
CP003791	520	925	fig|1218353.3.peg.520	B598_0536		Amino acid transporter	546809	549586	bi (<->)	CP047319	19	925	GR632_00085		Amino acid transporter	0.999	0.999
CP003791	538	806	fig|1218353.3.peg.538	B598_0553	gyrB	DNA gyrase subunit B (EC 5.99.1.3)	568940	571360	bi (<->)	CP047319	36	806	GR632_00170	gyrB	DNA gyrase subunit B (EC 5.99.1.3)	0.999	0.999
CP003791	539	830	fig|1218353.3.peg.539	B598_0554	gyrA	DNA gyrase subunit A (EC 5.99.1.3)	571376	573868	bi (<->)	CP047319	37	830	GR632_00175	gyrA	DNA gyrase subunit A (EC 5.99.1.3)	0.999	0.999
CP003791	637	1469	fig|1218353.3.peg.637	B598_0659		Inclusion membrane protein-14	678247	682656	bi (<->)	CP047319	135	1469	GR632_00645		Inclusion membrane protein-14	0.999	0.999
CP003791	712	1393	fig|1218353.3.peg.712	B598_0735	rpoC	DNA-directed RNA polymerase beta' subunit (EC 2.7.7.6)	774508	778689	bi (<->)	CP047319	212	1393	GR632_01020	rpoC	DNA-directed RNA polymerase beta' subunit (EC 2.7.7.6)	0.999	0.999
CP003791	851	1005	fig|1218353.3.peg.851	B598_0880	glyQ	Glycyl-tRNA synthetase alpha chain (EC 6.1.1.14) / Glycyl-tRNA synthetase beta chain (EC 6.1.1.14)	922058	925075	bi (<->)	CP047319	352	1005	GR632_01705		Glycyl-tRNA synthetase alpha chain (EC 6.1.1.14) / Glycyl-tRNA synthetase beta chain (EC 6.1.1.14)	0.999	0.999
CP003791	867	749	fig|1218353.3.peg.867	B598_0897	priA	Helicase PriA essential for oriC/DnaA-independent DNA replication	942315	944564	bi (<->)	CP047319	369	749	GR632_01800	priA	Helicase PriA essential for oriC/DnaA-independent DNA replication	0.999	0.999
CP003791	902	1011	fig|1218353.3.peg.902	B598_0933		Transcription-repair coupling factor	979031	982066	bi (<->)	CP047319	401	1083	GR632_01965	mfd	Transcription-repair coupling factor	0.999	0.933
CP003791	949	1165	fig|1218353.3.peg.949	B598_0983		DNA/RNA helicases, SNF2 family	1034779	1038276	bi (<->)	CP047319	444	1165	GR632_02190		DNA/RNA helicases, SNF2 family	0.999	0.999
CP003791	1	331	fig|1218353.3.peg.1	B598_0001	hemB	Porphobilinogen synthase (EC 4.2.1.24)	149	1144	bi (<->)	CP047319	540	331	GR632_02680	hemB	Porphobilinogen synthase (EC 4.2.1.24)	1	0.997
CP003791	2	472	fig|1218353.3.peg.2	B598_0002	nqrA	Na(+)-translocating NADH-quinone reductase subunit A (EC 1.6.5.8)	1160	2578	bi (<->)	CP047319	541	472	GR632_02685		Na(+)-translocating NADH-quinone reductase subunit A (EC 1.6.5.8)	1	0.998
CP003791	3	144	fig|1218353.3.peg.3	B598_0003		hypothetical protein	2601	3035	bi (<->)	CP047319	542	144	GR632_02690		hypothetical protein	1	0.993
CP003791	4	717	fig|1218353.3.peg.4	B598_0004	greA	Uncharacterized N-terminal domain of the transcription elongation factor GreA, type 2 / Transcription elongation factor GreA	3148	5301	bi (<->)	CP047319	543	717	GR632_02695		Uncharacterized N-terminal domain of the transcription elongation factor GreA, type 2 / Transcription elongation factor GreA	1	0.999
CP003791	5	397	fig|1218353.3.peg.5	B598_0006		Aspartate aminotransferase (EC 2.6.1.1)	5452	6645	bi (<->)	CP047319	544	397	GR632_02705		Aspartate aminotransferase (EC 2.6.1.1)	1	0.997
CP003791	6	38	fig|1218353.3.peg.6	B598_0007		hypothetical protein	6680	6796	bi (<->)	CP047319	545	38			hypothetical protein	1	0.974
CP003791	7	355	fig|1218353.3.peg.7	B598_0008		Rod shape-determining protein MreC	6889	7956	bi (<->)	CP047319	546	355	GR632_02710		Rod shape-determining protein MreC	1	0.997
CP003791	8	318	fig|1218353.3.peg.8	B598_0009	recB	Exodeoxyribonuclease V beta chain (EC 3.1.11.5)	7916	8872	uni (->)	CP047319	547	1045	GR632_02715	recB	Exodeoxyribonuclease V beta chain (EC 3.1.11.5)	1	0.303
CP003791	12	326	fig|1218353.3.peg.12	B598_0015		Rhodanese domain protein UPF0176, Firmicutes subgroup	15843	16823	bi (<->)	CP047319	550	326	GR632_02730		Rhodanese domain protein UPF0176, Firmicutes subgroup	1	0.997
CP003791	13	209	fig|1218353.3.peg.13	B598_0016	rpsD	SSU ribosomal protein S4p (S9e) @ SSU ribosomal protein S4p (S9e), zinc-independent	17044	17673	bi (<->)	CP047319	551	209	GR632_02735	rpsD	SSU ribosomal protein S4p (S9e) @ SSU ribosomal protein S4p (S9e), zinc-independent	1	0.995
CP003791	14	251	fig|1218353.3.peg.14	B598_0017		Endonuclease IV (EC 3.1.21.2)	17741	18496	bi (<->)	CP047319	552	289	GR632_02740		Endonuclease IV (EC 3.1.21.2)	1	0.865
CP003791	16	547	fig|1218353.3.peg.16	B598_0019		Peptidoglycan lipid II flippase MurJ	18676	20319	bi (<->)	CP047319	553	547	GR632_02745		Peptidoglycan lipid II flippase MurJ	1	0.998
CP003791	17	428	fig|1218353.3.peg.17	B598_0020		hypothetical protein	20427	21713	bi (<->)	CP047319	554	428	GR632_02750		hypothetical protein	1	0.998
CP003791	18	639	fig|1218353.3.peg.18	B598_0021	srpA1	hypothetical protein	21821	23740	bi (<->)	CP047319	555	639	GR632_02755		hypothetical protein	1	0.998
CP003791	21	867	fig|1218353.3.peg.21	B598_0023		hypothetical protein	26731	29334	bi (<->)	CP047319	557	882	GR632_02765		hypothetical protein	1	0.982
CP003791	22	76	fig|1218353.3.peg.22	B598_0024		hypothetical protein	29383	29613	bi (<->)	CP047319	558	76	GR632_02770		hypothetical protein	1	0.987
CP003791	23	240	fig|1218353.3.peg.23	B598_0025		Lipopolysaccharide ABC transporter, ATP-binding protein LptB	29610	30332	bi (<->)	CP047319	559	240	GR632_02775	lptB	Lipopolysaccharide ABC transporter, ATP-binding protein LptB	1	0.996
CP003791	24	161	fig|1218353.3.peg.24	B598_0026		hypothetical protein	30340	30825	bi (<->)	CP047319	560	161	GR632_02780		hypothetical protein	1	0.994
CP003791	25	269	fig|1218353.3.peg.25	B598_0027	kdsA	2-Keto-3-deoxy-D-manno-octulosonate-8-phosphate synthase (EC 2.5.1.55)	30822	31631	bi (<->)	CP047319	561	269	GR632_02785	kdsA	2-Keto-3-deoxy-D-manno-octulosonate-8-phosphate synthase (EC 2.5.1.55)	1	0.996
CP003791	26	78	fig|1218353.3.peg.26	B598_0029		KH domain RNA binding protein YlqC	32076	32312	bi (<->)	CP047319	562	78	GR632_02795		KH domain RNA binding protein YlqC	1	0.987
CP003791	27	325	fig|1218353.3.peg.27	B598_0030		LSU rRNA pseudouridine(1911/1915/1917) synthase (EC 5.4.99.23)	32430	33407	bi (<->)	CP047319	563	325	GR632_02800		LSU rRNA pseudouridine(1911/1915/1917) synthase (EC 5.4.99.23)	1	0.997
CP003791	28	102	fig|1218353.3.peg.28	B598_0031		hypothetical protein	33607	33915	bi (<->)	CP047319	564	102	GR632_02805		hypothetical protein	1	0.99
CP003791	29	97	fig|1218353.3.peg.29	B598_0032		hypothetical protein	33917	34210	bi (<->)	CP047319	565	97	GR632_02810		hypothetical protein	1	0.99
CP003791	30	479	fig|1218353.3.peg.30	B598_0033		DNA topoisomerase IV subunit A (EC 5.99.1.3)	34323	35762	bi (<->)	CP047319	566	479	GR632_02815		DNA topoisomerase IV subunit A (EC 5.99.1.3)	1	0.998
CP003791	31	602	fig|1218353.3.peg.31	B598_0034		DNA topoisomerase IV subunit B (EC 5.99.1.3)	35766	37574	bi (<->)	CP047319	567	602	GR632_02820		DNA topoisomerase IV subunit B (EC 5.99.1.3)	1	0.998
CP003791	32	338	fig|1218353.3.peg.32	B598_0035		Glutamyl-tRNA reductase (EC 1.2.1.70)	38151	39167	bi (<->)	CP047319	568	338	GR632_02825		Glutamyl-tRNA reductase (EC 1.2.1.70)	1	0.997
CP003791	33	47	fig|1218353.3.peg.33	B598_0036		hypothetical protein	39276	39419	bi (<->)	CP047319	569	47			hypothetical protein	1	0.979
CP003791	34	134	fig|1218353.3.peg.34	B598_0037		FIG042683: Type III secretion	39513	39917	bi (<->)	CP047319	570	134	GR632_02830		FIG042683: Type III secretion	1	0.993
CP003791	35	809	fig|1218353.3.peg.35	B598_0038		FIG016943: Forkhead domain protein	39937	42366	bi (<->)	CP047319	571	809	GR632_02835		FIG016943: Forkhead domain protein	1	0.999
CP003791	36	83	fig|1218353.3.peg.36	B598_0039		FIG016943: Type III secretion	42413	42664	bi (<->)	CP047319	572	83	GR632_02840		FIG016943: Type III secretion	1	0.988
CP003791	37	39	fig|1218353.3.peg.37	B598_0040		hypothetical protein	42823	42942	bi (<->)	CP047319	573	84	GR632_02845		hypothetical protein	1	0.452
CP003791	38	149	fig|1218353.3.peg.38	B598_0041		FIG016921: Type III secretion protein	42961	43410	bi (<->)	CP047319	574	149	GR632_02850		FIG016921: Type III secretion protein	1	0.993
CP003791	39	222	fig|1218353.3.peg.39	B598_0042		FIG016647: Type III secretion protein	43454	44122	bi (<->)	CP047319	575	222	GR632_02855		FIG016647: Type III secretion protein	1	0.995
CP003791	40	410	fig|1218353.3.peg.40	B598_0043		Type III secretion cytoplasmic ATP synthase (EC 3.6.3.14, YscN,SpaL,MxiB,HrcN,EscN)	44220	45452	bi (<->)	CP047319	576	442	GR632_02860		Type III secretion cytoplasmic ATP synthase (EC 3.6.3.14, YscN,SpaL,MxiB,HrcN,EscN)	1	0.925
CP003791	41	172	fig|1218353.3.peg.41	B598_0044		FIG016940: Type III secretion protein	45473	45991	bi (<->)	CP047319	577	172	GR632_02865		FIG016940: Type III secretion protein	1	0.994
CP003791	42	282	fig|1218353.3.peg.42	B598_0045	copE	FIG046930: Type III secretion protein	45982	46830	bi (<->)	CP047319	578	282	GR632_02870		FIG046930: Type III secretion protein	1	0.996
CP003791	43	371	fig|1218353.3.peg.43	B598_0046		Type III secretion inner membrane protein (YscQ,homologous to flagellar export components)	46843	47958	bi (<->)	CP047319	579	371	GR632_02875		Type III secretion inner membrane protein (YscQ,homologous to flagellar export components)	1	0.997
CP003791	45	885	fig|1218353.3.peg.45	B598_0048		Type III secretion protein SctC	49547	52204	bi (<->)	CP047319	581	907	GR632_02885		Type III secretion protein SctC	1	0.975
CP003791	46	40	fig|1218353.3.peg.46	B598_0050		hypothetical protein	52717	52839	bi (<->)	CP047319	582	40			hypothetical protein	1	0.975
CP003791	47	358	fig|1218353.3.peg.47	B598_0051		Protein-arginine kinase McsB (EC 2.7.14.1)	52847	53923	bi (<->)	CP047319	583	358	GR632_02895		Protein-arginine kinase McsB (EC 2.7.14.1)	1	0.997
CP003791	48	172	fig|1218353.3.peg.48	B598_0052		Protein-arginine kinase activator protein McsA	53907	54425	bi (<->)	CP047319	584	172	GR632_02900		Protein-arginine kinase activator protein McsA	1	0.994
CP003791	49	180	fig|1218353.3.peg.49	B598_0055	frr	Ribosome recycling factor	54828	55370	bi (<->)	CP047319	585	180	GR632_02915		Ribosome recycling factor	1	0.994
CP003791	52	245	fig|1218353.3.peg.52	B598_0058	rpsB	SSU ribosomal protein S2p (SAe)	56958	57695	bi (<->)	CP047319	588	276	GR632_02930	rpsB	SSU ribosomal protein S2p (SAe)	1	0.884
CP003791	55	335	fig|1218353.3.peg.55	B598_0062		GTP cyclohydrolase III (methanopterin)	63289	64296	bi (<->)	CP047319	591	335	GR632_02950		GTP cyclohydrolase III (methanopterin)	1	0.997
CP003791	56	484	fig|1218353.3.peg.56	B598_0063	sufB	Iron-sulfur cluster assembly protein SufB	64629	66083	bi (<->)	CP047319	592	484	GR632_02955	sufB	Iron-sulfur cluster assembly protein SufB	1	0.998
CP003791	57	223	fig|1218353.3.peg.57	B598_0064	sufC	Iron-sulfur cluster assembly ATPase protein SufC	66183	66854	bi (<->)	CP047319	593	255	GR632_02960	sufC	Iron-sulfur cluster assembly ATPase protein SufC	1	0.871
CP003791	58	426	fig|1218353.3.peg.58	B598_0065		Iron-sulfur cluster assembly protein SufD	66857	68137	bi (<->)	CP047319	594	426	GR632_02965		Iron-sulfur cluster assembly protein SufD	1	0.998
CP003791	59	406	fig|1218353.3.peg.59	B598_0066	sufS	Cysteine desulfurase (EC 2.8.1.7) => SufS	68127	69347	bi (<->)	CP047319	595	406	GR632_02970	sufS	Cysteine desulfurase (EC 2.8.1.7) => SufS	1	0.998
CP003791	60	262	fig|1218353.3.peg.60	B598_0067		hypothetical protein	69351	70139	bi (<->)	CP047319	596	262	GR632_02975		hypothetical protein	1	0.996
CP003791	61	52	fig|1218353.3.peg.61	B598_0068		hypothetical protein	70149	70307	bi (<->)	CP047319	597	52			FIG00494583: hypothetical protein	1	0.981
CP003791	63	279	fig|1218353.3.peg.63	B598_0070		Chromosome (plasmid) partitioning protein ParB	71227	72066	bi (<->)	CP047319	599	279	GR632_02985		Chromosome (plasmid) partitioning protein ParB	1	0.996
CP003791	64	322	fig|1218353.3.peg.64	B598_0071		Dipeptide ABC transporter, ATP-binding protein DppF (TC 3.A.1.5.2)	72100	73068	bi (<->)	CP047319	600	322	GR632_02990		Dipeptide ABC transporter, ATP-binding protein DppF (TC 3.A.1.5.2)	1	0.997
CP003791	66	224	fig|1218353.3.peg.66	B598_0073		Phosphate transport regulator (distant homolog of PhoU)	74077	74751	bi (<->)	CP047319	602	224	GR632_03000		Phosphate transport regulator (distant homolog of PhoU)	1	0.996
CP003791	67	426	fig|1218353.3.peg.67	B598_0074		Probable low-affinity inorganic phosphate transporter	74758	76038	bi (<->)	CP047319	603	426	GR632_03005		Probable low-affinity inorganic phosphate transporter	1	0.998
CP003791	69	504	fig|1218353.3.peg.69	B598_0076		hypothetical protein	77759	79273	bi (<->)	CP047319	605	504	GR632_03015		hypothetical protein	1	0.998
CP003791	70	390	fig|1218353.3.peg.70	B598_0077		hypothetical protein	79287	80459	bi (<->)	CP047319	606	390	GR632_03020		hypothetical protein	1	0.997
CP003791	71	384	fig|1218353.3.peg.71	B598_0078		hypothetical protein	80613	81767	bi (<->)	CP047319	607	384	GR632_03025		hypothetical protein	1	0.997
CP003791	72	405	fig|1218353.3.peg.72	B598_0079		Nol1/Nop2/Sun family protein	81784	83001	bi (<->)	CP047319	608	405	GR632_03030		Nol1/Nop2/Sun family protein	1	0.998
CP003791	73	120	fig|1218353.3.peg.73	B598_0080		hypothetical protein	83019	83381	bi (<->)	CP047319	609	120	GR632_03035		hypothetical protein	1	0.992
CP003791	75	140	fig|1218353.3.peg.75	B598_0083		hypothetical protein	84876	85298	bi (<->)	CP047319	611	140	GR632_03045		hypothetical protein	1	0.993
CP003791	76	141	fig|1218353.3.peg.76	B598_0084	rsbW	Serine-protein kinase RsbW (EC 2.7.11.1)	85299	85724	bi (<->)	CP047319	612	141	GR632_03050		Serine-protein kinase RsbW (EC 2.7.11.1)	1	0.993
CP003791	77	199	fig|1218353.3.peg.77	B598_0085		hypothetical protein	85711	86310	bi (<->)	CP047319	613	199	GR632_03055		hypothetical protein	1	0.995
CP003791	78	318	fig|1218353.3.peg.78	B598_0086		TPR domain protein	86327	87283	bi (<->)	CP047319	614	318	GR632_03060		TPR domain protein	1	0.997
CP003791	79	294	fig|1218353.3.peg.79	B598_0087		hypothetical protein	87437	88321	bi (<->)	CP047319	615	294	GR632_03065		hypothetical protein	1	0.997
CP003791	80	1242	fig|1218353.3.peg.80	B598_0088	dnaE	DNA polymerase III alpha subunit (EC 2.7.7.7)	88318	92046	bi (<->)	CP047319	616	1242	GR632_03070	dnaE	DNA polymerase III alpha subunit (EC 2.7.7.7)	1	0.999
CP003791	81	455	fig|1218353.3.peg.81	B598_0089	uhpC	Possible sugar-phosphate sensor or MFS family transporter	92071	93438	bi (<->)	CP047319	617	455	GR632_03075		Possible sugar-phosphate sensor or MFS family transporter	1	0.998
CP003791	82	66	fig|1218353.3.peg.82	B598_0090		hypothetical protein	93684	93884	bi (<->)	CP047319	618	66	GR632_03080		hypothetical protein	1	0.985
CP003791	83	430	fig|1218353.3.peg.83	B598_0091	hisS	Histidyl-tRNA synthetase (EC 6.1.1.21)	93952	95244	bi (<->)	CP047319	619	430	GR632_03085		Histidyl-tRNA synthetase (EC 6.1.1.21)	1	0.998
CP003791	84	584	fig|1218353.3.peg.84	B598_0092	aspS	Aspartyl-tRNA synthetase (EC 6.1.1.12) @ Aspartyl-tRNA(Asn) synthetase (EC 6.1.1.23)	95219	96973	bi (<->)	CP047319	620	584	GR632_03090	aspS	Aspartyl-tRNA synthetase (EC 6.1.1.12) @ Aspartyl-tRNA(Asn) synthetase (EC 6.1.1.23)	1	0.998
CP003791	85	255	fig|1218353.3.peg.85	B598_0093		FKBP-type peptidyl-prolyl cis-trans isomerase FklB (EC 5.2.1.8)	97049	97816	bi (<->)	CP047319	621	255	GR632_03095		FKBP-type peptidyl-prolyl cis-trans isomerase FklB (EC 5.2.1.8)	1	0.996
CP003791	86	156	fig|1218353.3.peg.86	B598_0094		tRNA (cytidine(34)-2'-O)-methyltransferase (EC 2.1.1.207)	97813	98283	bi (<->)	CP047319	622	156	GR632_03100		tRNA (cytidine(34)-2'-O)-methyltransferase (EC 2.1.1.207)	1	0.994
CP003791	87	102	fig|1218353.3.peg.87	B598_0095	trx	Thioredoxin	98280	98588	bi (<->)	CP047319	623	102	GR632_03105	trxA	Thioredoxin	1	0.99
CP003791	88	51	fig|1218353.3.peg.88	B598_0097		hypothetical protein	98997	99152	bi (<->)	CP047319	624	51			FIG00494589: hypothetical protein	1	0.98
CP003791	89	238	fig|1218353.3.peg.89	B598_0098		hypothetical protein	99718	100434	bi (<->)	CP047319	625	238	GR632_03115		hypothetical protein	1	0.996
CP003791	90	153	fig|1218353.3.peg.90	B598_0099		tRNA threonylcarbamoyladenosine biosynthesis protein TsaE	100413	100874	bi (<->)	CP047319	626	153	GR632_03120	tsaE	tRNA threonylcarbamoyladenosine biosynthesis protein TsaE	1	0.993
CP003791	91	249	fig|1218353.3.peg.91	B598_0100		DNA polymerase III, epsilon chain	100884	101633	bi (<->)	CP047319	627	249	GR632_03125		DNA polymerase III, epsilon chain	1	0.996
CP003791	92	156	fig|1218353.3.peg.92	B598_0101		Cytosolic acyl-CoA thioester hydrolase family protein	101792	102262	bi (<->)	CP047319	628	156	GR632_03130		Cytosolic acyl-CoA thioester hydrolase family protein	1	0.994
CP003791	93	541	fig|1218353.3.peg.93	B598_0102	lnt	Apolipoprotein N-acyltransferase	102270	103895	bi (<->)	CP047319	629	541	GR632_03135	lnt	Apolipoprotein N-acyltransferase	1	0.998
CP003791	94	280	fig|1218353.3.peg.94	B598_0103	lpxC	UDP-3-O-[3-hydroxymyristoyl] N-acetylglucosamine deacetylase (EC 3.5.1.108)	103925	104767	bi (<->)	CP047319	630	280	GR632_03140		UDP-3-O-[3-hydroxymyristoyl] N-acetylglucosamine deacetylase (EC 3.5.1.108)	1	0.996
CP003791	95	154	fig|1218353.3.peg.95	B598_0104	fabZ	3-hydroxyacyl-[acyl-carrier-protein] dehydratase, FabZ form (EC 4.2.1.59)	104782	105246	bi (<->)	CP047319	631	154	GR632_03145	fabZ	3-hydroxyacyl-[acyl-carrier-protein] dehydratase, FabZ form (EC 4.2.1.59)	1	0.994
CP003791	96	279	fig|1218353.3.peg.96	B598_0105	lpxA	Acyl-[acyl-carrier-protein]--UDP-N-acetylglucosamine O-acyltransferase (EC 2.3.1.129)	105256	106095	bi (<->)	CP047319	632	279	GR632_03150	lpxA	Acyl-[acyl-carrier-protein]--UDP-N-acetylglucosamine O-acyltransferase (EC 2.3.1.129)	1	0.996
CP003791	97	321	fig|1218353.3.peg.97	B598_0106	fmt	Methionyl-tRNA formyltransferase (EC 2.1.2.9)	106085	107050	bi (<->)	CP047319	633	321	GR632_03155		Methionyl-tRNA formyltransferase (EC 2.1.2.9)	1	0.997
CP003791	100	221	fig|1218353.3.peg.100	B598_0109		LSU ribosomal protein L3p (L3e)	108433	109098	bi (<->)	CP047319	635	221	GR632_03165		LSU ribosomal protein L3p (L3e)	1	0.995
CP003791	101	224	fig|1218353.3.peg.101	B598_0110		LSU ribosomal protein L4p (L1e)	109115	109789	bi (<->)	CP047319	636	224	GR632_03170	rplD	LSU ribosomal protein L4p (L1e)	1	0.996
CP003791	102	111	fig|1218353.3.peg.102	B598_0111	rplW	LSU ribosomal protein L23p (L23Ae)	109806	110141	bi (<->)	CP047319	637	111	GR632_03175		LSU ribosomal protein L23p (L23Ae)	1	0.991
CP003791	103	284	fig|1218353.3.peg.103	B598_0112	rplB	LSU ribosomal protein L2p (L8e)	110163	111017	bi (<->)	CP047319	638	284	GR632_03180	rplB	LSU ribosomal protein L2p (L8e)	1	0.996
CP003791	104	88	fig|1218353.3.peg.104	B598_0113	rpsS	SSU ribosomal protein S19p (S15e)	111023	111289	bi (<->)	CP047319	639	88	GR632_03185	rpsS	SSU ribosomal protein S19p (S15e)	1	0.989
CP003791	105	89	fig|1218353.3.peg.105	B598_0114	rplV	LSU ribosomal protein L22p (L17e)	111374	111643	bi (<->)	CP047319	640	111	GR632_03190	rplV	LSU ribosomal protein L22p (L17e)	1	0.793
CP003791	106	223	fig|1218353.3.peg.106	B598_0115	rpsC	SSU ribosomal protein S3p (S3e)	111652	112323	bi (<->)	CP047319	641	223	GR632_03195	rpsC	SSU ribosomal protein S3p (S3e)	1	0.996
CP003791	107	138	fig|1218353.3.peg.107	B598_0116	rplP	LSU ribosomal protein L16p (L10e)	112350	112766	bi (<->)	CP047319	642	138	GR632_03200	rplP	LSU ribosomal protein L16p (L10e)	1	0.993
CP003791	108	72	fig|1218353.3.peg.108	B598_0117	rpmC	LSU ribosomal protein L29p (L35e)	112773	112991	bi (<->)	CP047319	643	72	GR632_03205		LSU ribosomal protein L29p (L35e)	1	0.986
CP003791	109	83	fig|1218353.3.peg.109	B598_0118	rpsQ	SSU ribosomal protein S17p (S11e)	112984	113235	bi (<->)	CP047319	644	83	GR632_03210	rpsQ	SSU ribosomal protein S17p (S11e)	1	0.988
CP003791	110	122	fig|1218353.3.peg.110	B598_0119	rplN	LSU ribosomal protein L14p (L23e)	113270	113638	bi (<->)	CP047319	645	122	GR632_03215	rplN	LSU ribosomal protein L14p (L23e)	1	0.992
CP003791	111	113	fig|1218353.3.peg.111	B598_0120	rplX	LSU ribosomal protein L24p (L26e)	113653	113994	bi (<->)	CP047319	646	113	GR632_03220		LSU ribosomal protein L24p (L26e)	1	0.991
CP003791	113	133	fig|1218353.3.peg.113	B598_0122		SSU ribosomal protein S8p (S15Ae)	114557	114958	bi (<->)	CP047319	648	133	GR632_03230	rpsH	SSU ribosomal protein S8p (S15Ae)	1	0.992
CP003791	114	183	fig|1218353.3.peg.114	B598_0123		LSU ribosomal protein L6p (L9e)	114990	115541	bi (<->)	CP047319	649	183	GR632_03235	rplF	LSU ribosomal protein L6p (L9e)	1	0.995
CP003791	115	123	fig|1218353.3.peg.115	B598_0124	rplR	LSU ribosomal protein L18p (L5e)	115564	115935	bi (<->)	CP047319	650	123	GR632_03240		LSU ribosomal protein L18p (L5e)	1	0.992
CP003791	116	165	fig|1218353.3.peg.116	B598_0125	rpsE	SSU ribosomal protein S5p (S2e)	115951	116448	bi (<->)	CP047319	651	165	GR632_03245	rpsE	SSU ribosomal protein S5p (S2e)	1	0.994
CP003791	117	144	fig|1218353.3.peg.117	B598_0126	rplO	LSU ribosomal protein L15p (L27Ae)	116441	116875	bi (<->)	CP047319	652	144	GR632_03250		LSU ribosomal protein L15p (L27Ae)	1	0.993
CP003791	118	457	fig|1218353.3.peg.118	B598_0127	secY	Protein translocase subunit SecY	116900	118273	bi (<->)	CP047319	653	457	GR632_03255	secY	Protein translocase subunit SecY	1	0.998
CP003791	119	122	fig|1218353.3.peg.119	B598_0128		SSU ribosomal protein S13p (S18e)	118329	118697	bi (<->)	CP047319	654	122	GR632_03260	rpsM	SSU ribosomal protein S13p (S18e)	1	0.992
CP003791	120	132	fig|1218353.3.peg.120	B598_0129		SSU ribosomal protein S11p (S14e)	118718	119116	bi (<->)	CP047319	655	132	GR632_03265	rpsK	SSU ribosomal protein S11p (S14e)	1	0.992
CP003791	121	376	fig|1218353.3.peg.121	B598_0130	rpoA	DNA-directed RNA polymerase alpha subunit (EC 2.7.7.6)	119137	120267	bi (<->)	CP047319	656	376	GR632_03270		DNA-directed RNA polymerase alpha subunit (EC 2.7.7.6)	1	0.997
CP003791	122	142	fig|1218353.3.peg.122	B598_0131	rplQ	LSU ribosomal protein L17p	120276	120704	bi (<->)	CP047319	657	142	GR632_03275	rplQ	LSU ribosomal protein L17p	1	0.993
CP003791	123	335	fig|1218353.3.peg.123	B598_0132	gap	NAD-dependent glyceraldehyde-3-phosphate dehydrogenase (EC 1.2.1.12)	120743	121750	bi (<->)	CP047319	658	335	GR632_03280	gap	NAD-dependent glyceraldehyde-3-phosphate dehydrogenase (EC 1.2.1.12)	1	0.997
CP003791	124	273	fig|1218353.3.peg.124	B598_0133		hypothetical protein	121763	122584	bi (<->)	CP047319	659	273	GR632_03285		hypothetical protein	1	0.996
CP003791	125	253	fig|1218353.3.peg.125	B598_0135		hypothetical protein	123233	123994	bi (<->)	CP047319	660	300	GR632_03295		hypothetical protein	1	0.84
CP003791	126	168	fig|1218353.3.peg.126	B598_0136	ruvC	Crossover junction endodeoxyribonuclease RuvC (EC 3.1.22.4)	124102	124608	bi (<->)	CP047319	661	168	GR632_03300	ruvC	Crossover junction endodeoxyribonuclease RuvC (EC 3.1.22.4)	1	0.994
CP003791	127	207	fig|1218353.3.peg.127	B598_0137	ruvA	Holliday junction ATP-dependent DNA helicase RuvA (EC 3.6.4.12)	124608	125231	bi (<->)	CP047319	662	207	GR632_03305	ruvA	Holliday junction ATP-dependent DNA helicase RuvA (EC 3.6.4.12)	1	0.995
CP003791	128	141	fig|1218353.3.peg.128	B598_0138	ndk	Nucleoside diphosphate kinase (EC 2.7.4.6)	125302	125727	bi (<->)	CP047319	663	141	GR632_03310		Nucleoside diphosphate kinase (EC 2.7.4.6)	1	0.993
CP003791	129	234	fig|1218353.3.peg.129	B598_0139		Lipoate-protein ligase A type 2	125740	126444	bi (<->)	CP047319	664	234	GR632_03315		Lipoate-protein ligase A type 2	1	0.996
CP003791	130	611	fig|1218353.3.peg.130	B598_0140	gidA	tRNA-5-carboxymethylaminomethyl-2-thiouridine(34) synthesis protein MnmG	126431	128266	bi (<->)	CP047319	665	611	GR632_03320	mnmG	tRNA-5-carboxymethylaminomethyl-2-thiouridine(34) synthesis protein MnmG	1	0.998
CP003791	131	472	fig|1218353.3.peg.131	B598_0141	dnaB	Replicative DNA helicase (DnaB) (EC 3.6.4.12)	128728	130146	bi (<->)	CP047319	667	472	GR632_03330	dnaB	Replicative DNA helicase (DnaB) (EC 3.6.4.12)	1	0.998
CP003791	132	168	fig|1218353.3.peg.132	B598_0143		CDP-alcohol phosphatidyltransferase family protein	130810	131316	bi (<->)	CP047319	668	168	GR632_03340		CDP-alcohol phosphatidyltransferase family protein	1	0.994
CP003791	134	333	fig|1218353.3.peg.134	B598_0145		Protease	133310	134311	bi (<->)	CP047319	670	333	GR632_03350		Protease	1	0.997
CP003791	136	202	fig|1218353.3.peg.136	B598_0147	coaE	Dephospho-CoA kinase (EC 2.7.1.24)	136942	137550	bi (<->)	CP047319	672	202	GR632_03360		Dephospho-CoA kinase (EC 2.7.1.24)	1	0.995
CP003791	137	464	fig|1218353.3.peg.137	B598_0148	rho	Transcription termination factor Rho	137547	138941	bi (<->)	CP047319	673	464	GR632_03365	rho	Transcription termination factor Rho	1	0.998
CP003791	138	38	fig|1218353.3.peg.138	B598_0149		hypothetical protein	139075	139191	bi (<->)	CP047319	674	38			hypothetical protein	1	0.974
CP003791	139	86	fig|1218353.3.peg.139	B598_0150		hypothetical protein	139207	139467	bi (<->)	CP047319	675	86	GR632_03370		hypothetical protein	1	0.988
CP003791	140	206	fig|1218353.3.peg.140	B598_0151		Orotate phosphoribosyltransferase (EC 2.4.2.10)	139529	140149	bi (<->)	CP047319	676	206	GR632_03375		Orotate phosphoribosyltransferase (EC 2.4.2.10)	1	0.995
CP003791	141	442	fig|1218353.3.peg.141	B598_0152	glgC	Glucose-1-phosphate adenylyltransferase (EC 2.7.7.27)	140285	141613	bi (<->)	CP047319	677	442	GR632_03380	glgC	Glucose-1-phosphate adenylyltransferase (EC 2.7.7.27)	1	0.998
CP003791	142	247	fig|1218353.3.peg.142	B598_0153		putative phosphoesterase CT488	141729	142472	bi (<->)	CP047319	678	247	GR632_03385		putative phosphoesterase CT488	1	0.996
CP003791	143	187	fig|1218353.3.peg.143	B598_0154		16S rRNA (guanine(966)-N(2))-methyltransferase (EC 2.1.1.171)	142469	143032	bi (<->)	CP047319	679	187	GR632_03390	rsmD	16S rRNA (guanine(966)-N(2))-methyltransferase (EC 2.1.1.171)	1	0.995
CP003791	144	250	fig|1218353.3.peg.144	B598_0155	fliY	ABC transporter, substrate-binding protein (cluster 3, basic aa/glutamine/opines)	143233	143985	bi (<->)	CP047319	680	250	GR632_03395		ABC transporter, substrate-binding protein (cluster 3, basic aa/glutamine/opines)	1	0.996
CP003791	145	318	fig|1218353.3.peg.145	B598_0156	hemH	Ferrochelatase, protoheme ferro-lyase (EC 4.99.1.1)	143990	144946	bi (<->)	CP047319	681	318	GR632_03400		Ferrochelatase, protoheme ferro-lyase (EC 4.99.1.1)	1	0.997
CP003791	146	335	fig|1218353.3.peg.146	B598_0157		Inclusion membrane protein-43	145040	146047	bi (<->)	CP047319	682	335	GR632_03405		Inclusion membrane protein-43	1	0.997
CP003791	147	97	fig|1218353.3.peg.147	B598_0158		Inclusion membrane protein-42	146131	146424	bi (<->)	CP047319	683	107	GR632_03410		Inclusion membrane protein-42	1	0.897
CP003791	148	55	fig|1218353.3.peg.148	B598_0159		hypothetical protein	146506	146673	bi (<->)	CP047319	684	55			FIG00494532: hypothetical protein	1	0.982
CP003791	150	37	fig|1218353.3.peg.150	B598_0161		hypothetical protein	147235	147348	bi (<->)	CP047319	685	56			hypothetical protein	1	0.643
CP003791	151	54	fig|1218353.3.peg.151	B598_0162		hypothetical protein	147621	147785	bi (<->)	CP047319	686	54			hypothetical protein	1	0.981
CP003791	152	668	fig|1218353.3.peg.152	B598_0163		Oligopeptide ABC transporter, substrate-binding protein OppA (TC 3.A.1.5.1)	148829	150835	bi (<->)	CP047319	687	705	GR632_03415		Oligopeptide ABC transporter, substrate-binding protein OppA (TC 3.A.1.5.1)	1	0.946
CP003791	153	489	fig|1218353.3.peg.153	B598_0164		Oligopeptide ABC transporter, permease protein OppB (TC 3.A.1.5.1)	150817	152286	bi (<->)	CP047319	688	489	GR632_03420		Oligopeptide ABC transporter, permease protein OppB (TC 3.A.1.5.1)	1	0.998
CP003791	154	577	fig|1218353.3.peg.154	B598_0165		Oligopeptide ABC transporter, permease protein OppC (TC 3.A.1.5.1)	152288	154021	bi (<->)	CP047319	689	577	GR632_03425		Oligopeptide ABC transporter, permease protein OppC (TC 3.A.1.5.1)	1	0.998
CP003791	156	323	fig|1218353.3.peg.156	B598_0167		hypothetical protein	154557	155528	bi (<->)	CP047319	691	323	GR632_03435		hypothetical protein	1	0.997
CP003791	157	794	fig|1218353.3.peg.157	B598_0168	pheT	Phenylalanyl-tRNA synthetase beta chain (EC 6.1.1.20)	155525	157909	bi (<->)	CP047319	692	794	GR632_03440		Phenylalanyl-tRNA synthetase beta chain (EC 6.1.1.20)	1	0.999
CP003791	158	361	fig|1218353.3.peg.158	B598_0169		LysM domain protein	158017	159102	bi (<->)	CP047319	693	361	GR632_03445		LysM domain protein	1	0.997
CP003791	160	196	fig|1218353.3.peg.160	B598_0172		hypothetical protein	160403	160993	bi (<->)	CP047319	695	196	GR632_03465		hypothetical protein	1	0.995
CP003791	161	241	fig|1218353.3.peg.161	B598_0173	recO	DNA recombination and repair protein RecO	160967	161692	bi (<->)	CP047319	696	241	GR632_03470	recO	DNA recombination and repair protein RecO	1	0.996
CP003791	162	191	fig|1218353.3.peg.162	B598_0174		hypothetical protein	161697	162272	bi (<->)	CP047319	697	191	GR632_03475		hypothetical protein	1	0.995
CP003791	163	227	fig|1218353.3.peg.163	B598_0175		Ribosome hibernation promoting factor Hpf	162226	162909	bi (<->)	CP047319	698	227	GR632_03480		Ribosome hibernation promoting factor Hpf	1	0.996
CP003791	165	386	fig|1218353.3.peg.165	B598_0178		Sigma-54 dependent response regulator	163209	164369	bi (<->)	CP047319	699	386	GR632_03490		Sigma-54 dependent response regulator	1	0.997
CP003791	166	1012	fig|1218353.3.peg.166	B598_0179	incA2	hypothetical protein	164546	167584	bi (<->)	CP047319	700	1012	GR632_03495		hypothetical protein	1	0.999
CP003791	167	335	fig|1218353.3.peg.167	B598_0180		Two-component system sensor histidine kinase	167600	168607	bi (<->)	CP047319	701	350	GR632_03500		Two-component system sensor histidine kinase	1	0.954
CP003791	168	108	fig|1218353.3.peg.168	B598_0181		hypothetical protein	168633	168959	bi (<->)	CP047319	702	129	GR632_03505		hypothetical protein	1	0.829
CP003791	172	212	fig|1218353.3.peg.172	B598_0185	ispD	2-C-methyl-D-erythritol 4-phosphate cytidylyltransferase (EC 2.7.7.60)	171455	172093	bi (<->)	CP047319	705	212	GR632_03530		2-C-methyl-D-erythritol 4-phosphate cytidylyltransferase (EC 2.7.7.60)	1	0.995
CP003791	173	324	fig|1218353.3.peg.173	B598_0186		phosphohydrolase	172083	173057	bi (<->)	CP047319	706	324	GR632_03535	lpxG	phosphohydrolase	1	0.997
CP003791	174	87	fig|1218353.3.peg.174	B598_0187		SWIB/MDM2 domain-containing proteins	173129	173392	bi (<->)	CP047319	707	87	GR632_03540		SWIB/MDM2 domain-containing proteins	1	0.989
CP003791	176	170	fig|1218353.3.peg.176	B598_0189		Amino Group Acetyl Transferase	174777	175289	bi (<->)	CP047319	709	170	GR632_03550		Amino Group Acetyl Transferase	1	0.994
CP003791	177	183	fig|1218353.3.peg.177	B598_0190		hypothetical protein	175329	175880	bi (<->)	CP047319	710	183	GR632_03555		hypothetical protein	1	0.995
CP003791	178	238	fig|1218353.3.peg.178	B598_0191		Probable transcriptional regulatory protein YebC	175867	176583	bi (<->)	CP047319	711	238	GR632_03560		Probable transcriptional regulatory protein YebC	1	0.996
CP003791	180	444	fig|1218353.3.peg.180	B598_0193	murA	UDP-N-acetylglucosamine 1-carboxyvinyltransferase (EC 2.5.1.7)	179477	180811	bi (<->)	CP047319	713	444	GR632_03570	murA	UDP-N-acetylglucosamine 1-carboxyvinyltransferase (EC 2.5.1.7)	1	0.998
CP003791	181	562	fig|1218353.3.peg.181	B598_0194	argS	Arginyl-tRNA synthetase (EC 6.1.1.19)	180814	182502	bi (<->)	CP047319	714	562	GR632_03575	argS	Arginyl-tRNA synthetase (EC 6.1.1.19)	1	0.998
CP003791	182	215	fig|1218353.3.peg.182	B598_0195		Acyl-CoA:1-acyl-sn-glycerol-3-phosphate acyltransferase (EC 2.3.1.51)	182503	183150	bi (<->)	CP047319	715	215	GR632_03580		Acyl-CoA:1-acyl-sn-glycerol-3-phosphate acyltransferase (EC 2.3.1.51)	1	0.995
CP003791	183	216	fig|1218353.3.peg.183	B598_0196	cmk	Cytidylate kinase (EC 2.7.4.25)	183147	183797	bi (<->)	CP047319	716	216	GR632_03585		Cytidylate kinase (EC 2.7.4.25)	1	0.995
CP003791	184	306	fig|1218353.3.peg.184	B598_0197		Phosphatidate cytidylyltransferase (EC 2.7.7.41)	183794	184714	bi (<->)	CP047319	717	306	GR632_03590		Phosphatidate cytidylyltransferase (EC 2.7.7.41)	1	0.997
CP003791	185	250	fig|1218353.3.peg.185	B598_0198	uppS	Undecaprenyl diphosphate synthase (EC 2.5.1.31)	184717	185469	bi (<->)	CP047319	718	250	GR632_03595		Undecaprenyl diphosphate synthase (EC 2.5.1.31)	1	0.996
CP003791	186	41	fig|1218353.3.peg.186	B598_0199		hypothetical protein	185499	185624	bi (<->)	CP047319	719	50	GR632_03600		hypothetical protein	1	0.8
CP003791	187	41	fig|1218353.3.peg.187	B598_0200		hypothetical protein	185759	185884	bi (<->)	CP047319	720	41			hypothetical protein	1	0.976
CP003791	188	369	fig|1218353.3.peg.188	B598_0201		hypothetical protein	186064	187173	bi (<->)	CP047319	721	369	GR632_03605		hypothetical protein	1	0.997
CP003791	189	1404	fig|1218353.3.peg.189	B598_0202	secD	Protein translocase subunit SecD / Protein translocase subunit SecF	187421	191635	bi (<->)	CP047319	722	1404	GR632_03610		Protein translocase subunit SecD / Protein translocase subunit SecF	1	0.999
CP003791	190	590	fig|1218353.3.peg.190	B598_0203	recJ	Single-stranded-DNA-specific exonuclease RecJ	191727	193499	bi (<->)	CP047319	723	590	GR632_03615	recJ	Single-stranded-DNA-specific exonuclease RecJ	1	0.998
CP003791	192	182	fig|1218353.3.peg.192	B598_0205		CHLPS Euo Protein	195709	196257	bi (<->)	CP047319	725	182	GR632_03625		CHLPS Euo Protein	1	0.995
CP003791	193	505	fig|1218353.3.peg.193	B598_0206	gltX	Glutamyl-tRNA synthetase (EC 6.1.1.17) @ Glutamyl-tRNA(Gln) synthetase (EC 6.1.1.24)	196523	198040	bi (<->)	CP047319	726	505	GR632_03630		Glutamyl-tRNA synthetase (EC 6.1.1.17) @ Glutamyl-tRNA(Gln) synthetase (EC 6.1.1.24)	1	0.998
CP003791	194	62	fig|1218353.3.peg.194	B598_0207		hypothetical protein	198089	198277	bi (<->)	CP047319	727	62	GR632_03635		FIG00493828: hypothetical protein	1	0.984
CP003791	197	541	fig|1218353.3.peg.197	B598_0210	omcB	hypothetical protein	199193	200818	bi (<->)	CP047319	729	557	GR632_03645		hypothetical protein	1	0.969
CP003791	198	160	fig|1218353.3.peg.198	B598_0211		Inclusion membrane protein-40	201028	201510	bi (<->)	CP047319	730	160	GR632_03650		Inclusion membrane protein-40	1	0.994
CP003791	199	651	fig|1218353.3.peg.199	B598_0212		Peptidase, S41 family	201560	203515	bi (<->)	CP047319	731	651	GR632_03655		Peptidase, S41 family	1	0.998
CP003791	201	92	fig|1218353.3.peg.201	B598_0214		Inclusion membrane protein-39	203643	203921	bi (<->)	CP047319	732	92	GR632_03660		Inclusion membrane protein-39	1	0.989
CP003791	202	316	fig|1218353.3.peg.202	B598_0215		hypothetical protein	204022	204972	bi (<->)	CP047319	733	316	GR632_03665		hypothetical protein	1	0.997
CP003791	205	157	fig|1218353.3.peg.205	B598_0218	rpsG	SSU ribosomal protein S7p (S5e)	205583	206056	bi (<->)	CP047319	735	157	GR632_03675	rpsG	SSU ribosomal protein S7p (S5e)	1	0.994
CP003791	206	694	fig|1218353.3.peg.206	B598_0219	fusA	Translation elongation factor G	206098	208182	bi (<->)	CP047319	736	694	GR632_03680	fusA	Translation elongation factor G	1	0.999
CP003791	207	105	fig|1218353.3.peg.207	B598_0220	rpsJ	SSU ribosomal protein S10p (S20e)	208190	208507	bi (<->)	CP047319	737	105	GR632_03685	rpsJ	SSU ribosomal protein S10p (S20e)	1	0.99
CP003791	208	349	fig|1218353.3.peg.208	B598_0221		Similar to sulfite reductase [NADPH] flavoprotein alpha-component	208525	209574	bi (<->)	CP047319	738	349	GR632_03690		Similar to sulfite reductase [NADPH] flavoprotein alpha-component	1	0.997
CP003791	209	176	fig|1218353.3.peg.209	B598_0222	ispF	2-C-methyl-D-erythritol 2,4-cyclodiphosphate synthase (EC 4.6.1.12)	209571	210101	bi (<->)	CP047319	739	176	GR632_03695		2-C-methyl-D-erythritol 2,4-cyclodiphosphate synthase (EC 4.6.1.12)	1	0.994
CP003791	210	111	fig|1218353.3.peg.210	B598_0223		hypothetical protein	210470	210805	bi (<->)	CP047319	740	135	GR632_03700		FIG00494616: hypothetical protein	1	0.815
CP003791	211	106	fig|1218353.3.peg.211	B598_0225	rplU	LSU ribosomal protein L21p	211134	211454	bi (<->)	CP047319	741	106	GR632_03710	rplU	LSU ribosomal protein L21p	1	0.991
CP003791	212	82	fig|1218353.3.peg.212	B598_0226	rpmA	LSU ribosomal protein L27p	211485	211733	bi (<->)	CP047319	742	82	GR632_03715	rpmA	LSU ribosomal protein L27p	1	0.988
CP003791	213	335	fig|1218353.3.peg.213	B598_0227		GTP-binding protein Obg	211850	212857	bi (<->)	CP047319	743	335	GR632_03720	obgE	GTP-binding protein Obg	1	0.997
CP003791	214	41	fig|1218353.3.peg.214	B598_0228	yebI	hypothetical protein	212981	213106	bi (<->)	CP047319	744	41			hypothetical protein	1	0.976
CP003791	215	239	fig|1218353.3.peg.215	B598_0229		Zinc ABC transporter, ATP-binding protein ZnuC	213645	214364	bi (<->)	CP047319	745	239	GR632_03730		Zinc ABC transporter, ATP-binding protein ZnuC	1	0.996
CP003791	216	278	fig|1218353.3.peg.216	B598_0230		Zinc ABC transporter, substrate-binding protein ZnuA	214361	215197	bi (<->)	CP047319	746	278	GR632_03735		Zinc ABC transporter, substrate-binding protein ZnuA	1	0.996
CP003791	217	212	fig|1218353.3.peg.217	B598_0232		Thiamin-phosphate pyrophosphorylase (EC 2.5.1.3)	215791	216429	bi (<->)	CP047319	747	212	GR632_03745	thiE	Thiamin-phosphate pyrophosphorylase (EC 2.5.1.3)	1	0.995
CP003791	218	262	fig|1218353.3.peg.218	B598_0233		Hydroxyethylthiazole kinase (EC 2.7.1.50)	216423	217211	bi (<->)	CP047319	748	262	GR632_03750	thiM	Hydroxyethylthiazole kinase (EC 2.7.1.50)	1	0.996
CP003791	219	1798	fig|1218353.3.peg.219	B598_0234		Polymorphic outer membrane protein	217331	222727	bi (<->)	CP047319	749	1798	GR632_03755		Polymorphic outer membrane protein	1	0.999
CP003791	221	100	fig|1218353.3.peg.221	B598_0236		hypothetical protein	225949	226251	bi (<->)	CP047319	751	100	GR632_03765		hypothetical protein	1	0.99
CP003791	224	165	fig|1218353.3.peg.224	B598_0239	lspA	Lipoprotein signal peptidase (EC 3.4.23.36)	228246	228743	bi (<->)	CP047319	754	165	GR632_03780		Lipoprotein signal peptidase (EC 3.4.23.36)	1	0.994
CP003791	225	124	fig|1218353.3.peg.225	B598_0240		RNA polymerase-binding transcription factor DksA	228749	229123	bi (<->)	CP047319	755	124	GR632_03785		RNA polymerase-binding transcription factor DksA	1	0.992
CP003791	226	152	fig|1218353.3.peg.226	B598_0241	nrdR	Ribonucleotide reductase transcriptional regulator NrdR	229153	229611	bi (<->)	CP047319	756	152	GR632_03790	nrdR	Ribonucleotide reductase transcriptional regulator NrdR	1	0.993
CP003791	227	197	fig|1218353.3.peg.227	B598_0242	ribE	Riboflavin synthase eubacterial/eukaryotic (EC 2.5.1.9)	229829	230422	bi (<->)	CP047319	757	197	GR632_03795		Riboflavin synthase eubacterial/eukaryotic (EC 2.5.1.9)	1	0.995
CP003791	228	274	fig|1218353.3.peg.228	B598_0243	rrm11	SAM-dependent methyltransferase	230435	231259	bi (<->)	CP047319	758	274	GR632_03800		SAM-dependent methyltransferase	1	0.996
CP003791	229	265	fig|1218353.3.peg.229	B598_0244		RNA methyltransferase DR1017	231247	232044	bi (<->)	CP047319	759	265	GR632_03805		RNA methyltransferase DR1017	1	0.996
CP003791	230	367	fig|1218353.3.peg.230	B598_0245	lpxK	Tetraacyldisaccharide 4'-kinase (EC 2.7.1.130)	232295	233398	bi (<->)	CP047319	760	367	GR632_03810		Tetraacyldisaccharide 4'-kinase (EC 2.7.1.130)	1	0.997
CP003791	231	422	fig|1218353.3.peg.231	B598_0246		Proton/glutamate symporter @ Sodium/glutamate symporter	233402	234670	bi (<->)	CP047319	761	422	GR632_03815		Proton/glutamate symporter @ Sodium/glutamate symporter	1	0.998
CP003791	232	389	fig|1218353.3.peg.232	B598_0247		Dihydrolipoamide acetyltransferase component (E2) of acetoin dehydrogenase complex (EC 2.3.1.12)	234683	235852	bi (<->)	CP047319	762	389	GR632_03820		Dihydrolipoamide acetyltransferase component (E2) of acetoin dehydrogenase complex (EC 2.3.1.12)	1	0.997
CP003791	233	329	fig|1218353.3.peg.233	B598_0248		D-arabinose-5-phosphate isomerase (EC 5.3.1.13)	235884	236873	bi (<->)	CP047319	763	329	GR632_03825		D-arabinose-5-phosphate isomerase (EC 5.3.1.13)	1	0.997
CP003791	234	254	fig|1218353.3.peg.234	B598_0249		FIG137478: Hypothetical protein	237289	238053	bi (<->)	CP047319	764	254	GR632_03835		FIG137478: Hypothetical protein	1	0.996
CP003791	236	359	fig|1218353.3.peg.236	B598_0251		hypothetical protein	238511	239590	bi (<->)	CP047319	766	359	GR632_03840		hypothetical protein	1	0.997
CP003791	238	231	fig|1218353.3.peg.238	B598_0253		Uroporphyrinogen-III synthase (EC 4.2.1.75)	240065	240760	bi (<->)	CP047319	768	231	GR632_03850		Uroporphyrinogen-III synthase (EC 4.2.1.75)	1	0.996
CP003791	239	497	fig|1218353.3.peg.239	B598_0254	glyA	Serine hydroxymethyltransferase (EC 2.1.2.1)	241044	242537	bi (<->)	CP047319	769	497	GR632_03855		Serine hydroxymethyltransferase (EC 2.1.2.1)	1	0.998
CP003791	240	192	fig|1218353.3.peg.240	B598_0255		ATP-dependent Clp protease proteolytic subunit ClpP (EC 3.4.21.92)	242557	243135	bi (<->)	CP047319	770	192	GR632_03860		ATP-dependent Clp protease proteolytic subunit ClpP (EC 3.4.21.92)	1	0.995
CP003791	241	260	fig|1218353.3.peg.241	B598_0256	dapF	Diaminopimelate epimerase (EC 5.1.1.7)	243104	243886	bi (<->)	CP047319	771	253	GR632_03865		Diaminopimelate epimerase (EC 5.1.1.7)	1	0.996
CP003791	242	330	fig|1218353.3.peg.242	B598_0257		FIG047466: hypothetical protein	244021	245013	bi (<->)	CP047319	772	330	GR632_03870		FIG047466: hypothetical protein	1	0.997
CP003791	243	230	fig|1218353.3.peg.243	B598_0258		Demethylmenaquinone methyltransferase (EC 2.1.1.163)	245018	245710	bi (<->)	CP047319	773	230	GR632_03875	ubiE	Demethylmenaquinone methyltransferase (EC 2.1.1.163)	1	0.996
CP003791	244	260	fig|1218353.3.peg.244	B598_0259		Chorismate dehydratase (EC 4.2.1.151)	245685	246467	bi (<->)	CP047319	774	260	GR632_03880		Chorismate dehydratase (EC 4.2.1.151)	1	0.996
CP003791	246	72	fig|1218353.3.peg.246	B598_0261		Hypothetical membrane-associated protein CTA_0465	247521	247739	bi (<->)	CP047319	776	72	GR632_03890		Hypothetical membrane-associated protein CTA_0465	1	0.986
CP003791	247	634	fig|1218353.3.peg.247	B598_0262		ortholog of Bordetella pertussis (BX470248) BP2101	247773	249677	bi (<->)	CP047319	777	634	GR632_03895		ortholog of Bordetella pertussis (BX470248) BP2101	1	0.998
CP003791	248	116	fig|1218353.3.peg.248	B598_0263		Anti-sigma B factor antagonist RsbV	249698	250048	bi (<->)	CP047319	778	116	GR632_03900		Anti-sigma B factor antagonist RsbV	1	0.991
CP003791	249	374	fig|1218353.3.peg.249	B598_0264		Hemolysins and related proteins containing CBS domains	250164	251288	bi (<->)	CP047319	779	374	GR632_03905		Hemolysins and related proteins containing CBS domains	1	0.997
CP003791	250	158	fig|1218353.3.peg.250	B598_0265		Metal-dependent hydrolase YbeY, involved in rRNA and/or ribosome maturation and assembly	251290	251766	bi (<->)	CP047319	780	158	GR632_03910	ybeY	Metal-dependent hydrolase YbeY, involved in rRNA and/or ribosome maturation and assembly	1	0.994
CP003791	251	53	fig|1218353.3.peg.251			hypothetical protein	251785	251946	bi (<->)	CP047319	781	53	GR632_03915		hypothetical protein	1	0.981
CP003791	252	41	fig|1218353.3.peg.252	B598_0267		hypothetical protein	251964	252089	bi (<->)	CP047319	782	53	GR632_03920		hypothetical protein	1	0.755
CP003791	253	221	fig|1218353.3.peg.253	B598_0268		Uncharacterized membrane anchored protein Mext_4159	252243	252908	bi (<->)	CP047319	783	221	GR632_03925		Uncharacterized membrane anchored protein Mext_4159	1	0.995
CP003791	275	66	fig|1218353.3.peg.275	B598_0289		hypothetical protein	276287	276487	bi (<->)	CP047319	803	66	GR632_04030		hypothetical protein	1	0.985
CP003791	277	1045	fig|1218353.3.peg.277	B598_0291		hypothetical protein	277566	280703	bi (<->)	CP047319	805	1045	GR632_04040		hypothetical protein	1	0.999
CP003791	278	258	fig|1218353.3.peg.278	B598_0292	artJ	ABC transporter, substrate-binding protein (cluster 3, basic aa/glutamine/opines)	280839	281615	bi (<->)	CP047319	806	258	GR632_04045		ABC transporter, substrate-binding protein (cluster 3, basic aa/glutamine/opines)	1	0.996
CP003791	279	234	fig|1218353.3.peg.279	B598_0293		Inclusion membrane protein-38	281783	282487	bi (<->)	CP047319	807	234	GR632_04050		Inclusion membrane protein-38	1	0.996
CP003791	280	273	fig|1218353.3.peg.280	B598_0294		Metal-dependent hydrolases of the beta-lactamase superfamily I; PhnP protein	282537	283358	bi (<->)	CP047319	808	273	GR632_04055		Metal-dependent hydrolases of the beta-lactamase superfamily I; PhnP protein	1	0.996
CP003791	281	462	fig|1218353.3.peg.281	B598_0295	hflX	Ribosome LSU-associated GTP-binding protein HflX	283362	284750	bi (<->)	CP047319	809	462	GR632_04060	hflX	Ribosome LSU-associated GTP-binding protein HflX	1	0.998
CP003791	282	422	fig|1218353.3.peg.282	B598_0296		tRNA t(6)A37-methylthiotransferase (EC 2.8.4.5)	284862	286130	bi (<->)	CP047319	810	422	GR632_04065	mtaB	tRNA t(6)A37-methylthiotransferase (EC 2.8.4.5)	1	0.998
CP003791	284	727	fig|1218353.3.peg.284	B598_0298	glgB	1,4-alpha-glucan (glycogen) branching enzyme, GH-13-type (EC 2.4.1.18)	287138	289321	bi (<->)	CP047319	812	727	GR632_04075	glgB	1,4-alpha-glucan (glycogen) branching enzyme, GH-13-type (EC 2.4.1.18)	1	0.999
CP003791	285	591	fig|1218353.3.peg.285	B598_0299		Inclusion membrane protein-37	289443	291218	bi (<->)	CP047319	813	591	GR632_04080		Inclusion membrane protein-37	1	0.998
CP003791	288	961	fig|1218353.3.peg.288	B598_0302		Polymorphic outer membrane protein	296507	299392	bi (<->)	CP047319	816	961	GR632_04095		Polymorphic outer membrane protein	1	0.999
CP003791	289	354	fig|1218353.3.peg.289	B598_0303		Polymorphic outer membrane protein	299660	300724	bi (<->)	CP047319	817	354	GR632_04100		Polymorphic outer membrane protein	1	0.997
CP003791	290	38	fig|1218353.3.peg.290	B598_0304		hypothetical protein	300792	300908	bi (<->)	CP047319	818	38			hypothetical protein	1	0.974
CP003791	291	984	fig|1218353.3.peg.291	B598_0305		hypothetical protein	301185	304139	bi (<->)	CP047319	819	984	GR632_04105		hypothetical protein	1	0.999
CP003791	292	1039	fig|1218353.3.peg.292	B598_0306		hypothetical protein	304165	307284	bi (<->)	CP047319	820	1039	GR632_04110		hypothetical protein	1	0.999
CP003791	293	851	fig|1218353.3.peg.293	B598_0307		hypothetical protein	307518	310073	bi (<->)	CP047319	821	854	GR632_04115		hypothetical protein	1	0.995
CP003791	294	944	fig|1218353.3.peg.294	B598_0308		hypothetical protein	310328	313162	bi (<->)	CP047319	822	944	GR632_04120		hypothetical protein	1	0.999
CP003791	295	840	fig|1218353.3.peg.295	B598_0309		Polymorphic outer membrane protein	313293	315815	bi (<->)	CP047319	823	840	GR632_04125		Polymorphic outer membrane protein	1	0.999
CP003791	297	38	fig|1218353.3.peg.297	B598_0311		hypothetical protein	318729	318845	bi (<->)	CP047319	825	38			hypothetical protein	1	0.974
CP003791	298	173	fig|1218353.3.peg.298	B598_0312	pmp7	hypothetical protein	318896	319417	uni (->)	CP047319	826	182	GR632_04135		hypothetical protein	1	0.879
CP003791	300	308	fig|1218353.3.peg.300	B598_0314		hypothetical protein	321639	322565	uni (->)	CP047319	834	847	GR632_04160		hypothetical protein	1	0.362
CP003791	301	419	fig|1218353.3.peg.301	B598_0315		hypothetical protein	322936	324195	uni (->)	CP047319	834	847	GR632_04160		hypothetical protein	1	0.485
CP003791	304	1356	fig|1218353.3.peg.304	B598_0318		hypothetical protein	327243	331313	bi (<->)	CP047319	836	1368	GR632_04170		hypothetical protein	1	0.99
CP003791	305	91	fig|1218353.3.peg.305	B598_0319		Uncharacterized membrane protein YuzA	331542	331817	bi (<->)	CP047319	837	91	GR632_04175		Uncharacterized membrane protein YuzA	1	0.989
CP003791	306	100	fig|1218353.3.peg.306	B598_0320	gatC	Aspartyl-tRNA(Asn) amidotransferase subunit C (EC 6.3.5.6) @ Glutamyl-tRNA(Gln) amidotransferase subunit C (EC 6.3.5.7)	332018	332320	bi (<->)	CP047319	838	100	GR632_04180	gatC	Aspartyl-tRNA(Asn) amidotransferase subunit C (EC 6.3.5.6) @ Glutamyl-tRNA(Gln) amidotransferase subunit C (EC 6.3.5.7)	1	0.99
CP003791	307	491	fig|1218353.3.peg.307	B598_0321	gatA	Aspartyl-tRNA(Asn) amidotransferase subunit A (EC 6.3.5.6) @ Glutamyl-tRNA(Gln) amidotransferase subunit A (EC 6.3.5.7)	332342	333817	bi (<->)	CP047319	839	491	GR632_04185	gatA	Aspartyl-tRNA(Asn) amidotransferase subunit A (EC 6.3.5.6) @ Glutamyl-tRNA(Gln) amidotransferase subunit A (EC 6.3.5.7)	1	0.998
CP003791	308	487	fig|1218353.3.peg.308	B598_0322	gatB	Aspartyl-tRNA(Asn) amidotransferase subunit B (EC 6.3.5.6) @ Glutamyl-tRNA(Gln) amidotransferase subunit B (EC 6.3.5.7)	333817	335280	bi (<->)	CP047319	840	487	GR632_04190	gatB	Aspartyl-tRNA(Asn) amidotransferase subunit B (EC 6.3.5.6) @ Glutamyl-tRNA(Gln) amidotransferase subunit B (EC 6.3.5.7)	1	0.998
CP003791	310	187	fig|1218353.3.peg.310	B598_0324		Inclusion membrane protein-2	336794	337357	bi (<->)	CP047319	842	187	GR632_04200		Inclusion membrane protein-2	1	0.995
CP003791	311	316	fig|1218353.3.peg.311	B598_0325		hypothetical protein	337518	338468	bi (<->)	CP047319	843	316	GR632_04205		hypothetical protein	1	0.997
CP003791	312	300	fig|1218353.3.peg.312	B598_0326	rnhC	Ribonuclease HIII (EC 3.1.26.4)	338687	339589	bi (<->)	CP047319	844	300	GR632_04210		Ribonuclease HIII (EC 3.1.26.4)	1	0.997
CP003791	313	143	fig|1218353.3.peg.313	B598_0327	yfgA	HTH Transcriptional Regulator	339863	340294	bi (<->)	CP047319	845	143	GR632_04215		HTH Transcriptional Regulator	1	0.993
CP003791	314	484	fig|1218353.3.peg.314	B598_0328		hypothetical protein	340366	341820	bi (<->)	CP047319	846	484	GR632_04220		hypothetical protein	1	0.998
CP003791	315	52	fig|1218353.3.peg.315	B598_0329		hypothetical protein	342114	342272	bi (<->)	CP047319	847	52	GR632_04225		hypothetical protein	1	0.981
CP003791	316	48	fig|1218353.3.peg.316	B598_0330		hypothetical protein	342461	342607	bi (<->)	CP047319	848	48			hypothetical protein	1	0.979
CP003791	317	83	fig|1218353.3.peg.317	B598_0331		hypothetical protein	342588	342839	bi (<->)	CP047319	849	83			hypothetical protein	1	0.988
CP003791	318	174	fig|1218353.3.peg.318	B598_0332		hypothetical protein	342863	343387	bi (<->)	CP047319	850	174			hypothetical protein	1	0.994
CP003791	319	60	fig|1218353.3.peg.319			hypothetical protein	343807	343989	bi (<->)	CP047319	851	60	GR632_04230		hypothetical protein	1	0.983
CP003791	321	289	fig|1218353.3.peg.321	B598_0334	omp10	hypothetical protein	345150	346019	bi (<->)	CP047319	853	289	GR632_04240		hypothetical protein	1	0.997
CP003791	323	361	fig|1218353.3.peg.323	B598_0337		hypothetical protein	348733	349818	bi (<->)	CP047319	855	361	GR632_04255		hypothetical protein	1	0.997
CP003791	324	278	fig|1218353.3.peg.324	B598_0338	ksgA	SSU rRNA (adenine(1518)-N(6)/adenine(1519)-N(6))-dimethyltransferase (EC 2.1.1.182)	349827	350663	bi (<->)	CP047319	856	278	GR632_04260	rsmA	SSU rRNA (adenine(1518)-N(6)/adenine(1519)-N(6))-dimethyltransferase (EC 2.1.1.182)	1	0.996
CP003791	325	644	fig|1218353.3.peg.325	B598_0339	dxs	1-deoxy-D-xylulose 5-phosphate synthase (EC 2.2.1.7)	351128	353062	bi (<->)	CP047319	858	644	GR632_04265		1-deoxy-D-xylulose 5-phosphate synthase (EC 2.2.1.7)	1	0.998
CP003791	326	84	fig|1218353.3.peg.326	B598_0340		hypothetical protein	353059	353313	bi (<->)	CP047319	859	84	GR632_04270		FIG00493845: hypothetical protein	1	0.988
CP003791	327	75	fig|1218353.3.peg.327	B598_0341		Exodeoxyribonuclease VII small subunit (EC 3.1.11.6)	353328	353555	bi (<->)	CP047319	860	75	GR632_04275		Exodeoxyribonuclease VII small subunit (EC 3.1.11.6)	1	0.987
CP003791	328	555	fig|1218353.3.peg.328	B598_0342	xseA	Exodeoxyribonuclease VII large subunit (EC 3.1.11.6)	353559	355226	bi (<->)	CP047319	861	555	GR632_04280		Exodeoxyribonuclease VII large subunit (EC 3.1.11.6)	1	0.998
CP003791	329	254	fig|1218353.3.peg.329	B598_0343	tpiA	Triosephosphate isomerase (EC 5.3.1.1)	355357	356121	bi (<->)	CP047319	862	254	GR632_04285		Triosephosphate isomerase (EC 5.3.1.1)	1	0.996
CP003791	330	41	fig|1218353.3.peg.330	B598_0344		hypothetical protein	356204	356329	bi (<->)	CP047319	863	41			hypothetical protein	1	0.976
CP003791	331	74	fig|1218353.3.peg.331	B598_0345	secG	Protein translocase membrane subunit SecG	356485	356709	bi (<->)	CP047319	864	104	GR632_04290	secG	Protein translocase membrane subunit SecG	1	0.702
CP003791	332	49	fig|1218353.3.peg.332	B598_0346		hypothetical protein	356792	356941	bi (<->)	CP047319	865	49			FIG00494263: hypothetical protein	1	0.98
CP003791	333	184	fig|1218353.3.peg.333	B598_0347	def	Peptide deformylase (EC 3.5.1.88)	356964	357518	bi (<->)	CP047319	866	184	GR632_04295		Peptide deformylase (EC 3.5.1.88)	1	0.995
CP003791	334	698	fig|1218353.3.peg.334	B598_0348		hypothetical protein	357599	359695	bi (<->)	CP047319	867	698	GR632_04300		hypothetical protein	1	0.999
CP003791	335	568	fig|1218353.3.peg.335	B598_0349		hypothetical protein	359705	361411	bi (<->)	CP047319	868	568	GR632_04305		hypothetical protein	1	0.998
CP003791	336	196	fig|1218353.3.peg.336	B598_0350	maf	Septum formation protein Maf	361393	361983	bi (<->)	CP047319	869	196	GR632_04310	maf	Septum formation protein Maf	1	0.995
CP003791	337	533	fig|1218353.3.peg.337	B598_0351	ybiT	Bis-ABC ATPase YbiT	362025	363626	bi (<->)	CP047319	870	533	GR632_04315		Bis-ABC ATPase YbiT	1	0.998
CP003791	338	312	fig|1218353.3.peg.338	B598_0352		Site-specific tyrosine recombinase XerC	363667	364605	bi (<->)	CP047319	871	312	GR632_04320		Site-specific tyrosine recombinase XerC	1	0.997
CP003791	339	306	fig|1218353.3.peg.339	B598_0353	rnz	Ribonuclease Z (EC 3.1.26.11)	364650	365570	bi (<->)	CP047319	872	306	GR632_04325		Ribonuclease Z (EC 3.1.26.11)	1	0.997
CP003791	340	224	fig|1218353.3.peg.340	B598_0354		hypothetical protein	365674	366348	bi (<->)	CP047319	873	224	GR632_04330		hypothetical protein	1	0.996
CP003791	342	818	fig|1218353.3.peg.342	B598_0355	lon	ATP-dependent protease La (EC 3.4.21.53) Type I	366485	368941	bi (<->)	CP047319	874	818	GR632_04335	lon	ATP-dependent protease La (EC 3.4.21.53) Type I	1	0.999
CP003791	343	213	fig|1218353.3.peg.343	B598_0357		tRNA threonylcarbamoyladenosine biosynthesis protein TsaB	369587	370228	bi (<->)	CP047319	876	213	GR632_04340		tRNA threonylcarbamoyladenosine biosynthesis protein TsaB	1	0.995
CP003791	344	58	fig|1218353.3.peg.344	B598_0358	rpsU	SSU ribosomal protein S21p	370427	370603	bi (<->)	CP047319	877	58	GR632_04345		SSU ribosomal protein S21p	1	0.983
CP003791	345	391	fig|1218353.3.peg.345	B598_0359	dnaJ	Chaperone protein DnaJ	370633	371808	bi (<->)	CP047319	878	391	GR632_04350	dnaJ	Chaperone protein DnaJ	1	0.997
CP003791	346	678	fig|1218353.3.peg.346	B598_0360		Acetoin dehydrogenase E1 component alpha-subunit (EC 2.3.1.190) / Acetoin dehydrogenase E1 component beta-subunit (EC 2.3.1.190)	371843	373879	bi (<->)	CP047319	879	678	GR632_04355		Acetoin dehydrogenase E1 component alpha-subunit (EC 2.3.1.190) / Acetoin dehydrogenase E1 component beta-subunit (EC 2.3.1.190)	1	0.999
CP003791	348	486	fig|1218353.3.peg.348	B598_0362		DNA internalization-related competence protein ComEC/Rec2	375017	376477	bi (<->)	CP047319	881	486	GR632_04365		DNA internalization-related competence protein ComEC/Rec2	1	0.998
CP003791	349	263	fig|1218353.3.peg.349	B598_0363		hypothetical protein	376450	377241	bi (<->)	CP047319	882	263	GR632_04370		hypothetical protein	1	0.996
CP003791	350	112	fig|1218353.3.peg.350	B598_0364		Phosphotransferase system, phosphocarrier protein HPr	377234	377572	bi (<->)	CP047319	883	112	GR632_04375		Phosphotransferase system, phosphocarrier protein HPr	1	0.991
CP003791	351	566	fig|1218353.3.peg.351	B598_0365	ptsP	Phosphoenolpyruvate-protein phosphotransferase of PTS system (EC 2.7.3.9)	377573	379273	bi (<->)	CP047319	884	566	GR632_04380	ptsP	Phosphoenolpyruvate-protein phosphotransferase of PTS system (EC 2.7.3.9)	1	0.998
CP003791	352	96	fig|1218353.3.peg.352	B598_0366		Nucleoid-associated protein YaaK	379270	379560	bi (<->)	CP047319	885	96	GR632_04385		Nucleoid-associated protein YaaK	1	0.99
CP003791	353	443	fig|1218353.3.peg.353	B598_0367	dnaX	DNA polymerase III subunits gamma and tau (EC 2.7.7.7)	379565	380896	bi (<->)	CP047319	886	443	GR632_04390	dnaX	DNA polymerase III subunits gamma and tau (EC 2.7.7.7)	1	0.998
CP003791	354	698	fig|1218353.3.peg.354	B598_0368		hypothetical protein	381393	383489	bi (<->)	CP047319	887	698	GR632_04395		hypothetical protein	1	0.999
CP003791	355	148	fig|1218353.3.peg.355	B598_0369		hypothetical protein	383509	383955	bi (<->)	CP047319	888	150	GR632_04400		hypothetical protein	1	0.98
CP003791	356	150	fig|1218353.3.peg.356	B598_0370		hypothetical protein	384290	384742	bi (<->)	CP047319	889	150	GR632_04405		hypothetical protein	1	0.993
CP003791	357	92	fig|1218353.3.peg.357	B598_0371		hypothetical protein	384907	385185	bi (<->)	CP047319	890	133	GR632_04410		hypothetical protein	1	0.684
CP003791	358	245	fig|1218353.3.peg.358	B598_0372		Porphobilinogen deaminase (EC 2.5.1.61)	385424	386161	bi (<->)	CP047319	891	245	GR632_04415		Porphobilinogen deaminase (EC 2.5.1.61)	1	0.996
CP003791	359	453	fig|1218353.3.peg.359	B598_0373	radA	DNA repair protein RadA	386139	387500	bi (<->)	CP047319	892	453	GR632_04420	radA	DNA repair protein RadA	1	0.998
CP003791	360	237	fig|1218353.3.peg.360	B598_0374	rnc	Ribonuclease III (EC 3.1.26.3)	387466	388179	bi (<->)	CP047319	893	237	GR632_04425		Ribonuclease III (EC 3.1.26.3)	1	0.996
CP003791	361	154	fig|1218353.3.peg.361	B598_0375	dcrA	hypothetical protein	388299	388763	bi (<->)	CP047319	894	154	GR632_04430		hypothetical protein	1	0.994
CP003791	362	600	fig|1218353.3.peg.362	B598_0376		Phosphomannomutase (EC 5.4.2.8)	388859	390661	bi (<->)	CP047319	895	600	GR632_04435		Phosphomannomutase (EC 5.4.2.8)	1	0.998
CP003791	363	205	fig|1218353.3.peg.363	B598_0377		Superoxide dismutase [Mn] (EC 1.15.1.1)	390844	391461	bi (<->)	CP047319	896	205	GR632_04440		Superoxide dismutase [Mn] (EC 1.15.1.1)	1	0.995
CP003791	364	308	fig|1218353.3.peg.364	B598_0378	accD	Acetyl-coenzyme A carboxyl transferase beta chain (EC 6.4.1.2)	391537	392463	bi (<->)	CP047319	897	308	GR632_04445		Acetyl-coenzyme A carboxyl transferase beta chain (EC 6.4.1.2)	1	0.997
CP003791	365	147	fig|1218353.3.peg.365	B598_0379	dut	Deoxyuridine 5'-triphosphate nucleotidohydrolase (EC 3.6.1.23)	392506	392949	bi (<->)	CP047319	898	147	GR632_04450		Deoxyuridine 5'-triphosphate nucleotidohydrolase (EC 3.6.1.23)	1	0.993
CP003791	366	158	fig|1218353.3.peg.366	B598_0380		PTS IIA-like nitrogen-regulatory protein PtsN	392951	393427	bi (<->)	CP047319	899	158	GR632_04455		PTS IIA-like nitrogen-regulatory protein PtsN	1	0.994
CP003791	367	226	fig|1218353.3.peg.367	B598_0381		PTS IIA-like nitrogen-regulatory protein PtsN	393432	394112	bi (<->)	CP047319	900	226	GR632_04460		PTS IIA-like nitrogen-regulatory protein PtsN	1	0.996
CP003791	368	467	fig|1218353.3.peg.368	B598_0382		hypothetical protein	394211	395614	bi (<->)	CP047319	901	467	GR632_04465		hypothetical protein	1	0.998
CP003791	369	574	fig|1218353.3.peg.369	B598_0383		Inclusion membrane protein-32	395790	397514	bi (<->)	CP047319	902	574	GR632_04470		Inclusion membrane protein-32	1	0.998
CP003791	370	203	fig|1218353.3.peg.370	B598_0384		hypothetical protein	397522	398133	bi (<->)	CP047319	903	203	GR632_04475		hypothetical protein	1	0.995
CP003791	373	845	fig|1218353.3.peg.373	B598_0387	clpC	ATP-dependent Clp protease, ATP-binding subunit ClpC	399865	402402	bi (<->)	CP047319	906	845	GR632_04490		ATP-dependent Clp protease, ATP-binding subunit ClpC	1	0.999
CP003791	374	47	fig|1218353.3.peg.374	B598_0388		hypothetical protein	402395	402538	bi (<->)	CP047319	907	47			hypothetical protein	1	0.979
CP003791	375	222	fig|1218353.3.peg.375	B598_0389		Lipoate-protein ligase A	402636	403304	bi (<->)	CP047319	908	244	GR632_04495		Lipoate-protein ligase A	1	0.906
CP003791	376	474	fig|1218353.3.peg.376	B598_0390		Phospholipase D family protein	403301	404725	bi (<->)	CP047319	909	474	GR632_04500		Phospholipase D family protein	1	0.998
CP003791	379	113	fig|1218353.3.peg.379	B598_0393	gcvH	Likely not a Glycine cleavage system H protein	406917	407258	bi (<->)	CP047319	911	113	GR632_04510		Likely not a Glycine cleavage system H protein	1	0.991
CP003791	380	104	fig|1218353.3.peg.380	B598_0394		hypothetical protein	407380	407694	bi (<->)	CP047319	912	104	GR632_04515		hypothetical protein	1	0.99
CP003791	381	56	fig|1218353.3.peg.381	B598_0395		hypothetical protein	407846	408016	bi (<->)	CP047319	913	110	GR632_04520		hypothetical protein	1	0.5
CP003791	382	264	fig|1218353.3.peg.382	B598_0396	nqrE	Na(+)-translocating NADH-quinone reductase subunit E (EC 1.6.5.8)	408017	408811	bi (<->)	CP047319	914	264	GR632_04525	nqrE	Na(+)-translocating NADH-quinone reductase subunit E (EC 1.6.5.8)	1	0.996
CP003791	383	213	fig|1218353.3.peg.383	B598_0397	nqrD	Na(+)-translocating NADH-quinone reductase subunit D (EC 1.6.5.8)	408816	409457	bi (<->)	CP047319	915	213	GR632_04530	nqrD	Na(+)-translocating NADH-quinone reductase subunit D (EC 1.6.5.8)	1	0.995
CP003791	384	320	fig|1218353.3.peg.384	B598_0398	nqrC	Na(+)-translocating NADH-quinone reductase subunit C (EC 1.6.5.8)	409444	410406	bi (<->)	CP047319	916	320	GR632_04535		Na(+)-translocating NADH-quinone reductase subunit C (EC 1.6.5.8)	1	0.997
CP003791	385	503	fig|1218353.3.peg.385	B598_0399	nqrB	Na(+)-translocating NADH-quinone reductase subunit B (EC 1.6.5.8)	410410	411921	bi (<->)	CP047319	917	503	GR632_04540		Na(+)-translocating NADH-quinone reductase subunit B (EC 1.6.5.8)	1	0.998
CP003791	386	198	fig|1218353.3.peg.386	B598_0400		hypothetical protein	412001	412597	bi (<->)	CP047319	918	198	GR632_04545		conserved hypothetical protein	1	0.995
CP003791	387	197	fig|1218353.3.peg.387	B598_0401		Polymer-forming bactofilin	412563	413156	bi (<->)	CP047319	919	197	GR632_04550		Polymer-forming bactofilin	1	0.995
CP003791	388	450	fig|1218353.3.peg.388	B598_0402		Chromosomal replication initiator protein DnaA	413173	414525	bi (<->)	CP047319	920	450	GR632_04555	dnaA	Chromosomal replication initiator protein DnaA	1	0.998
CP003791	389	143	fig|1218353.3.peg.389	B598_0403		type III secretion chaperone, putative	414720	415151	bi (<->)	CP047319	921	143	GR632_04560		type III secretion chaperone, putative	1	0.993
CP003791	390	152	fig|1218353.3.peg.390	B598_0404		hypothetical protein	415155	415613	bi (<->)	CP047319	922	182	GR632_04565		hypothetical protein	1	0.83
CP003791	391	298	fig|1218353.3.peg.391	B598_0405	mraW	16S rRNA (cytosine(1402)-N(4))-methyltransferase (EC 2.1.1.199)	415877	416773	bi (<->)	CP047319	923	298	GR632_04570	rsmH	16S rRNA (cytosine(1402)-N(4))-methyltransferase (EC 2.1.1.199)	1	0.997
CP003791	392	95	fig|1218353.3.peg.392	B598_0406	ftsL	Cell division protein FtsL	416770	417057	bi (<->)	CP047319	924	95	GR632_04575		Cell division protein FtsL	1	0.989
CP003791	393	641	fig|1218353.3.peg.393	B598_0407		Cell division protein FtsI [Peptidoglycan synthetase] (EC 2.4.1.129)	417068	418993	bi (<->)	CP047319	925	649	GR632_04580		Cell division protein FtsI [Peptidoglycan synthetase] (EC 2.4.1.129)	1	0.986
CP003791	396	483	fig|1218353.3.peg.396	B598_0410	murE	UDP-N-acetylmuramoyl-dipeptide--2,6-diaminopimelate ligase (EC 6.3.2.13)	419765	421216	bi (<->)	CP047319	927	483	GR632_04590		UDP-N-acetylmuramoyl-dipeptide--2,6-diaminopimelate ligase (EC 6.3.2.13)	1	0.998
CP003791	397	239	fig|1218353.3.peg.397	B598_0411		N-acetylmuramoyl-L-alanine amidase (EC 3.5.1.28)	421209	421928	bi (<->)	CP047319	928	239	GR632_04595		N-acetylmuramoyl-L-alanine amidase (EC 3.5.1.28)	1	0.996
CP003791	398	103	fig|1218353.3.peg.398	B598_0413		Integration host factor alpha/beta	422318	422629	bi (<->)	CP047319	929	100	GR632_04605		Integration host factor alpha/beta	1	0.99
CP003791	399	393	fig|1218353.3.peg.399	B598_0414		hypothetical protein	422756	423937	bi (<->)	CP047319	930	393	GR632_04610		hypothetical protein	1	0.997
CP003791	402	655	fig|1218353.3.peg.402	B598_0417		ABC transporter, ATP-binding protein	424982	426949	bi (<->)	CP047319	932	655	GR632_04620		ABC transporter, ATP-binding protein	1	0.998
CP003791	403	214	fig|1218353.3.peg.403	B598_0418		Aminodeoxyfutalosine nucleosidase (EC 3.2.2.30)	426972	427616	bi (<->)	CP047319	933	214	GR632_04625		Aminodeoxyfutalosine nucleosidase (EC 3.2.2.30)	1	0.995
CP003791	404	257	fig|1218353.3.peg.404	B598_0419		1,4-dihydroxy-6-naphtoate synthase	427597	428370	bi (<->)	CP047319	934	257	GR632_04630		1,4-dihydroxy-6-naphtoate synthase	1	0.996
CP003791	405	228	fig|1218353.3.peg.405	B598_0420		DNA polymerase III, epsilon chain	428367	429053	bi (<->)	CP047319	935	228	GR632_04635		DNA polymerase III, epsilon chain	1	0.996
CP003791	406	157	fig|1218353.3.peg.406	B598_0421		hypothetical protein	429069	429542	bi (<->)	CP047319	936	157	GR632_04640		hypothetical protein	1	0.994
CP003791	407	168	fig|1218353.3.peg.407	B598_0422		Flagellar biosynthesis protein FliO	429575	430081	bi (<->)	CP047319	937	168	GR632_04645		Flagellar biosynthesis protein FliO	1	0.994
CP003791	408	295	fig|1218353.3.peg.408	B598_0423		HAD superfamily hydrolase/phosphatase	430433	431320	bi (<->)	CP047319	938	315	GR632_04650		HAD superfamily hydrolase/phosphatase	1	0.933
CP003791	409	299	fig|1218353.3.peg.409	B598_0424		Enoyl-[acyl-carrier-protein] reductase [NADH] (EC 1.3.1.9)	431307	432206	bi (<->)	CP047319	939	299	GR632_04655		Enoyl-[acyl-carrier-protein] reductase [NADH] (EC 1.3.1.9)	1	0.997
CP003791	410	617	fig|1218353.3.peg.410	B598_0425		hypothetical protein	432474	434327	bi (<->)	CP047319	940	617	GR632_04660		hypothetical protein	1	0.998
CP003791	411	88	fig|1218353.3.peg.411	B598_0426		hypothetical protein	434409	434675	bi (<->)	CP047319	941	108	GR632_04665		hypothetical protein	1	0.806
CP003791	412	610	fig|1218353.3.peg.412	B598_0427		hypothetical protein	434925	436757	bi (<->)	CP047319	942	610	GR632_04670		FIG00494556: hypothetical protein	1	0.998
CP003791	414	369	fig|1218353.3.peg.414	B598_0429	mutY	A/G-specific adenine glycosylase (EC 3.2.2.-)	437620	438729	bi (<->)	CP047319	944	369	GR632_04680	mutY	A/G-specific adenine glycosylase (EC 3.2.2.-)	1	0.997
CP003791	415	128	fig|1218353.3.peg.415	B598_0430		Nucleoside triphosphate pyrophosphohydrolase MazG (EC 3.6.1.8)	438735	439121	bi (<->)	CP047319	945	131	GR632_04685		Nucleoside triphosphate pyrophosphohydrolase MazG (EC 3.6.1.8)	1	0.969
CP003791	416	258	fig|1218353.3.peg.416	B598_0431		hypothetical protein	439310	440086	bi (<->)	CP047319	946	258	GR632_04695		hypothetical protein	1	0.996
CP003791	417	214	fig|1218353.3.peg.417	B598_0432		hypothetical protein	440090	440734	bi (<->)	CP047319	947	214	GR632_04700		hypothetical protein	1	0.995
CP003791	418	42	fig|1218353.3.peg.418	B598_0433		hypothetical protein	440941	441069	bi (<->)	CP047319	948	42			hypothetical protein	1	0.976
CP003791	419	149	fig|1218353.3.peg.419	B598_0434		hypothetical protein	441373	441822	bi (<->)	CP047319	949	149	GR632_04705		hypothetical protein	1	0.993
CP003791	421	125	fig|1218353.3.peg.421	B598_0436		hypothetical protein	442063	442440	bi (<->)	CP047319	951	125	GR632_04710		FIG00494198: hypothetical protein	1	0.992
CP003791	422	373	fig|1218353.3.peg.422	B598_0437		hypothetical protein	442524	443645	bi (<->)	CP047319	952	373	GR632_04715		FIG00494399: hypothetical protein	1	0.997
CP003791	423	249	fig|1218353.3.peg.423	B598_0438		PP2C phosphatase family	443940	444689	bi (<->)	CP047319	953	249	GR632_04720		PP2C phosphatase family	1	0.996
CP003791	424	371	fig|1218353.3.peg.424	B598_0439		Cysteine desulfurase (EC 2.8.1.7)	444713	445828	bi (<->)	CP047319	954	371	GR632_04725		Cysteine desulfurase (EC 2.8.1.7)	1	0.997
CP003791	425	404	fig|1218353.3.peg.425	B598_0440		CBS domain protein	445832	447046	bi (<->)	CP047319	955	404	GR632_04730		CBS domain protein	1	0.998
CP003791	426	411	fig|1218353.3.peg.426	B598_0441		Hemolysins and related proteins containing CBS domains	447039	448274	bi (<->)	CP047319	956	411	GR632_04735		Hemolysins and related proteins containing CBS domains	1	0.998
CP003791	427	109	fig|1218353.3.peg.427	B598_0442		hypothetical protein	448284	448613	bi (<->)	CP047319	957	109	GR632_04740		hypothetical protein	1	0.991
CP003791	428	190	fig|1218353.3.peg.428	B598_0443	dcd	Deoxycytidine triphosphate deaminase (EC 3.5.4.13)	448623	449195	bi (<->)	CP047319	958	190	GR632_04745		Deoxycytidine triphosphate deaminase (EC 3.5.4.13)	1	0.995
CP003791	429	60	fig|1218353.3.peg.429	B598_0444		hypothetical protein	449219	449401	bi (<->)	CP047319	959	60			hypothetical protein	1	0.983
CP003791	430	337	fig|1218353.3.peg.430	B598_0445	ruvB	Holliday junction ATP-dependent DNA helicase RuvB (EC 3.6.4.12)	449799	450812	bi (<->)	CP047319	960	337	GR632_04750	ruvB	Holliday junction ATP-dependent DNA helicase RuvB (EC 3.6.4.12)	1	0.997
CP003791	431	257	fig|1218353.3.peg.431	B598_0446		hypothetical protein	450851	451624	bi (<->)	CP047319	961	271	GR632_04755		hypothetical protein	1	0.945
CP003791	432	663	fig|1218353.3.peg.432	B598_0447	glgX	Limit dextrin alpha-1,6-maltotetraose-hydrolase (EC 3.2.1.196)	451621	453612	bi (<->)	CP047319	962	663	GR632_04760		Limit dextrin alpha-1,6-maltotetraose-hydrolase (EC 3.2.1.196)	1	0.998
CP003791	433	166	fig|1218353.3.peg.433	B598_0448		hypothetical protein	453744	454244	bi (<->)	CP047319	963	166	GR632_04765		hypothetical protein	1	0.994
CP003791	435	158	fig|1218353.3.peg.435	B598_0450	ssb	Single-stranded DNA-binding protein	454897	455373	bi (<->)	CP047319	965	159	GR632_04770	ssb	Single-stranded DNA-binding protein	1	0.987
CP003791	436	500	fig|1218353.3.peg.436	B598_0451		Cytosol aminopeptidase PepA (EC 3.4.11.1)	455411	456913	bi (<->)	CP047319	966	500	GR632_04775		Cytosol aminopeptidase PepA (EC 3.4.11.1)	1	0.998
CP003791	437	197	fig|1218353.3.peg.437	B598_0452		Histone H1-like protein HC2	457055	457648	bi (<->)	CP047319	967	197	GR632_04780		Histone H1-like protein HC2	1	0.995
CP003791	438	311	fig|1218353.3.peg.438	B598_0453		DNA polymerase III delta subunit (EC 2.7.7.7)	457809	458744	bi (<->)	CP047319	968	311	GR632_04785		DNA polymerase III delta subunit (EC 2.7.7.7)	1	0.997
CP003791	439	236	fig|1218353.3.peg.439	B598_0454		Tetrapyrrole methylase family protein	458741	459451	bi (<->)	CP047319	969	236	GR632_04790		Tetrapyrrole methylase family protein	1	0.996
CP003791	440	86	fig|1218353.3.peg.440	B598_0455		hypothetical protein	459507	459767	bi (<->)	CP047319	970	156	GR632_04795		hypothetical protein	1	0.545
CP003791	441	444	fig|1218353.3.peg.441	B598_0457		hypothetical protein	460132	461466	bi (<->)	CP047319	971	444	GR632_04800		hypothetical protein	1	0.998
CP003791	442	466	fig|1218353.3.peg.442	B598_0458		hypothetical protein	461517	462917	bi (<->)	CP047319	972	466	GR632_04805		hypothetical protein	1	0.998
CP003791	444	148	fig|1218353.3.peg.444	B598_0460		hypothetical protein	464094	464540	bi (<->)	CP047319	974	148	GR632_04815		hypothetical protein	1	0.993
CP003791	445	908	fig|1218353.3.peg.445	B598_0461	sucA	2-oxoglutarate dehydrogenase E1 component (EC 1.2.4.2)	464694	467420	bi (<->)	CP047319	975	908	GR632_04820		2-oxoglutarate dehydrogenase E1 component (EC 1.2.4.2)	1	0.999
CP003791	446	365	fig|1218353.3.peg.446	B598_0462	sucB	Dihydrolipoamide succinyltransferase component (E2) of 2-oxoglutarate dehydrogenase complex (EC 2.3.1.61)	467417	468514	bi (<->)	CP047319	976	365	GR632_04825	sucB	Dihydrolipoamide succinyltransferase component (E2) of 2-oxoglutarate dehydrogenase complex (EC 2.3.1.61)	1	0.997
CP003791	447	247	fig|1218353.3.peg.447	B598_0463		FIG00003370: Multicopper polyphenol oxidase	468525	469268	bi (<->)	CP047319	977	247	GR632_04830	pgeF	FIG00003370: Multicopper polyphenol oxidase	1	0.996
CP003791	448	606	fig|1218353.3.peg.448	B598_0464	ispG	(E)-4-hydroxy-3-methylbut-2-enyl-diphosphate synthase (flavodoxin) (EC 1.17.7.3)	469282	471102	bi (<->)	CP047319	978	606	GR632_04835		(E)-4-hydroxy-3-methylbut-2-enyl-diphosphate synthase (flavodoxin) (EC 1.17.7.3)	1	0.998
CP003791	451	155	fig|1218353.3.peg.451	B598_0467		hypothetical protein	472661	473128	bi (<->)	CP047319	980	155	GR632_04845		FIG00494588: hypothetical protein	1	0.994
CP003791	452	105	fig|1218353.3.peg.452	B598_0468		hypothetical protein	473210	473527	bi (<->)	CP047319	981	140			FIG00494588: hypothetical protein	1	0.743
CP003791	454	416	fig|1218353.3.peg.454	B598_0470	lam	Inclusion membrane protein-4	474047	475297	bi (<->)	CP047319	982	416	GR632_04850		Inclusion membrane protein-4	1	0.998
CP003791	455	91	fig|1218353.3.peg.455	B598_0471		Ferredoxin	475487	475762	bi (<->)	CP047319	983	91	GR632_04855		Ferredoxin	1	0.989
CP003791	457	584	fig|1218353.3.peg.457	B598_0474		Similar to flagellar biosynthesis protein FlhA	476043	477797	bi (<->)	CP047319	984	584	GR632_04865		Similar to flagellar biosynthesis protein FlhA	1	0.998
CP003791	458	257	fig|1218353.3.peg.458	B598_0475		RNA polymerase sigma factor	477901	478674	bi (<->)	CP047319	985	257	GR632_04870		RNA polymerase sigma factor	1	0.996
CP003791	459	90	fig|1218353.3.peg.459	B598_0476		hypothetical protein	478671	478943	bi (<->)	CP047319	986	90	GR632_04875		FIG01261637: hypothetical protein	1	0.989
CP003791	460	412	fig|1218353.3.peg.460	B598_0477	tyrS	Tyrosyl-tRNA synthetase (EC 6.1.1.1)	479105	480343	bi (<->)	CP047319	987	412	GR632_04880		Tyrosyl-tRNA synthetase (EC 6.1.1.1)	1	0.998
CP003791	461	483	fig|1218353.3.peg.461	B598_0478	gnd	6-phosphogluconate dehydrogenase, decarboxylating (EC 1.1.1.44)	480360	481811	bi (<->)	CP047319	988	483	GR632_04885	gnd	6-phosphogluconate dehydrogenase, decarboxylating (EC 1.1.1.44)	1	0.998
CP003791	462	602	fig|1218353.3.peg.462	B598_0479	lepA	Translation elongation factor LepA	482011	483819	bi (<->)	CP047319	989	602	GR632_04890	lepA	Translation elongation factor LepA	1	0.998
CP003791	463	365	fig|1218353.3.peg.463	B598_0480		hypothetical protein	484254	485351	bi (<->)	CP047319	991	365	GR632_04895		hypothetical protein	1	0.997
CP003791	464	532	fig|1218353.3.peg.464	B598_0481		ADP/ATP Translocase, NTT1	485433	487031	bi (<->)	CP047319	992	532	GR632_04900	npt1	ADP/ATP Translocase, NTT1	1	0.998
CP003791	465	167	fig|1218353.3.peg.465	B598_0482		hypothetical protein	487253	487756	bi (<->)	CP047319	993	167	GR632_04905		hypothetical protein	1	0.994
CP003791	466	321	fig|1218353.3.peg.466	B598_0483		ABC transporter, substrate-binding protein (cluster 14, Mn/Zn)	488252	489217	bi (<->)	CP047319	994	321	GR632_04910		ABC transporter, substrate-binding protein (cluster 14, Mn/Zn)	1	0.997
CP003791	467	259	fig|1218353.3.peg.467	B598_0484		Manganese ABC transporter, ATP-binding protein SitB	489214	489993	bi (<->)	CP047319	995	259	GR632_04915		Manganese ABC transporter, ATP-binding protein SitB	1	0.996
CP003791	468	449	fig|1218353.3.peg.468	B598_0485		ABC transporter, permease protein (cluster 14, Mn/Zn)	489994	491343	bi (<->)	CP047319	996	449	GR632_04920		ABC transporter, permease protein (cluster 14, Mn/Zn)	1	0.998
CP003791	469	327	fig|1218353.3.peg.469	B598_0486		ABC transporter, permease protein (cluster 14, Mn/Zn)	491340	492323	bi (<->)	CP047319	997	327	GR632_04925		ABC transporter, permease protein (cluster 14, Mn/Zn)	1	0.997
CP003791	470	379	fig|1218353.3.peg.470	B598_0487	dxr	1-deoxy-D-xylulose 5-phosphate reductoisomerase (EC 1.1.1.267)	492364	493503	bi (<->)	CP047319	998	379	GR632_04930		1-deoxy-D-xylulose 5-phosphate reductoisomerase (EC 1.1.1.267)	1	0.997
CP003791	472	326	fig|1218353.3.peg.472	B598_0489		hypothetical protein	495335	496315	bi (<->)	CP047319	1000	326	GR632_04940		hypothetical protein	1	0.997
CP003791	473	368	fig|1218353.3.peg.473	B598_0490	recF	DNA recombination and repair protein RecF	496423	497529	bi (<->)	CP047319	1001	368	GR632_04945	recF	DNA recombination and repair protein RecF	1	0.997
CP003791	474	366	fig|1218353.3.peg.474	B598_0491	dnaN	DNA polymerase III beta subunit (EC 2.7.7.7)	497529	498629	bi (<->)	CP047319	1002	366	GR632_04950		DNA polymerase III beta subunit (EC 2.7.7.7)	1	0.997
CP003791	475	150	fig|1218353.3.peg.475	B598_0492	smpB	tmRNA-binding protein SmpB	498869	499321	bi (<->)	CP047319	1003	150	GR632_04955	smpB	tmRNA-binding protein SmpB	1	0.993
CP003791	476	281	fig|1218353.3.peg.476	B598_0493		FAD:protein FMN transferase (EC 2.7.1.180)	499302	500147	bi (<->)	CP047319	1004	281	GR632_04960		FAD:protein FMN transferase (EC 2.7.1.180)	1	0.996
CP003791	477	287	fig|1218353.3.peg.477	B598_0494		Methenyltetrahydrofolate cyclohydrolase (EC 3.5.4.9) / Methylenetetrahydrofolate dehydrogenase (NADP+) (EC 1.5.1.5)	500216	501079	bi (<->)	CP047319	1005	287	GR632_04965	folD	Methenyltetrahydrofolate cyclohydrolase (EC 3.5.4.9) / Methylenetetrahydrofolate dehydrogenase (NADP+) (EC 1.5.1.5)	1	0.997
CP003791	478	171	fig|1218353.3.peg.478	B598_0495		hypothetical protein	501070	501585	bi (<->)	CP047319	1006	171	GR632_04970		hypothetical protein	1	0.994
CP003791	480	579	fig|1218353.3.peg.480	B598_0497		hypothetical protein	502446	504185	bi (<->)	CP047319	1008	579	GR632_04980		hypothetical protein	1	0.998
CP003791	481	153	fig|1218353.3.peg.481	B598_0498		hypothetical protein	504187	504648	bi (<->)	CP047319	1009	153	GR632_04985		hypothetical protein	1	0.993
CP003791	482	373	fig|1218353.3.peg.482	B598_0499		Phospholipase D endonuclease superfamily	504645	505766	bi (<->)	CP047319	1010	352	GR632_04990		Phospholipase D endonuclease superfamily	1	0.997
CP003791	483	581	fig|1218353.3.peg.483	B598_0500		UbiD family decarboxylase associated with menaquinone via futalosine	505807	507552	bi (<->)	CP047319	1011	581	GR632_04995		UbiD family decarboxylase associated with menaquinone via futalosine	1	0.998
CP003791	484	89	fig|1218353.3.peg.484	B598_0501	rpmB	LSU ribosomal protein L28p @ LSU ribosomal protein L28p, zinc-independent	507578	507847	bi (<->)	CP047319	1012	89	GR632_05000		LSU ribosomal protein L28p @ LSU ribosomal protein L28p, zinc-independent	1	0.989
CP003791	486	146	fig|1218353.3.peg.486	B598_0503		Scc1 protein (Type III secretion chaperone)	509650	510090	bi (<->)	CP047319	1014	146	GR632_05010		Scc1 protein (Type III secretion chaperone)	1	0.993
CP003791	487	398	fig|1218353.3.peg.487	B598_0504		Low Calcium Response E (CopN) (Type III secreted protein SctW); Inclusion membrane protein-5	510106	511302	bi (<->)	CP047319	1015	398	GR632_05015		Low Calcium Response E (CopN) (Type III secreted protein SctW); Inclusion membrane protein-5	1	0.997
CP003791	488	690	fig|1218353.3.peg.488	B598_0505		Low Calcium Response D (Type III secretion inner membrane protein SctV)	511327	513399	bi (<->)	CP047319	1016	709	GR632_05020		Low Calcium Response D (Type III secretion inner membrane protein SctV)	1	0.972
CP003791	489	360	fig|1218353.3.peg.489	B598_0506		Type III secretion inner membrane protein (YscU,SpaS,EscU,HrcU,SsaU, homologous to flagellar export components)	513456	514538	bi (<->)	CP047319	1017	360	GR632_05025		Type III secretion inner membrane protein (YscU,SpaS,EscU,HrcU,SsaU, homologous to flagellar export components)	1	0.997
CP003791	490	364	fig|1218353.3.peg.490	B598_0507	ychF	GTP-binding and nucleic acid-binding protein YchF	514896	515990	bi (<->)	CP047319	1018	364	GR632_05030	ychF	GTP-binding and nucleic acid-binding protein YchF	1	0.997
CP003791	491	304	fig|1218353.3.peg.491	B598_0508	ribF	FMN adenylyltransferase (EC 2.7.7.2) / Riboflavin kinase (EC 2.7.1.26)	515968	516882	bi (<->)	CP047319	1019	304	GR632_05035		FMN adenylyltransferase (EC 2.7.7.2) / Riboflavin kinase (EC 2.7.1.26)	1	0.997
CP003791	492	235	fig|1218353.3.peg.492	B598_0509	truB	tRNA pseudouridine(55) synthase (EC 5.4.99.25)	516866	517573	bi (<->)	CP047319	1020	235	GR632_05040	truB	tRNA pseudouridine(55) synthase (EC 5.4.99.25)	1	0.996
CP003791	493	120	fig|1218353.3.peg.493	B598_0510	rbfA	Ribosome-binding factor A	517614	517976	bi (<->)	CP047319	1021	120	GR632_05045	rbfA	Ribosome-binding factor A	1	0.992
CP003791	495	434	fig|1218353.3.peg.495	B598_0512	nusA	Transcription termination protein NusA	520594	521898	bi (<->)	CP047319	1023	434	GR632_05055	nusA	Transcription termination protein NusA	1	0.998
CP003791	496	501	fig|1218353.3.peg.496	B598_0513	rpsA	SSU ribosomal protein S1p	521989	523494	bi (<->)	CP047319	1024	581	GR632_05060	rpsA	SSU ribosomal protein S1p	1	0.861
CP003791	497	311	fig|1218353.3.peg.497	B598_0514	trxB	Thioredoxin reductase (EC 1.8.1.9)	523903	524838	bi (<->)	CP047319	1025	311	GR632_05065	trxB	Thioredoxin reductase (EC 1.8.1.9)	1	0.997
CP003791	498	122	fig|1218353.3.peg.498	B598_0515	acpS	Holo-[acyl-carrier-protein] synthase (EC 2.7.8.7)	524830	525198	bi (<->)	CP047319	1026	122	GR632_05070		Holo-[acyl-carrier-protein] synthase (EC 2.7.8.7)	1	0.992
CP003791	499	148	fig|1218353.3.peg.499	B598_0516		Inclusion membrane protein-6	525214	525660	bi (<->)	CP047319	1027	148	GR632_05075		Inclusion membrane protein-6	1	0.993
CP003791	501	794	fig|1218353.3.peg.501	B598_0518		Inner membrane protein translocase and chaperone YidC, long form / Inner membrane protein translocase and chaperone YidC, short form OxaI-like	526717	529101	bi (<->)	CP047319	1029	794	GR632_05085	yidC	Inner membrane protein translocase and chaperone YidC, long form / Inner membrane protein translocase and chaperone YidC, short form OxaI-like	1	0.999
CP003791	502	460	fig|1218353.3.peg.502	B598_0519		Chromosomal replication initiator protein DnaA	529168	530550	bi (<->)	CP047319	1	460	GR632_00005	dnaA	Chromosomal replication initiator protein DnaA	1	0.998
CP003791	503	62	fig|1218353.3.peg.503	B598_0520		hypothetical protein	530552	530740	bi (<->)	CP047319	2	118	GR632_00010		hypothetical protein	1	0.517
CP003791	505	816	fig|1218353.3.peg.505	B598_0521		Glycogen phosphorylase (EC 2.4.1.1)	531172	533622	bi (<->)	CP047319	4	816	GR632_00015	glgP	Glycogen phosphorylase (EC 2.4.1.1)	1	0.999
CP003791	506	428	fig|1218353.3.peg.506	B598_0522		Dihydrolipoamide acetyltransferase component of pyruvate dehydrogenase complex (EC 2.3.1.12)	533697	534983	bi (<->)	CP047319	5	428	GR632_00020		Dihydrolipoamide acetyltransferase component of pyruvate dehydrogenase complex (EC 2.3.1.12)	1	0.998
CP003791	507	328	fig|1218353.3.peg.507	B598_0523	pdhB	Pyruvate dehydrogenase E1 component beta subunit (EC 1.2.4.1)	534988	535974	bi (<->)	CP047319	6	328	GR632_00025		Pyruvate dehydrogenase E1 component beta subunit (EC 1.2.4.1)	1	0.997
CP003791	508	349	fig|1218353.3.peg.508	B598_0524	pdhA	Pyruvate dehydrogenase E1 component alpha subunit (EC 1.2.4.1)	535967	537016	bi (<->)	CP047319	7	349	GR632_00030	pdhA	Pyruvate dehydrogenase E1 component alpha subunit (EC 1.2.4.1)	1	0.997
CP003791	509	38	fig|1218353.3.peg.509	B598_0525		hypothetical protein	537042	537158	bi (<->)	CP047319	8	38			hypothetical protein	1	0.974
CP003791	510	343	fig|1218353.3.peg.510	B598_0526		hypothetical protein	537157	538188	bi (<->)	CP047319	9	343	GR632_00035		hypothetical protein	1	0.997
CP003791	511	360	fig|1218353.3.peg.511	B598_0527	lpxD	UDP-3-O-[3-hydroxymyristoyl] glucosamine N-acyltransferase (EC 2.3.1.191)	538191	539273	bi (<->)	CP047319	10	360	GR632_00040	lpxD	UDP-3-O-[3-hydroxymyristoyl] glucosamine N-acyltransferase (EC 2.3.1.191)	1	0.997
CP003791	512	179	fig|1218353.3.peg.512	B598_0528		Outer membrane protein H precursor	539301	539840	bi (<->)	CP047319	11	179	GR632_00045		Outer membrane protein H precursor	1	0.994
CP003791	514	200	fig|1218353.3.peg.514	B598_0530	recR	Recombination protein RecR	542489	543091	bi (<->)	CP047319	13	200	GR632_00055	recR	Recombination protein RecR	1	0.995
CP003791	515	333	fig|1218353.3.peg.515	B598_0531	fabH	3-oxoacyl-[acyl-carrier-protein] synthase, KASIII (EC 2.3.1.180)	543217	544218	bi (<->)	CP047319	14	333	GR632_00060	fabH	3-oxoacyl-[acyl-carrier-protein] synthase, KASIII (EC 2.3.1.180)	1	0.997
CP003791	516	308	fig|1218353.3.peg.516	B598_0532	fabD	Malonyl CoA-acyl carrier protein transacylase (EC 2.3.1.39)	544219	545145	bi (<->)	CP047319	15	308	GR632_00065	fabD	Malonyl CoA-acyl carrier protein transacylase (EC 2.3.1.39)	1	0.997
CP003791	517	248	fig|1218353.3.peg.517	B598_0533	fabG	3-oxoacyl-[acyl-carrier protein] reductase (EC 1.1.1.100), FadG	545150	545896	bi (<->)	CP047319	16	248	GR632_00070	fabG	3-oxoacyl-[acyl-carrier protein] reductase (EC 1.1.1.100), FadG	1	0.996
CP003791	518	78	fig|1218353.3.peg.518	B598_0534	acpP	Acyl carrier protein	546006	546242	bi (<->)	CP047319	17	78	GR632_00075	acpP	Acyl carrier protein	1	0.987
CP003791	519	139	fig|1218353.3.peg.519	B598_0535		Transcriptional regulator, Crp/Fnr family	546375	546794	bi (<->)	CP047319	18	139	GR632_00080		Transcriptional regulator, Crp/Fnr family	1	0.993
CP003791	521	184	fig|1218353.3.peg.521	B598_0537	incC	Inclusion membrane protein-30	549689	550243	bi (<->)	CP047319	20	184	GR632_00090		Inclusion membrane protein-30	1	0.995
CP003791	522	202	fig|1218353.3.peg.522	B598_0538	incB	Inclusion membrane protein-29	550280	550888	bi (<->)	CP047319	21	202	GR632_00095	incB	Inclusion membrane protein-29	1	0.995
CP003791	523	493	fig|1218353.3.peg.523	B598_0539		Na-dependent Transporter	550974	552455	bi (<->)	CP047319	22	493	GR632_00100		Na-dependent Transporter	1	0.998
CP003791	524	406	fig|1218353.3.peg.524	B598_0540		Proton/glutamate symporter @ Sodium/glutamate symporter	552461	553681	bi (<->)	CP047319	23	406	GR632_00105		Proton/glutamate symporter @ Sodium/glutamate symporter	1	0.998
CP003791	525	392	fig|1218353.3.peg.525	B598_0541		Inclusion membrane protein-18	553786	554964	bi (<->)	CP047319	24	392	GR632_00110		Inclusion membrane protein-18	1	0.997
CP003791	527	710	fig|1218353.3.peg.527	B598_0542		hypothetical protein	555226	557358	bi (<->)	CP047319	25	710	GR632_00115		hypothetical protein	1	0.999
CP003791	528	491	fig|1218353.3.peg.528	B598_0543	mgtE	Mg/Co/Ni transporter MgtE, CBS domain-containing	557322	558797	bi (<->)	CP047319	26	470	GR632_00120	mgtE	Mg/Co/Ni transporter MgtE, CBS domain-containing	1	0.998
CP003791	529	469	fig|1218353.3.peg.529	B598_0544		hypothetical protein	558936	560345	bi (<->)	CP047319	27	469	GR632_00125		hypothetical protein	1	0.998
CP003791	531	349	fig|1218353.3.peg.531	B598_0546		Fructose-bisphosphate aldolase class I (EC 4.1.2.13)	561877	562926	bi (<->)	CP047319	29	349	GR632_00135		Fructose-bisphosphate aldolase class I (EC 4.1.2.13)	1	0.997
CP003791	532	644	fig|1218353.3.peg.532	B598_0547		Inclusion membrane protein-20	563096	565030	bi (<->)	CP047319	30	644	GR632_00140		Inclusion membrane protein-20	1	0.998
CP003791	533	341	fig|1218353.3.peg.533	B598_0548		Methionine ABC transporter ATP-binding protein	565173	566198	bi (<->)	CP047319	31	341	GR632_00145		Methionine ABC transporter ATP-binding protein	1	0.997
CP003791	534	203	fig|1218353.3.peg.534	B598_0549		Methionine ABC transporter permease protein	566266	566877	bi (<->)	CP047319	32	221	GR632_00150		Methionine ABC transporter permease protein	1	0.914
CP003791	536	160	fig|1218353.3.peg.536	B598_0551		hypothetical protein	567828	568310	bi (<->)	CP047319	34	160	GR632_00160		hypothetical protein	1	0.994
CP003791	537	116	fig|1218353.3.peg.537	B598_0552		Zn-ribbon-containing, possibly RNA-binding protein and truncated derivatives	568586	568936	bi (<->)	CP047319	35	116	GR632_00165		Zn-ribbon-containing, possibly RNA-binding protein and truncated derivatives	1	0.991
CP003791	540	207	fig|1218353.3.peg.540	B598_0555	tmk	Thymidylate kinase (EC 2.7.4.9)	573881	574504	bi (<->)	CP047319	38	207	GR632_00180		Thymidylate kinase (EC 2.7.4.9)	1	0.995
CP003791	541	295	fig|1218353.3.peg.541	B598_0556	dnaX_1	hypothetical protein	574495	575382	bi (<->)	CP047319	39	295	GR632_00185		DNA polymerase III delta prime subunit (EC 2.7.7.7)	1	0.997
CP003791	542	240	fig|1218353.3.peg.542	B598_0557		serine esterase, putative	575359	576081	bi (<->)	CP047319	40	240	GR632_00190		serine esterase, putative	1	0.996
CP003791	543	47	fig|1218353.3.peg.543	B598_0558		hypothetical protein	576158	576301	bi (<->)	CP047319	41	47			hypothetical protein	1	0.979
CP003791	544	288	fig|1218353.3.peg.544	B598_0559		Threonylcarbamoyl-AMP synthase (EC 2.7.7.87)	576366	577232	bi (<->)	CP047319	42	288	GR632_00195		Threonylcarbamoyl-AMP synthase (EC 2.7.7.87)	1	0.997
CP003791	545	324	fig|1218353.3.peg.545	B598_0560		Dipeptidase	577238	578212	bi (<->)	CP047319	43	327	GR632_00200		Dipeptidase	1	0.988
CP003791	547	382	fig|1218353.3.peg.547	B598_0562		hypothetical protein	579573	580721	bi (<->)	CP047319	45	382	GR632_00210		hypothetical protein	1	0.997
CP003791	548	227	fig|1218353.3.peg.548	B598_0563		hypothetical protein	580878	581561	bi (<->)	CP047319	46	131	GR632_00215		hypothetical protein	1	0.954
CP003791	549	299	fig|1218353.3.peg.549	B598_0564		Menaquinone via futalosine polyprenyltransferase (MenA homolog)	581756	582655	bi (<->)	CP047319	48	299	GR632_00220		Menaquinone via futalosine polyprenyltransferase (MenA homolog)	1	0.997
CP003791	550	192	fig|1218353.3.peg.550	B598_0565		Flavin prenyltransferase UbiX	582669	583247	bi (<->)	CP047319	49	192	GR632_00225		Flavin prenyltransferase UbiX	1	0.995
CP003791	551	297	fig|1218353.3.peg.551	B598_0566		Uncharacterized UPF0750 membrane protein	583244	584137	bi (<->)	CP047319	50	297	GR632_00230		Uncharacterized UPF0750 membrane protein	1	0.997
CP003791	554	157	fig|1218353.3.peg.554	B598_0571		hypothetical protein	586469	586942	bi (<->)	CP047319	53	157	GR632_00255		hypothetical protein	1	0.994
CP003791	555	277	fig|1218353.3.peg.555	B598_0574		hypothetical protein	587320	588153	bi (<->)	CP047319	54	277	GR632_00270		hypothetical protein	1	0.996
CP003791	556	281	fig|1218353.3.peg.556	B598_0575		hypothetical protein	588156	589001	bi (<->)	CP047319	55	281	GR632_00275		hypothetical protein	1	0.996
CP003791	557	273	fig|1218353.3.peg.557	B598_0576		hypothetical protein	589005	589826	bi (<->)	CP047319	56	273	GR632_00280		hypothetical protein	1	0.996
CP003791	558	56	fig|1218353.3.peg.558	B598_0577		Ribosomal protein S12p Asp88 (E. coli) methylthiotransferase (EC 2.8.4.4)	589833	590003	bi (<->)	CP047319	57	56	GR632_00285		Ribosomal protein S12p Asp88 (E. coli) methylthiotransferase (EC 2.8.4.4)	1	0.982
CP003791	559	115	fig|1218353.3.peg.559	B598_0578		Ribosomal protein S12p Asp88 (E. coli) methylthiotransferase (EC 2.8.4.4)	590043	590390	bi (<->)	CP047319	58	115	GR632_00290		Ribosomal protein S12p Asp88 (E. coli) methylthiotransferase (EC 2.8.4.4)	1	0.991
CP003791	560	222	fig|1218353.3.peg.560	B598_0579		Ribosomal protein S12p Asp88 (E. coli) methylthiotransferase (EC 2.8.4.4)	590465	591133	bi (<->)	CP047319	59	256	GR632_00295		Ribosomal protein S12p Asp88 (E. coli) methylthiotransferase (EC 2.8.4.4)	1	0.863
CP003791	561	52	fig|1218353.3.peg.561	B598_0580	rpmG	LSU ribosomal protein L33p @ LSU ribosomal protein L33p, zinc-independent	591333	591491	bi (<->)	CP047319	60	52	GR632_00300	rpmG	LSU ribosomal protein L33p @ LSU ribosomal protein L33p, zinc-independent	1	0.981
CP003791	562	503	fig|1218353.3.peg.562	B598_0581		Lipoprotein releasing system transmembrane protein LolC/LolE	591541	593052	bi (<->)	CP047319	61	503	GR632_00305		Lipoprotein releasing system transmembrane protein LolC/LolE	1	0.998
CP003791	563	223	fig|1218353.3.peg.563	B598_0582		Lipoprotein-releasing system ATP-binding protein LolD	593055	593726	bi (<->)	CP047319	62	223	GR632_00310		Lipoprotein-releasing system ATP-binding protein LolD	1	0.996
CP003791	564	426	fig|1218353.3.peg.564	B598_0583		hypothetical protein	593723	595003	bi (<->)	CP047319	63	426	GR632_00315		hypothetical protein	1	0.998
CP003791	565	150	fig|1218353.3.peg.565	B598_0584	rplM	LSU ribosomal protein L13p (L13Ae)	595499	595951	bi (<->)	CP047319	64	150	GR632_00320	rplM	LSU ribosomal protein L13p (L13Ae)	1	0.993
CP003791	566	133	fig|1218353.3.peg.566	B598_0585	rpsI	SSU ribosomal protein S9p (S16e)	595965	596366	bi (<->)	CP047319	65	133	GR632_00325	rpsI	SSU ribosomal protein S9p (S16e)	1	0.992
CP003791	567	283	fig|1218353.3.peg.567	B598_0586		NLP/P60 family protein	596480	597331	bi (<->)	CP047319	66	283	GR632_00330		NLP/P60 family protein	1	0.996
CP003791	568	213	fig|1218353.3.peg.568	B598_0587		Adenylate kinase (EC 2.7.4.3)	597386	598027	bi (<->)	CP047319	67	213	GR632_00335		Adenylate kinase (EC 2.7.4.3)	1	0.995
CP003791	569	377	fig|1218353.3.peg.569	B598_0588		hypothetical protein	598309	599442	bi (<->)	CP047319	68	377	GR632_00340		hypothetical protein	1	0.997
CP003791	570	137	fig|1218353.3.peg.570	B598_0589		hypothetical protein	599459	599872	bi (<->)	CP047319	69	137	GR632_00345		hypothetical protein	1	0.993
CP003791	573	258	fig|1218353.3.peg.573	B598_0591	pgl	6-phosphogluconolactonase (EC 3.1.1.31), eukaryotic type	601207	601983	bi (<->)	CP047319	71	258	GR632_00355	pgl	6-phosphogluconolactonase (EC 3.1.1.31), eukaryotic type	1	0.996
CP003791	574	513	fig|1218353.3.peg.574	B598_0592	zwf	Glucose-6-phosphate 1-dehydrogenase (EC 1.1.1.49)	602007	603548	bi (<->)	CP047319	72	521	GR632_00360		Glucose-6-phosphate 1-dehydrogenase (EC 1.1.1.49)	1	0.983
CP003791	575	492	fig|1218353.3.peg.575	B598_0593		ABC transporter, substrate-binding protein (cluster 5, nickel/peptides/opines)	603752	605230	bi (<->)	CP047319	73	492	GR632_00365		ABC transporter, substrate-binding protein (cluster 5, nickel/peptides/opines)	1	0.998
CP003791	576	344	fig|1218353.3.peg.576	B598_0594	gcp	N(6)-L-threonylcarbamoyladenine synthase (EC 2.3.1.234)	605284	606318	bi (<->)	CP047319	74	344	GR632_00370	tsaD	N(6)-L-threonylcarbamoyladenine synthase (EC 2.3.1.234)	1	0.997
CP003791	577	147	fig|1218353.3.peg.577	B598_0595	argR	Arginine pathway regulatory protein ArgR, repressor of arg regulon	606401	606844	bi (<->)	CP047319	75	147	GR632_00375	argR	Arginine pathway regulatory protein ArgR, repressor of arg regulon	1	0.993
CP003791	578	215	fig|1218353.3.peg.578	B598_0596		ABC transporter, permease protein (cluster 3, basic aa/glutamine/opines)	606891	607538	bi (<->)	CP047319	76	215	GR632_00380		ABC transporter, permease protein (cluster 3, basic aa/glutamine/opines)	1	0.995
CP003791	579	226	fig|1218353.3.peg.579	B598_0597	artM	ABC transporter, ATP-binding protein (cluster 3, basic aa/glutamine/opines)	607535	608215	bi (<->)	CP047319	77	226	GR632_00385		ABC transporter, ATP-binding protein (cluster 3, basic aa/glutamine/opines)	1	0.996
CP003791	580	453	fig|1218353.3.peg.580	B598_0598		hypothetical protein	608259	609620	bi (<->)	CP047319	78	453	GR632_00390		hypothetical protein	1	0.998
CP003791	582	405	fig|1218353.3.peg.582	B598_0600		Inner membrane protein YihY, formerly thought to be RNase BN	613156	614373	bi (<->)	CP047319	80	430	GR632_00400		Inner membrane protein YihY, formerly thought to be RNase BN	1	0.94
CP003791	583	271	fig|1218353.3.peg.583	B598_0601		hypothetical protein	614527	615342	bi (<->)	CP047319	81	271	GR632_00405		hypothetical protein	1	0.996
CP003791	584	382	fig|1218353.3.peg.584	B598_0602		hypothetical protein	615422	616570	bi (<->)	CP047319	82	382	GR632_00410		hypothetical protein	1	0.997
CP003791	585	231	fig|1218353.3.peg.585	B598_0603	rpe	Ribulose-phosphate 3-epimerase (EC 5.1.3.1)	616957	617652	bi (<->)	CP047319	83	231	GR632_00415	rpe	Ribulose-phosphate 3-epimerase (EC 5.1.3.1)	1	0.996
CP003791	586	185	fig|1218353.3.peg.586	B598_0604		Elongation factor P-like protein	617639	618196	bi (<->)	CP047319	84	185	GR632_00420		Elongation factor P-like protein	1	0.995
CP003791	587	166	fig|1218353.3.peg.587	B598_0605	accB	Biotin carboxyl carrier protein of acetyl-CoA carboxylase	618228	618728	bi (<->)	CP047319	85	166	GR632_00425	accB	Biotin carboxyl carrier protein of acetyl-CoA carboxylase	1	0.994
CP003791	588	451	fig|1218353.3.peg.588	B598_0606	accC	Biotin carboxylase of acetyl-CoA carboxylase (EC 6.3.4.14)	618728	620083	bi (<->)	CP047319	86	451	GR632_00430	accC	Biotin carboxylase of acetyl-CoA carboxylase (EC 6.3.4.14)	1	0.998
CP003791	589	476	fig|1218353.3.peg.589	B598_0607		hypothetical protein	620235	621665	bi (<->)	CP047319	87	476	GR632_00435		hypothetical protein	1	0.998
CP003791	590	355	fig|1218353.3.peg.590	B598_0608		hypothetical protein	621785	622852	bi (<->)	CP047319	88	355			hypothetical protein	1	0.997
CP003791	591	172	fig|1218353.3.peg.591	B598_0609		hypothetical protein	622915	623433	bi (<->)	CP047319	89	172	GR632_00440		FIG00493819: hypothetical protein	1	0.994
CP003791	592	318	fig|1218353.3.peg.592	B598_0610		hypothetical protein	623566	624522	bi (<->)	CP047319	90	318	GR632_00445		hypothetical protein	1	0.997
CP003791	593	223	fig|1218353.3.peg.593	B598_0611		hypothetical protein	624890	625561	bi (<->)	CP047319	91	223	GR632_00450		hypothetical protein	1	0.996
CP003791	594	76	fig|1218353.3.peg.594	B598_0612		hypothetical protein	625576	625806	bi (<->)	CP047319	92	76			hypothetical protein	1	0.987
CP003791	598	3158	fig|1218353.3.peg.598	B598_0616		hypothetical protein	629251	638727	bi (<->)	CP047319	96	3103	GR632_00465		hypothetical protein	1	1
CP003791	599	82	fig|1218353.3.peg.599	B598_0617		hypothetical protein	638715	638963	bi (<->)	CP047319	97	82			hypothetical protein	1	0.988
CP003791	600	50	fig|1218353.3.peg.600	B598_0618		hypothetical protein	639750	639902	bi (<->)	CP047319	98	50			hypothetical protein	1	0.98
CP003791	601	39	fig|1218353.3.peg.601	B598_0619		hypothetical protein	640400	640519	bi (<->)	CP047319	99	39			hypothetical protein	1	0.974
CP003791	602	154	fig|1218353.3.peg.602	B598_0620		hypothetical protein	641191	641655	bi (<->)	CP047319	100	154	GR632_00470		hypothetical protein	1	0.994
CP003791	603	223	fig|1218353.3.peg.603	B598_0621		Putative preQ0 transporter YhhQ	642297	642968	bi (<->)	CP047319	101	223	GR632_00475		Putative preQ0 transporter YhhQ	1	0.996
CP003791	606	173	fig|1218353.3.peg.606	B598_0624		Queuine tRNA-ribosyltransferase (EC 2.4.2.29)	643715	644236	bi (<->)	CP047319	102	372	GR632_00480		Queuine tRNA-ribosyltransferase (EC 2.4.2.29)	1	0.462
CP003791	607	76	fig|1218353.3.peg.607	B598_0625		hypothetical protein	645061	645291	bi (<->)	CP047319	104	76	GR632_00490		hypothetical protein	1	0.987
CP003791	610	114	fig|1218353.3.peg.610	B598_0628		Probable disulfide formation protein	646615	646959	bi (<->)	CP047319	107	136	GR632_00495		Probable disulfide formation protein	1	0.831
CP003791	611	212	fig|1218353.3.peg.611	B598_0629	dsbG	hypothetical protein	647018	647656	bi (<->)	CP047319	108	232	GR632_00500		disulfide bond chaperone	1	0.909
CP003791	613	233	fig|1218353.3.peg.613	B598_0631		Inclusion membrane protein-16	649168	649869	bi (<->)	CP047319	110	233	GR632_00510		Inclusion membrane protein-16	1	0.996
CP003791	614	235	fig|1218353.3.peg.614	B598_0632		ATPase component of general energizing module of ECF transporters	649854	650561	bi (<->)	CP047319	111	235	GR632_00515		ATPase component of general energizing module of ECF transporters	1	0.996
CP003791	615	297	fig|1218353.3.peg.615	B598_0635	mta	hypothetical protein	650839	651732	bi (<->)	CP047319	112	297	GR632_00530		5'-methylthioadenosine nucleosidase-related protein	1	0.997
CP003791	616	230	fig|1218353.3.peg.616	B598_0636		hypothetical protein	651904	652596	bi (<->)	CP047319	113	230	GR632_00535		hypothetical protein	1	0.996
CP003791	617	254	fig|1218353.3.peg.617	B598_0637	kdsB	3-deoxy-manno-octulosonate cytidylyltransferase (EC 2.7.7.38)	652762	653526	bi (<->)	CP047319	114	254	GR632_00540	kdsB	3-deoxy-manno-octulosonate cytidylyltransferase (EC 2.7.7.38)	1	0.996
CP003791	618	537	fig|1218353.3.peg.618	B598_0638	pyrG	CTP synthase (EC 6.3.4.2)	653502	655115	bi (<->)	CP047319	115	423			CTP synthase (EC 6.3.4.2)	1	0.96
CP003791	619	150	fig|1218353.3.peg.619	B598_0639		Putative pre-16S rRNA nuclease YqgF	655108	655560	bi (<->)	CP047319	117	150	GR632_00550	ruvX	Putative pre-16S rRNA nuclease YqgF	1	0.993
CP003791	621	437	fig|1218353.3.peg.621	B598_0641		Oligopeptide ABC transporter, substrate-binding protein OppA (TC 3.A.1.5.1)	655836	657149	bi (<->)	CP047319	118	437	GR632_00555		Oligopeptide ABC transporter, substrate-binding protein OppA (TC 3.A.1.5.1)	1	0.998
CP003791	623	487	fig|1218353.3.peg.623	B598_0643		Oligopeptide ABC transporter, substrate-binding protein OppA (TC 3.A.1.5.1)	659210	660673	bi (<->)	CP047319	120	530	GR632_00565		Oligopeptide ABC transporter, substrate-binding protein OppA (TC 3.A.1.5.1)	1	0.917
CP003791	624	323	fig|1218353.3.peg.624	B598_0644		Oligopeptide ABC transporter, permease protein OppB (TC 3.A.1.5.1)	660899	661870	bi (<->)	CP047319	121	323	GR632_00570		Oligopeptide ABC transporter, permease protein OppB (TC 3.A.1.5.1)	1	0.997
CP003791	625	284	fig|1218353.3.peg.625	B598_0645		Oligopeptide ABC transporter, permease protein OppC (TC 3.A.1.5.1)	661946	662800	bi (<->)	CP047319	122	284	GR632_00575		Oligopeptide ABC transporter, permease protein OppC (TC 3.A.1.5.1)	1	0.996
CP003791	626	288	fig|1218353.3.peg.626	B598_0646		Oligopeptide ABC transporter, permease protein OppB (TC 3.A.1.5.1)	662793	663659	bi (<->)	CP047319	123	288	GR632_00580		Oligopeptide ABC transporter, permease protein OppB (TC 3.A.1.5.1)	1	0.997
CP003791	627	261	fig|1218353.3.peg.627	B598_0647		Oligopeptide ABC transporter, ATP-binding protein OppF (TC 3.A.1.5.1)	663652	664437	bi (<->)	CP047319	124	261	GR632_00585		Oligopeptide ABC transporter, ATP-binding protein OppF (TC 3.A.1.5.1)	1	0.996
CP003791	628	249	fig|1218353.3.peg.628	B598_0648		hypothetical protein	664731	665480	bi (<->)	CP047319	125	249	GR632_00590		hypothetical protein	1	0.996
CP003791	630	552	fig|1218353.3.peg.630	B598_0650		Pyrophosphate-dependent fructose 6-phosphate-1-kinase (EC 2.7.1.90)	667037	668695	bi (<->)	CP047319	127	552	GR632_00600		Pyrophosphate-dependent fructose 6-phosphate-1-kinase (EC 2.7.1.90)	1	0.998
CP003791	631	270	fig|1218353.3.peg.631	B598_0651	hhl	Dienelactone hydrolase family protein	668818	669630	bi (<->)	CP047319	128	270	GR632_00605		Dienelactone hydrolase family protein	1	0.996
CP003791	632	541	fig|1218353.3.peg.632	B598_0652		Pyrophosphate-dependent fructose 6-phosphate-1-kinase (EC 2.7.1.90)	669640	671265	bi (<->)	CP047319	129	541	GR632_00610		Pyrophosphate-dependent fructose 6-phosphate-1-kinase (EC 2.7.1.90)	1	0.998
CP003791	634	820	fig|1218353.3.peg.634	B598_0656	leuS	Leucyl-tRNA synthetase (EC 6.1.1.4)	672837	675299	bi (<->)	CP047319	132	820	GR632_00630		Leucyl-tRNA synthetase (EC 6.1.1.4)	1	0.999
CP003791	638	673	fig|1218353.3.peg.638	B598_0660	ligA	DNA ligase (NAD(+)) (EC 6.5.1.2)	682818	684839	bi (<->)	CP047319	136	660	GR632_00650	ligA	DNA ligase (NAD(+)) (EC 6.5.1.2)	1	0.998
CP003791	639	618	fig|1218353.3.peg.639	B598_0661		Serine/threonine-protein kinase pkn1 (EC 2.7.11.1)	684808	686664	bi (<->)	CP047319	137	618	GR632_00655		Serine/threonine-protein kinase pkn1 (EC 2.7.11.1)	1	0.998
CP003791	641	96	fig|1218353.3.peg.641	B598_0663		hypothetical protein	687882	688172	bi (<->)	CP047319	139	96	GR632_00665		FIG00494491: hypothetical protein	1	0.99
CP003791	642	105	fig|1218353.3.peg.642	B598_0664		hypothetical protein	688511	688828	bi (<->)	CP047319	140	105	GR632_00670		hypothetical protein	1	0.99
CP003791	643	114	fig|1218353.3.peg.643	B598_0665		hypothetical protein	688942	689286	bi (<->)	CP047319	141	143	GR632_00675		FIG00494480: hypothetical protein	1	0.79
CP003791	644	501	fig|1218353.3.peg.644	B598_0666		hypothetical protein	689452	690957	bi (<->)	CP047319	142	501	GR632_00680		hypothetical protein	1	0.998
CP003791	645	407	fig|1218353.3.peg.645	B598_0667		hypothetical protein	691252	692475	bi (<->)	CP047319	143	390			hypothetical protein	1	0.995
CP003791	650	864	fig|1218353.3.peg.650	B598_0672		Chaperone protein ClpB (ATP-dependent unfoldase)	696697	699291	bi (<->)	CP047319	150	864	GR632_00710		Chaperone protein ClpB (ATP-dependent unfoldase)	1	0.999
CP003791	651	267	fig|1218353.3.peg.651	B598_0673		ABC transporter, substrate-binding protein (cluster 9, phospholipid)	699351	700154	bi (<->)	CP047319	151	267	GR632_00715		ABC transporter, substrate-binding protein (cluster 9, phospholipid)	1	0.996
CP003791	652	261	fig|1218353.3.peg.652	B598_0674		ABC transporter, ATP-binding protein (cluster 9, phospholipid)	700147	700932	bi (<->)	CP047319	152	261	GR632_00720		ABC transporter, ATP-binding protein (cluster 9, phospholipid)	1	0.996
CP003791	653	261	fig|1218353.3.peg.653	B598_0675		ABC transporter, permease protein (cluster 9, phospholipid)	700941	701726	bi (<->)	CP047319	153	261	GR632_00725		ABC transporter, permease protein (cluster 9, phospholipid)	1	0.996
CP003791	654	429	fig|1218353.3.peg.654	B598_0676		Glutamate-1-semialdehyde 2,1-aminomutase (EC 5.4.3.8)	701764	703053	bi (<->)	CP047319	154	437	GR632_00730		Glutamate-1-semialdehyde 2,1-aminomutase (EC 5.4.3.8)	1	0.979
CP003791	655	189	fig|1218353.3.peg.655	B598_0677		UPF0301 protein YqgE	703170	703739	bi (<->)	CP047319	155	189	GR632_00735		UPF0301 protein YqgE	1	0.995
CP003791	656	146	fig|1218353.3.peg.656	B598_0678		hypothetical protein	703761	704201	bi (<->)	CP047319	156	146	GR632_00740		hypothetical protein	1	0.993
CP003791	657	233	fig|1218353.3.peg.657	B598_0679	rpiA	Ribose-5-phosphate isomerase A (EC 5.3.1.6)	704198	704899	bi (<->)	CP047319	157	233	GR632_00745	rpiA	Ribose-5-phosphate isomerase A (EC 5.3.1.6)	1	0.996
CP003791	658	38	fig|1218353.3.peg.658	B598_0680		hypothetical protein	705066	705182	bi (<->)	CP047319	158	38			hypothetical protein	1	0.974
CP003791	660	417	fig|1218353.3.peg.660	B598_0682		hypothetical protein	707191	708444	bi (<->)	CP047319	160	417	GR632_00755		hypothetical protein	1	0.998
CP003791	661	552	fig|1218353.3.peg.661	B598_0683		hypothetical protein	708785	710443	bi (<->)	CP047319	161	552	GR632_00760		hypothetical protein	1	0.998
CP003791	662	42	fig|1218353.3.peg.662	B598_0684		hypothetical protein	710562	710690	bi (<->)	CP047319	162	42			hypothetical protein	1	0.976
CP003791	663	251	fig|1218353.3.peg.663	B598_0685		GTP cyclohydrolase 1 type 2 homolog YbgI	710804	711559	bi (<->)	CP047319	163	251	GR632_00765		GTP cyclohydrolase 1 type 2 homolog YbgI	1	0.996
CP003791	664	608	fig|1218353.3.peg.664	B598_0686	pepF	Oligoendopeptidase F	711652	713478	bi (<->)	CP047319	164	608	GR632_00770	pepF	Oligoendopeptidase F	1	0.998
CP003791	665	102	fig|1218353.3.peg.665	B598_0687	groS	Heat shock protein 10 kDa family chaperone GroES	713605	713913	bi (<->)	CP047319	165	102	GR632_00775		Heat shock protein 10 kDa family chaperone GroES	1	0.99
CP003791	666	544	fig|1218353.3.peg.666	B598_0688		Heat shock protein 60 kDa family chaperone GroEL	713963	715597	bi (<->)	CP047319	166	544	GR632_00780	groL	Heat shock protein 60 kDa family chaperone GroEL	1	0.998
CP003791	667	267	fig|1218353.3.peg.667	B598_0689		hypothetical protein	715737	716540	bi (<->)	CP047319	167	267	GR632_00785		hypothetical protein	1	0.996
CP003791	668	528	fig|1218353.3.peg.668	B598_0691		Inclusion membrane protein-3	716796	718382	bi (<->)	CP047319	168	528	GR632_00795		Inclusion membrane protein-3	1	0.998
CP003791	669	258	fig|1218353.3.peg.669	B598_0692		Biotin--protein ligase (EC 6.3.4.9)(EC 6.3.4.10)(EC 6.3.4.11)(EC 6.3.4.15)	718390	719166	bi (<->)	CP047319	169	271	GR632_00800		Biotin--protein ligase (EC 6.3.4.9)(EC 6.3.4.10)(EC 6.3.4.11)(EC 6.3.4.15)	1	0.948
CP003791	670	339	fig|1218353.3.peg.670	B598_0693		Cationic amino acid transporter	719303	720322	bi (<->)	CP047319	170	339	GR632_00805		Cationic amino acid transporter	1	0.997
CP003791	672	551	fig|1218353.3.peg.672	B598_0695	metG	Methionyl-tRNA synthetase (EC 6.1.1.10)	723035	724690	bi (<->)	CP047319	172	551	GR632_00815		Methionyl-tRNA synthetase (EC 6.1.1.10)	1	0.998
CP003791	673	98	fig|1218353.3.peg.673	B598_0696		hypothetical protein	724690	724986	bi (<->)	CP047319	173	98	GR632_00820		hypothetical protein	1	0.99
CP003791	674	204	fig|1218353.3.peg.674	B598_0697	gmk	Guanylate kinase (EC 2.7.4.8)	724983	725597	bi (<->)	CP047319	174	204	GR632_00825		Guanylate kinase (EC 2.7.4.8)	1	0.995
CP003791	675	212	fig|1218353.3.peg.675	B598_0698		Ribonuclease HII (EC 3.1.26.4)	725604	726242	bi (<->)	CP047319	175	212	GR632_00830		Ribonuclease HII (EC 3.1.26.4)	1	0.995
CP003791	676	122	fig|1218353.3.peg.676	B598_0699	rplS	LSU ribosomal protein L19p	726296	726664	bi (<->)	CP047319	176	122	GR632_00835	rplS	LSU ribosomal protein L19p	1	0.992
CP003791	677	355	fig|1218353.3.peg.677	B598_0700	trmD	tRNA (guanine(37)-N(1))-methyltransferase (EC 2.1.1.228)	726689	727756	bi (<->)	CP047319	177	355	GR632_00840	trmD	tRNA (guanine(37)-N(1))-methyltransferase (EC 2.1.1.228)	1	0.997
CP003791	678	125	fig|1218353.3.peg.678	B598_0701	rpsP	SSU ribosomal protein S16p	727753	728130	bi (<->)	CP047319	178	125	GR632_00845		SSU ribosomal protein S16p	1	0.992
CP003791	679	447	fig|1218353.3.peg.679	B598_0702	ffh	Signal recognition particle protein Ffh	728121	729464	bi (<->)	CP047319	179	447	GR632_00850	ffh	Signal recognition particle protein Ffh	1	0.998
CP003791	680	283	fig|1218353.3.peg.680	B598_0703	hemK	Peptide chain release factor N(5)-glutamine methyltransferase (EC 2.1.1.297)	729491	730342	bi (<->)	CP047319	180	283	GR632_00855	prmC	Peptide chain release factor N(5)-glutamine methyltransferase (EC 2.1.1.297)	1	0.996
CP003791	681	361	fig|1218353.3.peg.681	B598_0704	prfA	Peptide chain release factor 1	730320	731405	bi (<->)	CP047319	181	361	GR632_00860	prfA	Peptide chain release factor 1	1	0.997
CP003791	682	108	fig|1218353.3.peg.682	B598_0705	rpmE	LSU ribosomal protein L31p @ LSU ribosomal protein L31p, zinc-independent	731793	732119	bi (<->)	CP047319	182	108	GR632_00865		LSU ribosomal protein L31p @ LSU ribosomal protein L31p, zinc-independent	1	0.991
CP003791	683	247	fig|1218353.3.peg.683	B598_0706		hypothetical protein	732204	732947	bi (<->)	CP047319	183	247	GR632_00870		hypothetical protein	1	0.996
CP003791	684	630	fig|1218353.3.peg.684	B598_0707	lepB	Signal peptidase I (EC 3.4.21.89)	733257	735149	bi (<->)	CP047319	184	630	GR632_00875	lepB	Signal peptidase I (EC 3.4.21.89)	1	0.998
CP003791	685	1043	fig|1218353.3.peg.685	B598_0708	ileS	Isoleucyl-tRNA synthetase (EC 6.1.1.5)	735209	738340	bi (<->)	CP047319	185	1043	GR632_00880		Isoleucyl-tRNA synthetase (EC 6.1.1.5)	1	0.999
CP003791	686	169	fig|1218353.3.peg.686	B598_0709		hypothetical protein	739106	739615	bi (<->)	CP047319	186	169	GR632_00890		hypothetical protein	1	0.994
CP003791	687	430	fig|1218353.3.peg.687	B598_0710		Predicted ATPase related to phosphate starvation-inducible protein PhoH	739610	740902	bi (<->)	CP047319	187	430	GR632_00895		Predicted ATPase related to phosphate starvation-inducible protein PhoH	1	0.998
CP003791	688	245	fig|1218353.3.peg.688	B598_0711		hypothetical protein	741247	741984	bi (<->)	CP047319	188	245	GR632_00900		hypothetical protein	1	0.996
CP003791	689	408	fig|1218353.3.peg.689	B598_0712		hypothetical protein	742129	743355	bi (<->)	CP047319	189	408	GR632_00905		hypothetical protein	1	0.998
CP003791	690	357	fig|1218353.3.peg.690	B598_0713		hypothetical protein	743357	744430	bi (<->)	CP047319	190	357	GR632_00910		hypothetical protein	1	0.997
CP003791	691	353	fig|1218353.3.peg.691	B598_0714	cydB	Cytochrome d ubiquinol oxidase subunit II (EC 1.10.3.-)	744520	745581	bi (<->)	CP047319	191	353	GR632_00915	cydB	Cytochrome d ubiquinol oxidase subunit II (EC 1.10.3.-)	1	0.997
CP003791	692	447	fig|1218353.3.peg.692	B598_0715		Cytochrome d ubiquinol oxidase subunit I (EC 1.10.3.-)	745584	746927	bi (<->)	CP047319	192	446	GR632_00920		Cytochrome d ubiquinol oxidase subunit I (EC 1.10.3.-)	1	0.998
CP003791	693	264	fig|1218353.3.peg.693	B598_0716		Diadenylate cyclase spyDAC; Bacterial checkpoint controller DisA with nucleotide-binding domain	747121	747915	bi (<->)	CP047319	193	264	GR632_00925		Diadenylate cyclase spyDAC; Bacterial checkpoint controller DisA with nucleotide-binding domain	1	0.996
CP003791	694	422	fig|1218353.3.peg.694	B598_0717		hypothetical protein	747912	749180	bi (<->)	CP047319	194	422	GR632_00930		hypothetical protein	1	0.998
CP003791	695	445	fig|1218353.3.peg.695	B598_0718		Lipid A biosynthesis lauroyl acyltransferase (EC 2.3.1.241)	749398	750735	bi (<->)	CP047319	195	445	GR632_00935		Lipid A biosynthesis lauroyl acyltransferase (EC 2.3.1.241)	1	0.998
CP003791	696	100	fig|1218353.3.peg.696	B598_0719		hypothetical protein	750814	751116	bi (<->)	CP047319	196	100	GR632_00940		FIG00494351: hypothetical protein	1	0.99
CP003791	697	481	fig|1218353.3.peg.697	B598_0720	pyk	Pyruvate kinase (EC 2.7.1.40)	751133	752578	bi (<->)	CP047319	197	481	GR632_00945	pyk	Pyruvate kinase (EC 2.7.1.40)	1	0.998
CP003791	698	1809	fig|1218353.3.peg.698	B598_0721	uvrA	Excinuclease ABC subunit A, dimeric form	752859	758288	bi (<->)	CP047319	198	1809	GR632_00950	uvrA	Excinuclease ABC subunit A, dimeric form	1	0.999
CP003791	699	933	fig|1218353.3.peg.699	B598_0722		Serine/threonine-protein kinase pknD (EC 2.7.11.1)	758283	761084	bi (<->)	CP047319	199	933	GR632_00955	pknD	Serine/threonine-protein kinase pknD (EC 2.7.11.1)	1	0.999
CP003791	700	940	fig|1218353.3.peg.700	B598_0723	valS	Valyl-tRNA synthetase (EC 6.1.1.9)	761105	763927	bi (<->)	CP047319	200	940	GR632_00960		Valyl-tRNA synthetase (EC 6.1.1.9)	1	0.999
CP003791	701	80	fig|1218353.3.peg.701	B598_0724		hypothetical protein	763983	764225	bi (<->)	CP047319	201	158	GR632_00965		hypothetical protein	1	0.5
CP003791	702	141	fig|1218353.3.peg.702	B598_0725		V-type ATP synthase subunit K (EC 3.6.3.14)	764419	764844	bi (<->)	CP047319	202	141	GR632_00970		V-type ATP synthase subunit K (EC 3.6.3.14)	1	0.993
CP003791	703	649	fig|1218353.3.peg.703	B598_0726		V-type ATP synthase subunit I (EC 3.6.3.14)	764979	766928	bi (<->)	CP047319	203	649	GR632_00975		V-type ATP synthase subunit I (EC 3.6.3.14)	1	0.998
CP003791	704	208	fig|1218353.3.peg.704	B598_0727		V-type ATP synthase subunit D (EC 3.6.3.14)	766919	767545	bi (<->)	CP047319	204	208	GR632_00980		V-type ATP synthase subunit D (EC 3.6.3.14)	1	0.995
CP003791	705	438	fig|1218353.3.peg.705	B598_0728	atpB	V-type ATP synthase subunit B (EC 3.6.3.14)	767530	768846	bi (<->)	CP047319	205	438	GR632_00985		V-type ATP synthase subunit B (EC 3.6.3.14)	1	0.998
CP003791	706	591	fig|1218353.3.peg.706	B598_0729		V-type ATP synthase subunit A (EC 3.6.3.14)	768853	770628	bi (<->)	CP047319	206	591	GR632_00990		V-type ATP synthase subunit A (EC 3.6.3.14)	1	0.998
CP003791	707	266	fig|1218353.3.peg.707	B598_0730		V-type ATP synthase subunit C (EC 3.6.3.14)	770622	771422	bi (<->)	CP047319	207	266	GR632_00995		V-type ATP synthase subunit C (EC 3.6.3.14)	1	0.996
CP003791	708	208	fig|1218353.3.peg.708	B598_0731	atpE	V-type ATP synthase subunit E (EC 3.6.3.14)	771468	772094	bi (<->)	CP047319	208	208	GR632_01000		V-type ATP synthase subunit E (EC 3.6.3.14)	1	0.995
CP003791	709	250	fig|1218353.3.peg.709	B598_0732		hypothetical protein	772211	772963	bi (<->)	CP047319	209	250	GR632_01005		hypothetical protein	1	0.996
CP003791	710	126	fig|1218353.3.peg.710	B598_0733	fer1	hypothetical protein	772978	773358	bi (<->)	CP047319	210	126	GR632_01010		hypothetical protein	1	0.992
CP003791	713	1252	fig|1218353.3.peg.713	B598_0736	rpoB	DNA-directed RNA polymerase beta subunit (EC 2.7.7.6)	778717	782475	bi (<->)	CP047319	213	1252	GR632_01025	rpoB	DNA-directed RNA polymerase beta subunit (EC 2.7.7.6)	1	0.999
CP003791	714	131	fig|1218353.3.peg.714	B598_0737	rplL	LSU ribosomal protein L7p/L12p (P1/P2)	782615	783010	bi (<->)	CP047319	214	131	GR632_01030	rplL	LSU ribosomal protein L7p/L12p (P1/P2)	1	0.992
CP003791	715	170	fig|1218353.3.peg.715	B598_0738		LSU ribosomal protein L10p (P0)	783052	783564	bi (<->)	CP047319	215	170	GR632_01035		LSU ribosomal protein L10p (P0)	1	0.994
CP003791	716	232	fig|1218353.3.peg.716	B598_0739	rplA	LSU ribosomal protein L1p (L10Ae)	783578	784276	bi (<->)	CP047319	216	232	GR632_01040		LSU ribosomal protein L1p (L10Ae)	1	0.996
CP003791	717	141	fig|1218353.3.peg.717	B598_0740	rplK	LSU ribosomal protein L11p (L12e)	784299	784724	bi (<->)	CP047319	217	141	GR632_01045	rplK	LSU ribosomal protein L11p (L12e)	1	0.993
CP003791	718	182	fig|1218353.3.peg.718	B598_0741	nusG	Transcription antitermination protein NusG	784831	785379	bi (<->)	CP047319	218	182	GR632_01050	nusG	Transcription antitermination protein NusG	1	0.995
CP003791	719	81	fig|1218353.3.peg.719	B598_0742	secE	Protein translocase subunit SecE	785384	785629	bi (<->)	CP047319	219	81	GR632_01055	secE	Protein translocase subunit SecE	1	0.988
CP003791	720	394	fig|1218353.3.peg.720	B598_0744	tuf	Translation elongation factor Tu	785790	786974	bi (<->)	CP047319	220	394	GR632_01065	tuf	Translation elongation factor Tu	1	0.997
CP003791	721	73	fig|1218353.3.peg.721	B598_0746	infA	Translation initiation factor 1	787167	787388	bi (<->)	CP047319	221	73	GR632_01075	infA	Translation initiation factor 1	1	0.986
CP003791	722	311	fig|1218353.3.peg.722	B598_0747		hypothetical protein	787737	788672	bi (<->)	CP047319	222	328	GR632_01080		hypothetical protein	1	0.945
CP003791	723	149	fig|1218353.3.peg.723	B598_0748		Sulfur acceptor protein => iron-sulfur cluster assembly SufE	788675	789124	bi (<->)	CP047319	223	149	GR632_01085		Sulfur acceptor protein => iron-sulfur cluster assembly SufE	1	0.993
CP003791	724	196	fig|1218353.3.peg.724	B598_0750		Substrate-specific component BioY of biotin ECF transporter	789651	790241	bi (<->)	CP047319	224	196	GR632_01095		Substrate-specific component BioY of biotin ECF transporter	1	0.995
CP003791	725	42	fig|1218353.3.peg.725	B598_0751		hypothetical protein	790511	790639	bi (<->)	CP047319	225	42			hypothetical protein	1	0.976
CP003791	726	489	fig|1218353.3.peg.726	B598_0752		hypothetical protein	790699	792168	bi (<->)	CP047319	226	489	GR632_01100		hypothetical protein	1	0.998
CP003791	727	114	fig|1218353.3.peg.727	B598_0753		hypothetical protein	792443	792787	bi (<->)	CP047319	227	117	GR632_01105		hypothetical protein	1	0.966
CP003791	729	39	fig|1218353.3.peg.729	B598_0755		hypothetical protein	794596	794715	bi (<->)	CP047319	230	39			hypothetical protein	1	0.974
CP003791	730	206	fig|1218353.3.peg.730	B598_0756		hypothetical protein	794929	795549	bi (<->)	CP047319	231	206	GR632_01115		hypothetical protein	1	0.995
CP003791	731	288	fig|1218353.3.peg.731	B598_0757	dapA	4-hydroxy-tetrahydrodipicolinate synthase (EC 4.3.3.7)	796176	797042	bi (<->)	CP047319	232	288	GR632_01120		4-hydroxy-tetrahydrodipicolinate synthase (EC 4.3.3.7)	1	0.997
CP003791	732	440	fig|1218353.3.peg.732	B598_0758		Aspartokinase (EC 2.7.2.4)	797055	798377	bi (<->)	CP047319	233	440	GR632_01125		Aspartokinase (EC 2.7.2.4)	1	0.998
CP003791	733	333	fig|1218353.3.peg.733	B598_0759	asd	Aspartate-semialdehyde dehydrogenase (EC 1.2.1.11)	798365	799366	bi (<->)	CP047319	234	333	GR632_01130	asd	Aspartate-semialdehyde dehydrogenase (EC 1.2.1.11)	1	0.997
CP003791	734	246	fig|1218353.3.peg.734	B598_0760		4-hydroxy-tetrahydrodipicolinate reductase (EC 1.17.1.8)	799547	800287	bi (<->)	CP047319	235	246	GR632_01135		4-hydroxy-tetrahydrodipicolinate reductase (EC 1.17.1.8)	1	0.996
CP003791	735	277	fig|1218353.3.peg.735	B598_0761		Phenylalanine-4-hydroxylase (EC 1.14.16.1)	800491	801324	bi (<->)	CP047319	236	277	GR632_01140		Phenylalanine-4-hydroxylase (EC 1.14.16.1)	1	0.996
CP003791	736	212	fig|1218353.3.peg.736	B598_0762		Putative preQ0 transporter YhhQ	801311	801949	bi (<->)	CP047319	237	212	GR632_01145		Putative preQ0 transporter YhhQ	1	0.995
CP003791	737	372	fig|1218353.3.peg.737	B598_0763		hypothetical protein	802045	803163	bi (<->)	CP047319	238	372	GR632_01150		FIG00494525: hypothetical protein	1	0.997
CP003791	738	279	fig|1218353.3.peg.738	B598_0764		Short-chain dehydrogenase/reductase SDR	803127	803966	bi (<->)	CP047319	239	279	GR632_01155		Short-chain dehydrogenase/reductase SDR	1	0.996
CP003791	739	331	fig|1218353.3.peg.739	B598_0765	bioB	Biotin synthase (EC 2.8.1.6)	804217	805212	bi (<->)	CP047319	240	331	GR632_01160	bioB	Biotin synthase (EC 2.8.1.6)	1	0.997
CP003791	740	382	fig|1218353.3.peg.740	B598_0766		8-amino-7-oxononanoate synthase (EC 2.3.1.47)	805191	806339	bi (<->)	CP047319	241	382	GR632_01165		8-amino-7-oxononanoate synthase (EC 2.3.1.47)	1	0.997
CP003791	743	219	fig|1218353.3.peg.743	B598_0769		hypothetical protein	808199	808858	bi (<->)	CP047319	244	219	GR632_01180		hypothetical protein	1	0.995
CP003791	744	445	fig|1218353.3.peg.744	B598_0770	aroA	3-phosphoshikimate 1-carboxyvinyltransferase (EC 2.5.1.19)	808942	810279	bi (<->)	CP047319	245	454	GR632_01185	aroA	3-phosphoshikimate 1-carboxyvinyltransferase (EC 2.5.1.19)	1	0.978
CP003791	746	359	fig|1218353.3.peg.746	B598_0772	aroC	Chorismate synthase (EC 4.2.3.5)	810733	811812	bi (<->)	CP047319	247	359	GR632_01195	aroC	Chorismate synthase (EC 4.2.3.5)	1	0.997
CP003791	747	383	fig|1218353.3.peg.747	B598_0773	aroB	3-dehydroquinate synthase (EC 4.2.3.4)	811797	812948	bi (<->)	CP047319	248	379	GR632_01200		3-dehydroquinate synthase (EC 4.2.3.4)	1	0.997
CP003791	748	477	fig|1218353.3.peg.748	B598_0774	aroE	3-dehydroquinate dehydratase I (EC 4.2.1.10) / Shikimate 5-dehydrogenase I alpha (EC 1.1.1.25)	812929	814362	bi (<->)	CP047319	249	477	GR632_01205		3-dehydroquinate dehydratase I (EC 4.2.1.10) / Shikimate 5-dehydrogenase I alpha (EC 1.1.1.25)	1	0.998
CP003791	749	264	fig|1218353.3.peg.749	B598_0775	omp04	hypothetical protein	814413	815207	bi (<->)	CP047319	250	264	GR632_01210		hypothetical protein	1	0.996
CP003791	750	448	fig|1218353.3.peg.750	B598_0776	aaxA	hypothetical protein	815313	816659	bi (<->)	CP047319	251	448	GR632_01215		hypothetical protein	1	0.998
CP003791	751	195	fig|1218353.3.peg.751	B598_0777	aaxB	Arginine decarboxylase (EC 4.1.1.19)	816694	817281	bi (<->)	CP047319	252	195	GR632_01220		Arginine decarboxylase (EC 4.1.1.19)	1	0.995
CP003791	752	486	fig|1218353.3.peg.752	B598_0778	aaxC	Arginine/ornithine antiporter ArcD	817291	818751	bi (<->)	CP047319	253	486	GR632_01225		Arginine/ornithine antiporter ArcD	1	0.998
CP003791	753	346	fig|1218353.3.peg.753	B598_0779		oxidoreductase, DadA family	818919	819959	bi (<->)	CP047319	254	346	GR632_01230		oxidoreductase, DadA family	1	0.997
CP003791	754	274	fig|1218353.3.peg.754	B598_0780		hypothetical protein	819949	820773	bi (<->)	CP047319	255	274	GR632_01235		hypothetical protein	1	0.996
CP003791	755	328	fig|1218353.3.peg.755	B598_0781	mdh	Malate dehydrogenase (EC 1.1.1.37)	820795	821781	bi (<->)	CP047319	256	328	GR632_01240		Malate dehydrogenase (EC 1.1.1.37)	1	0.997
CP003791	756	47	fig|1218353.3.peg.756	B598_0782	ltuA	hypothetical protein	822133	822276	bi (<->)	CP047319	257	47	GR632_01245		FIG00494203: hypothetical protein	1	0.979
CP003791	757	531	fig|1218353.3.peg.757	B598_0783		Glucose-6-phosphate isomerase (EC 5.3.1.9)	822375	823970	bi (<->)	CP047319	258	530	GR632_01250		Glucose-6-phosphate isomerase (EC 5.3.1.9)	1	0.998
[truncated: 287 more rows]

## Sheet: CDSs with 100% homology
C. psittaci GR9							hit	C. psittaci AMK-16
[truncated: 866 more rows]

[truncated: 2 more sheets: CDSs with 74,3-99,9% homology, recombination block of 20 CDSs]
