# Supplementary material for: Whole genome sequencing characteristics of Chlamydia psittaci caprine AMK-16 strain, a promising killed whole cell veterinary vaccine candidate against chlamydia infection
Source: PLoS One. 2023 Oct 30;18(10):e0293612. doi: 10.1371/journal.pone.0293612 (PMC10615304; doi:10.1371/journal.pone.0293612)
Supplement: S1 File — (ZIP) [file pone.0293612.s001.zip › Feodorova_S6 Table.xls]

## Sheet: All chromosomal CDSs
C. psittaci 6BC (Prj:62889)												comp_genome_1_hit	C. psittaci AMK-16									comp_genome_2_hit	C. psittaci WS/RT/E30									comp_genome_3_hit	C. psittaci GR9									comp_genome_4_hit	C. psittaci CPS-QD/LS
ref_genome_contig	ref_genome_gene	ref_genome_aa_length	ref_genome_patric_id	ref_genome_locus_tag	ref_genome_gene_name	ref_genome_plfam_id	ref_genome_pgfam_id	ref_genome_function	ref_genome_start	ref_genome_end	ref_genome_strand		comp_genome_1_contig	comp_genome_1_gene	comp_genome_1_aa_length	comp_genome_1_patric_id	comp_genome_1_locus_tag	comp_genome_1_gene_name	comp_genome_1_function	comp_genome_1_percent_identity	comp_genome_1_seq_coverage		comp_genome_2_contig	comp_genome_2_gene	comp_genome_2_aa_length	comp_genome_2_patric_id	comp_genome_2_locus_tag	comp_genome_2_gene_name	comp_genome_2_function	comp_genome_2_percent_identity	comp_genome_2_seq_coverage		comp_genome_3_contig	comp_genome_3_gene	comp_genome_3_aa_length	comp_genome_3_patric_id	comp_genome_3_locus_tag	comp_genome_3_gene_name	comp_genome_3_function	comp_genome_3_percent_identity	comp_genome_3_seq_coverage		comp_genome_4_contig	comp_genome_4_gene	comp_genome_4_aa_length	comp_genome_4_patric_id	comp_genome_4_locus_tag	comp_genome_4_gene_name	comp_genome_4_function
CP002586	1	331	fig|331636.7.peg.1	G5O_0008	hemB	PLF_810_00000959	PGF_00489714	Porphobilinogen synthase (EC 4.2.1.24)	57	1052	+	bi (<->)	CP047319	540	331	fig|83554.97.peg.540	GR632_02680	hemB	Porphobilinogen synthase (EC 4.2.1.24)	1	0.997	bi (<->)	CP003794	1	331	fig|1218356.3.peg.1	B601_0001	hemB	Porphobilinogen synthase (EC 4.2.1.24)	1	0.997	bi (<->)	CP003791	1	331	fig|1218353.3.peg.1	B598_0001	hemB	Porphobilinogen synthase (EC 4.2.1.24)	1	0.997	bi (<->)	CP103952	529	331	fig|83554.120.peg.529	NYR56_02685	hemB	Porphobilinogen synthase (EC 4.2.1.24)
CP002586	2	472	fig|331636.7.peg.2	G5O_0009	nqrA	PLF_810_00001101	PGF_03974059	Na(+)-translocating NADH-quinone reductase subunit A (EC 1.6.5.8)	1068	2486	-	bi (<->)	CP047319	541	472	fig|83554.97.peg.541	GR632_02685		Na(+)-translocating NADH-quinone reductase subunit A (EC 1.6.5.8)	0.998	0.998	bi (<->)	CP003794	2	472	fig|1218356.3.peg.2	B601_0002	nqrA	Na(+)-translocating NADH-quinone reductase subunit A (EC 1.6.5.8)	0.998	0.998	bi (<->)	CP003791	2	472	fig|1218353.3.peg.2	B598_0002	nqrA	Na(+)-translocating NADH-quinone reductase subunit A (EC 1.6.5.8)	0.998	0.998	bi (<->)	CP103952	530	472	fig|83554.120.peg.530	NYR56_02690		Na(+)-translocating NADH-quinone reductase subunit A (EC 1.6.5.8)
CP002586	3	144	fig|331636.7.peg.3	G5O_0010		PLF_810_00000134	PGF_00194720	hypothetical protein	2509	2943	-	bi (<->)	CP047319	542	144	fig|83554.97.peg.542	GR632_02690		hypothetical protein	0.993	0.993	bi (<->)	CP003794	3	150	fig|1218356.3.peg.3	B601_0003		hypothetical protein	0.992	0.807	bi (<->)	CP003791	3	144	fig|1218353.3.peg.3	B598_0003		hypothetical protein	0.993	0.993	bi (<->)	CP103952	531	144	fig|83554.120.peg.531	NYR56_02695		hypothetical protein
CP002586	4	717	fig|331636.7.peg.4	G5O_0011		PLF_810_00000925	PGF_12787913	Uncharacterized N-terminal domain of the transcription elongation factor GreA, type 2 / Transcription elongation factor GreA	3056	5209	+	bi (<->)	CP047319	543	717	fig|83554.97.peg.543	GR632_02695		Uncharacterized N-terminal domain of the transcription elongation factor GreA, type 2 / Transcription elongation factor GreA	0.996	0.999	bi (<->)	CP003794	4	717	fig|1218356.3.peg.4	B601_0004	greA	Uncharacterized N-terminal domain of the transcription elongation factor GreA, type 2 / Transcription elongation factor GreA	0.996	0.999	bi (<->)	CP003791	4	717	fig|1218353.3.peg.4	B598_0004	greA	Uncharacterized N-terminal domain of the transcription elongation factor GreA, type 2 / Transcription elongation factor GreA	0.996	0.999	bi (<->)	CP103952	532	717	fig|83554.120.peg.532	NYR56_02700		Uncharacterized N-terminal domain of the transcription elongation factor GreA, type 2 / Transcription elongation factor GreA
CP002586	5	397	fig|331636.7.peg.5	G5O_0013		PLF_810_00001127	PGF_00066715	Aspartate aminotransferase (EC 2.6.1.1)	5360	6553	+	bi (<->)	CP047319	544	397	fig|83554.97.peg.544	GR632_02705		Aspartate aminotransferase (EC 2.6.1.1)	1	0.997	bi (<->)	CP003794	5	397	fig|1218356.3.peg.5	B601_0006		Aspartate aminotransferase (EC 2.6.1.1)	1	0.997	bi (<->)	CP003791	5	397	fig|1218353.3.peg.5	B598_0006		Aspartate aminotransferase (EC 2.6.1.1)	1	0.997	bi (<->)	CP103952	533	397	fig|83554.120.peg.533	NYR56_02710		Aspartate aminotransferase (EC 2.6.1.1)
CP002586	6	38	fig|331636.7.peg.6			PLF_810_00001749	PGF_01210702	hypothetical protein	6588	6704	+	bi (<->)	CP047319	545	38	fig|83554.97.peg.545			hypothetical protein	1	0.974	bi (<->)	CP003794	6	38	fig|1218356.3.peg.6	B601_0007		hypothetical protein	1	0.974	bi (<->)	CP003791	6	38	fig|1218353.3.peg.6	B598_0007		hypothetical protein	1	0.974	bi (<->)	CP103952	534	38	fig|83554.120.peg.534			hypothetical protein
CP002586	7	355	fig|331636.7.peg.7	G5O_0014	mreC	PLF_810_00001263	PGF_10369954	Rod shape-determining protein MreC	6797	7864	+	bi (<->)	CP047319	546	355	fig|83554.97.peg.546	GR632_02710		Rod shape-determining protein MreC	1	0.997	bi (<->)	CP003794	7	355	fig|1218356.3.peg.7	B601_0008		Rod shape-determining protein MreC	1	0.997	bi (<->)	CP003791	7	355	fig|1218353.3.peg.7	B598_0008		Rod shape-determining protein MreC	1	0.997	bi (<->)	CP103952	535	355	fig|83554.120.peg.535	NYR56_02715		Rod shape-determining protein MreC
CP002586	8	1045	fig|331636.7.peg.8	G5O_0015	recB	PLF_810_00001071	PGF_01058419	Exodeoxyribonuclease V beta chain (EC 3.1.11.5)	7824	10961	-	bi (<->)	CP047319	547	1045	fig|83554.97.peg.547	GR632_02715	recB	Exodeoxyribonuclease V beta chain (EC 3.1.11.5)	0.993	0.999	bi (<->)	CP003794	9	724	fig|1218356.3.peg.9	B601_0010		Exodeoxyribonuclease V beta chain (EC 3.1.11.5)	0.993	0.992	bi (<->)	CP003791	9	724	fig|1218353.3.peg.9	B598_0010		Exodeoxyribonuclease V beta chain (EC 3.1.11.5)	0.993	0.992	bi (<->)	CP103952	536	1045	fig|83554.120.peg.536	NYR56_02720	recB	Exodeoxyribonuclease V beta chain (EC 3.1.11.5)
CP002586	9	1022	fig|331636.7.peg.9	G5O_0016		PLF_810_00001279	PGF_00425023	Exodeoxyribonuclease V gamma chain (EC 3.1.11.5)	10948	14016	-	bi (<->)	CP047319	548	1022	fig|83554.97.peg.548	GR632_02720		Exodeoxyribonuclease V gamma chain (EC 3.1.11.5)	0.998	0.999	bi (<->)	CP003794	10	1022	fig|1218356.3.peg.10	B601_0011	recC	Exodeoxyribonuclease V gamma chain (EC 3.1.11.5)	0.998	0.999	bi (<->)	CP003791	10	959	fig|1218353.3.peg.10	B598_0011	recC	Exodeoxyribonuclease V gamma chain (EC 3.1.11.5)	0.997	0.999	bi (<->)	CP103952	537	1022	fig|83554.120.peg.537	NYR56_02725		Exodeoxyribonuclease V gamma chain (EC 3.1.11.5)
CP002586	10	570	fig|331636.7.peg.10	G5O_0017		PLF_810_00001122	PGF_00043349	2-acylglycerophosphoethanolamine acyltransferase	14015	15727	+	bi (<->)	CP047319	549	570	fig|83554.97.peg.549	GR632_02725		2-acylglycerophosphoethanolamine acyltransferase	0.998	0.998	bi (<->)	CP003794	11	518	fig|1218356.3.peg.11	B601_0012		2-acylglycerophosphoethanolamine acyltransferase	0.996	0.998	bi (<->)	CP003791	11	506	fig|1218353.3.peg.11	B598_0014		2-acylglycerophosphoethanolamine acyltransferase	0.996	0.998	bi (<->)	CP103952	538	570	fig|83554.120.peg.538	NYR56_02730		2-acylglycerophosphoethanolamine acyltransferase
CP002586	11	326	fig|331636.7.peg.11	G5O_0018		PLF_810_00000060	PGF_00048330	Rhodanese domain protein UPF0176, Firmicutes subgroup	15752	16732	-	bi (<->)	CP047319	550	326	fig|83554.97.peg.550	GR632_02730		Rhodanese domain protein UPF0176, Firmicutes subgroup	0.997	0.997	bi (<->)	CP003794	12	326	fig|1218356.3.peg.12	B601_0013		Rhodanese domain protein UPF0176, Firmicutes subgroup	0.997	0.997	bi (<->)	CP003791	12	326	fig|1218353.3.peg.12	B598_0015		Rhodanese domain protein UPF0176, Firmicutes subgroup	0.997	0.997	bi (<->)	CP103952	539	326	fig|83554.120.peg.539	NYR56_02735		Rhodanese domain protein UPF0176, Firmicutes subgroup
CP002586	12	209	fig|331636.7.peg.12	G5O_0019	rpsD	PLF_810_00000027	PGF_00049893	SSU ribosomal protein S4p (S9e) @ SSU ribosomal protein S4p (S9e), zinc-independent	16953	17582	+	bi (<->)	CP047319	551	209	fig|83554.97.peg.551	GR632_02735	rpsD	SSU ribosomal protein S4p (S9e) @ SSU ribosomal protein S4p (S9e), zinc-independent	1	0.995	bi (<->)	CP003794	13	209	fig|1218356.3.peg.13	B601_0014	rpsD	SSU ribosomal protein S4p (S9e) @ SSU ribosomal protein S4p (S9e), zinc-independent	1	0.995	bi (<->)	CP003791	13	209	fig|1218353.3.peg.13	B598_0016	rpsD	SSU ribosomal protein S4p (S9e) @ SSU ribosomal protein S4p (S9e), zinc-independent	1	0.995	bi (<->)	CP103952	540	209	fig|83554.120.peg.540	NYR56_02740	rpsD	SSU ribosomal protein S4p (S9e) @ SSU ribosomal protein S4p (S9e), zinc-independent
CP002586	13	251	fig|331636.7.peg.13	G5O_0020		PLF_810_00001329	PGF_00424337	Endonuclease IV (EC 3.1.21.2)	17649	18404	-	bi (<->)	CP047319	552	289	fig|83554.97.peg.552	GR632_02740		Endonuclease IV (EC 3.1.21.2)	1	0.865	bi (<->)	CP003794	14	251	fig|1218356.3.peg.14	B601_0015		Endonuclease IV (EC 3.1.21.2)	1	0.996	bi (<->)	CP003791	14	251	fig|1218353.3.peg.14	B598_0017		Endonuclease IV (EC 3.1.21.2)	1	0.996	bi (<->)	CP103952	541	289	fig|83554.120.peg.541	NYR56_02745		Endonuclease IV (EC 3.1.21.2)
CP002586	14	41	fig|331636.7.peg.14			PLF_810_00001919	PGF_01210807	hypothetical protein	18466	18591	+											bi (<->)	CP003794	15	41	fig|1218356.3.peg.15	B601_0016		hypothetical protein	1	0.976	bi (<->)	CP003791	15	41	fig|1218353.3.peg.15	B598_0018		hypothetical protein	1	0.976
CP002586	15	547	fig|331636.7.peg.15	G5O_0021		PLF_810_00001420	PGF_00066628	Peptidoglycan lipid II flippase MurJ	18584	20227	+	bi (<->)	CP047319	553	547	fig|83554.97.peg.553	GR632_02745		Peptidoglycan lipid II flippase MurJ	1	0.998	bi (<->)	CP003794	16	547	fig|1218356.3.peg.16	B601_0017		Peptidoglycan lipid II flippase MurJ	1	0.998	bi (<->)	CP003791	16	547	fig|1218353.3.peg.16	B598_0019		Peptidoglycan lipid II flippase MurJ	1	0.998	bi (<->)	CP103952	542	547	fig|83554.120.peg.542	NYR56_02750		Peptidoglycan lipid II flippase MurJ
CP002586	16	428	fig|331636.7.peg.16	G5O_0022		PLF_810_00001694	PGF_00290229	hypothetical protein	20335	21621	+	bi (<->)	CP047319	554	428	fig|83554.97.peg.554	GR632_02750		hypothetical protein	1	0.998	bi (<->)	CP003794	17	428	fig|1218356.3.peg.17	B601_0018		hypothetical protein	1	0.998	bi (<->)	CP003791	17	428	fig|1218353.3.peg.17	B598_0020		hypothetical protein	1	0.998	bi (<->)	CP103952	543	428	fig|83554.120.peg.543	NYR56_02755		hypothetical protein
CP002586	17	639	fig|331636.7.peg.17	G5O_0024		PLF_810_00057819	PGF_08225224	hypothetical protein	21730	23649	+	bi (<->)	CP047319	555	639	fig|83554.97.peg.555	GR632_02755		hypothetical protein	0.994	0.998	bi (<->)	CP003794	18	639	fig|1218356.3.peg.18	B601_0019	srpA1	hypothetical protein	0.994	0.998	bi (<->)	CP003791	18	639	fig|1218353.3.peg.18	B598_0021	srpA1	hypothetical protein	0.994	0.998	bi (<->)	CP103952	544	639	fig|83554.120.peg.544	NYR56_02760		hypothetical protein
CP002586	18	866	fig|331636.7.peg.18	G5O_0025		PLF_810_00060281	PGF_08181067	hypothetical protein	23839	26439	-	bi (<->)	CP047319	556	865	fig|83554.97.peg.556	GR632_02760		hypothetical protein	0.933	0.999	bi (<->)	CP003794	19	865	fig|1218356.3.peg.19	B601_0020		hypothetical protein	0.934	0.999	bi (<->)	CP003791	19	774	fig|1218353.3.peg.19	B598_0022		hypothetical protein	0.924	0.999	bi (<->)	CP103952	545	865	fig|83554.120.peg.545	NYR56_02765		hypothetical protein
CP002586	19	68	fig|331636.7.peg.19			PLF_810_00001805	PGF_01210722	hypothetical protein	26419	26625	+											bi (<->)	CP003794	20	68	fig|1218356.3.peg.20			hypothetical protein	1	0.985	bi (<->)	CP003791	20	68	fig|1218353.3.peg.20			hypothetical protein	1	0.985
CP002586	20	868	fig|331636.7.peg.20	G5O_0026		PLF_810_00001256	PGF_00212633	hypothetical protein	26642	29248	+	bi (<->)	CP047319	557	882	fig|83554.97.peg.557	GR632_02765		hypothetical protein	0.947	0.982	bi (<->)	CP003794	21	882	fig|1218356.3.peg.21	B601_0021		hypothetical protein	0.947	0.982	bi (<->)	CP003791	21	867	fig|1218353.3.peg.21	B598_0023		hypothetical protein	0.947	0.999	bi (<->)	CP103952	546	882	fig|83554.120.peg.546	NYR56_02770		hypothetical protein
CP002586	21	76	fig|331636.7.peg.21	G5O_0027		PLF_810_00001487	PGF_00140714	hypothetical protein	29298	29528	+	bi (<->)	CP047319	558	76	fig|83554.97.peg.558	GR632_02770		hypothetical protein	0.934	0.987	bi (<->)	CP003794	22	76	fig|1218356.3.peg.22	B601_0022		hypothetical protein	0.934	0.987	bi (<->)	CP003791	22	76	fig|1218353.3.peg.22	B598_0024		hypothetical protein	0.934	0.987	bi (<->)	CP103952	547	76	fig|83554.120.peg.547	NYR56_02775		hypothetical protein
CP002586	22	210	fig|331636.7.peg.22	G5O_0028		PLF_810_00000121	PGF_00017190	Lipopolysaccharide ABC transporter, ATP-binding protein LptB	29525	30157	-	bi (<->)	CP047319	559	240	fig|83554.97.peg.559	GR632_02775	lptB	Lipopolysaccharide ABC transporter, ATP-binding protein LptB	0.995	0.871	bi (<->)	CP003794	23	240	fig|1218356.3.peg.23	B601_0023		Lipopolysaccharide ABC transporter, ATP-binding protein LptB	0.995	0.871	bi (<->)	CP003791	23	240	fig|1218353.3.peg.23	B598_0025		Lipopolysaccharide ABC transporter, ATP-binding protein LptB	0.995	0.871	bi (<->)	CP103952	548	240	fig|83554.120.peg.548	NYR56_02780	lptB	Lipopolysaccharide ABC transporter, ATP-binding protein LptB
CP002586	23	124	fig|331636.7.peg.23	G5O_0029		PLF_810_00001428	PGF_00175452	hypothetical protein	30255	30629	-	bi (<->)	CP047319	560	161	fig|83554.97.peg.560	GR632_02780		hypothetical protein	1	0.764	bi (<->)	CP003794	24	161	fig|1218356.3.peg.24	B601_0024		hypothetical protein	1	0.764	bi (<->)	CP003791	24	161	fig|1218353.3.peg.24	B598_0026		hypothetical protein	1	0.764	bi (<->)	CP103952	549	161	fig|83554.120.peg.549	NYR56_02785		hypothetical protein
CP002586	24	269	fig|331636.7.peg.24	G5O_0030	kdsA	PLF_810_00000445	PGF_00039342	2-Keto-3-deoxy-D-manno-octulosonate-8-phosphate synthase (EC 2.5.1.55)	30737	31546	-	bi (<->)	CP047319	561	269	fig|83554.97.peg.561	GR632_02785	kdsA	2-Keto-3-deoxy-D-manno-octulosonate-8-phosphate synthase (EC 2.5.1.55)	1	0.996	bi (<->)	CP003794	25	269	fig|1218356.3.peg.25	B601_0025	kdsA	2-Keto-3-deoxy-D-manno-octulosonate-8-phosphate synthase (EC 2.5.1.55)	1	0.996	bi (<->)	CP003791	25	269	fig|1218353.3.peg.25	B598_0027	kdsA	2-Keto-3-deoxy-D-manno-octulosonate-8-phosphate synthase (EC 2.5.1.55)	1	0.996	bi (<->)	CP103952	550	269	fig|83554.120.peg.550	NYR56_02790	kdsA	2-Keto-3-deoxy-D-manno-octulosonate-8-phosphate synthase (EC 2.5.1.55)
CP002586	25	78	fig|331636.7.peg.25	G5O_0032		PLF_810_00000144	PGF_04388239	KH domain RNA binding protein YlqC	31991	32227	-	bi (<->)	CP047319	562	78	fig|83554.97.peg.562	GR632_02795		KH domain RNA binding protein YlqC	1	0.987	bi (<->)	CP003794	26	78	fig|1218356.3.peg.26	B601_0028		KH domain RNA binding protein YlqC	1	0.987	bi (<->)	CP003791	26	78	fig|1218353.3.peg.26	B598_0029		KH domain RNA binding protein YlqC	1	0.987	bi (<->)	CP103952	551	78	fig|83554.120.peg.551	NYR56_02800		KH domain RNA binding protein YlqC
CP002586	26	325	fig|331636.7.peg.26	G5O_0033		PLF_810_00060269	PGF_10569727	LSU rRNA pseudouridine(1911/1915/1917) synthase (EC 5.4.99.23)	32345	33322	-	bi (<->)	CP047319	563	325	fig|83554.97.peg.563	GR632_02800		LSU rRNA pseudouridine(1911/1915/1917) synthase (EC 5.4.99.23)	1	0.997	bi (<->)	CP003794	27	325	fig|1218356.3.peg.27	B601_0029		LSU rRNA pseudouridine(1911/1915/1917) synthase (EC 5.4.99.23)	1	0.997	bi (<->)	CP003791	27	325	fig|1218353.3.peg.27	B598_0030		LSU rRNA pseudouridine(1911/1915/1917) synthase (EC 5.4.99.23)	1	0.997	bi (<->)	CP103952	552	325	fig|83554.120.peg.552	NYR56_02805		LSU rRNA pseudouridine(1911/1915/1917) synthase (EC 5.4.99.23)
CP002586	27	102	fig|331636.7.peg.27	G5O_0034		PLF_810_00001645	PGF_00127844	hypothetical protein	33522	33830	-	bi (<->)	CP047319	564	102	fig|83554.97.peg.564	GR632_02805		hypothetical protein	1	0.99	bi (<->)	CP003794	28	102	fig|1218356.3.peg.28	B601_0030		hypothetical protein	1	0.99	bi (<->)	CP003791	28	102	fig|1218353.3.peg.28	B598_0031		hypothetical protein	1	0.99	bi (<->)	CP103952	553	102	fig|83554.120.peg.553	NYR56_02810		hypothetical protein
CP002586	28	97	fig|331636.7.peg.28	G5O_0035		PLF_810_00001310	PGF_00209242	hypothetical protein	33832	34125	-	bi (<->)	CP047319	565	97	fig|83554.97.peg.565	GR632_02810		hypothetical protein	1	0.99	bi (<->)	CP003794	29	97	fig|1218356.3.peg.29	B601_0031		hypothetical protein	1	0.99	bi (<->)	CP003791	29	97	fig|1218353.3.peg.29	B598_0032		hypothetical protein	1	0.99	bi (<->)	CP103952	554	97	fig|83554.120.peg.554	NYR56_02815		hypothetical protein
CP002586	29	479	fig|331636.7.peg.29	G5O_0036		PLF_810_00001613	PGF_00057270	DNA topoisomerase IV subunit A (EC 5.99.1.3)	34238	35677	-	bi (<->)	CP047319	566	479	fig|83554.97.peg.566	GR632_02815		DNA topoisomerase IV subunit A (EC 5.99.1.3)	0.992	0.998	bi (<->)	CP003794	30	479	fig|1218356.3.peg.30	B601_0032		DNA topoisomerase IV subunit A (EC 5.99.1.3)	0.992	0.998	bi (<->)	CP003791	30	479	fig|1218353.3.peg.30	B598_0033		DNA topoisomerase IV subunit A (EC 5.99.1.3)	0.992	0.998	bi (<->)	CP103952	555	479	fig|83554.120.peg.555	NYR56_02820		DNA topoisomerase IV subunit A (EC 5.99.1.3)
CP002586	30	602	fig|331636.7.peg.30	G5O_0037	parE	PLF_810_00000030	PGF_06005188	DNA topoisomerase IV subunit B (EC 5.99.1.3)	35681	37489	-	bi (<->)	CP047319	567	602	fig|83554.97.peg.567	GR632_02820		DNA topoisomerase IV subunit B (EC 5.99.1.3)	0.998	0.998	bi (<->)	CP003794	31	602	fig|1218356.3.peg.31	B601_0033		DNA topoisomerase IV subunit B (EC 5.99.1.3)	0.998	0.998	bi (<->)	CP003791	31	602	fig|1218353.3.peg.31	B598_0034		DNA topoisomerase IV subunit B (EC 5.99.1.3)	0.998	0.998	bi (<->)	CP103952	556	602	fig|83554.120.peg.556	NYR56_02825		DNA topoisomerase IV subunit B (EC 5.99.1.3)
CP002586	31	338	fig|331636.7.peg.31	G5O_0038		PLF_810_00001016	PGF_00008334	Glutamyl-tRNA reductase (EC 1.2.1.70)	38066	39082	+	bi (<->)	CP047319	568	338	fig|83554.97.peg.568	GR632_02825		Glutamyl-tRNA reductase (EC 1.2.1.70)	0.988	0.997	bi (<->)	CP003794	32	338	fig|1218356.3.peg.32	B601_0034		Glutamyl-tRNA reductase (EC 1.2.1.70)	0.988	0.997	bi (<->)	CP003791	32	338	fig|1218353.3.peg.32	B598_0035		Glutamyl-tRNA reductase (EC 1.2.1.70)	0.988	0.997	bi (<->)	CP103952	557	338	fig|83554.120.peg.557	NYR56_02830		Glutamyl-tRNA reductase (EC 1.2.1.70)
CP002586	32	47	fig|331636.7.peg.32			PLF_810_00001267	PGF_00255103	hypothetical protein	39191	39334	+	bi (<->)	CP047319	569	47	fig|83554.97.peg.569			hypothetical protein	0.972	0.745	bi (<->)	CP003794	33	47	fig|1218356.3.peg.33			hypothetical protein	0.972	0.745	bi (<->)	CP003791	33	47	fig|1218353.3.peg.33	B598_0036		hypothetical protein	0.972	0.745	bi (<->)	CP103952	558	47	fig|83554.120.peg.558			hypothetical protein
CP002586	33	134	fig|331636.7.peg.33	G5O_0039		PLF_810_00001135	PGF_00003095	FIG042683: Type III secretion	39428	39832	+	bi (<->)	CP047319	570	134	fig|83554.97.peg.570	GR632_02830		FIG042683: Type III secretion	0.993	0.993	bi (<->)	CP003794	34	134	fig|1218356.3.peg.34	B601_0035		FIG042683: Type III secretion	0.993	0.993	bi (<->)	CP003791	34	134	fig|1218353.3.peg.34	B598_0037		FIG042683: Type III secretion	0.993	0.993	bi (<->)	CP103952	559	134	fig|83554.120.peg.559	NYR56_02835		FIG042683: Type III secretion
CP002586	34	809	fig|331636.7.peg.34	G5O_0040		PLF_810_00001133	PGF_00002535	FIG016943: Forkhead domain protein	39852	42281	+	bi (<->)	CP047319	571	809	fig|83554.97.peg.571	GR632_02835		FIG016943: Forkhead domain protein	0.957	0.999	bi (<->)	CP003794	35	809	fig|1218356.3.peg.35	B601_0036		FIG016943: Forkhead domain protein	0.957	0.999	bi (<->)	CP003791	35	809	fig|1218353.3.peg.35	B598_0038		FIG016943: Forkhead domain protein	0.957	0.999	bi (<->)	CP103952	560	809	fig|83554.120.peg.560	NYR56_02840	sctD	FIG016943: Forkhead domain protein
CP002586	35	83	fig|331636.7.peg.35	G5O_0041		PLF_810_00001134	PGF_00002536	FIG016943: Type III secretion	42328	42579	+	bi (<->)	CP047319	572	83	fig|83554.97.peg.572	GR632_02840		FIG016943: Type III secretion	1	0.988	bi (<->)	CP003794	36	83	fig|1218356.3.peg.36	B601_0037		FIG016943: Type III secretion	1	0.988	bi (<->)	CP003791	36	83	fig|1218353.3.peg.36	B598_0039		FIG016943: Type III secretion	1	0.988	bi (<->)	CP103952	561	83	fig|83554.120.peg.561	NYR56_02845		FIG016943: Type III secretion
CP002586	36	39	fig|331636.7.peg.36	G5O_0042		PLF_810_00000155	PGF_00204548	hypothetical protein	42738	42857	+	bi (<->)	CP047319	573	84	fig|83554.97.peg.573	GR632_02845		hypothetical protein	1	0.452	bi (<->)	CP003794	37	39	fig|1218356.3.peg.37	B601_0038		hypothetical protein	1	0.974	bi (<->)	CP003791	37	39	fig|1218353.3.peg.37	B598_0040		hypothetical protein	1	0.974	bi (<->)	CP103952	562	84	fig|83554.120.peg.562	NYR56_02850	cdsF	hypothetical protein
CP002586	37	149	fig|331636.7.peg.37	G5O_0043		PLF_810_00000978	PGF_00002533	FIG016921: Type III secretion protein	42876	43325	+	bi (<->)	CP047319	574	149	fig|83554.97.peg.574	GR632_02850		FIG016921: Type III secretion protein	1	0.993	bi (<->)	CP003794	38	149	fig|1218356.3.peg.38	B601_0039		FIG016921: Type III secretion protein	1	0.993	bi (<->)	CP003791	38	149	fig|1218353.3.peg.38	B598_0041		FIG016921: Type III secretion protein	1	0.993	bi (<->)	CP103952	563	149	fig|83554.120.peg.563	NYR56_02855		FIG016921: Type III secretion protein
CP002586	38	222	fig|331636.7.peg.38	G5O_0044		PLF_810_00001014	PGF_00002530	FIG016647: Type III secretion protein	43369	44037	+	bi (<->)	CP047319	575	222	fig|83554.97.peg.575	GR632_02855		FIG016647: Type III secretion protein	1	0.995	bi (<->)	CP003794	39	222	fig|1218356.3.peg.39	B601_0040		FIG016647: Type III secretion protein	1	0.995	bi (<->)	CP003791	39	222	fig|1218353.3.peg.39	B598_0042		FIG016647: Type III secretion protein	1	0.995	bi (<->)	CP103952	564	222	fig|83554.120.peg.564	NYR56_02860		FIG016647: Type III secretion protein
CP002586	39	410	fig|331636.7.peg.39	G5O_0045		PLF_810_00000074	PGF_00063488	Type III secretion cytoplasmic ATP synthase (EC 3.6.3.14, YscN,SpaL,MxiB,HrcN,EscN)	44135	45367	+	bi (<->)	CP047319	576	442	fig|83554.97.peg.576	GR632_02860		Type III secretion cytoplasmic ATP synthase (EC 3.6.3.14, YscN,SpaL,MxiB,HrcN,EscN)	1	0.925	bi (<->)	CP003794	40	410	fig|1218356.3.peg.40	B601_0041		Type III secretion cytoplasmic ATP synthase (EC 3.6.3.14, YscN,SpaL,MxiB,HrcN,EscN)	1	0.998	bi (<->)	CP003791	40	410	fig|1218353.3.peg.40	B598_0043		Type III secretion cytoplasmic ATP synthase (EC 3.6.3.14, YscN,SpaL,MxiB,HrcN,EscN)	1	0.998	bi (<->)	CP103952	565	442	fig|83554.120.peg.565	NYR56_02865	sctN	Type III secretion cytoplasmic ATP synthase (EC 3.6.3.14, YscN,SpaL,MxiB,HrcN,EscN)
CP002586	40	172	fig|331636.7.peg.40	G5O_0046		PLF_810_00000141	PGF_00002534	FIG016940: Type III secretion protein	45388	45906	+	bi (<->)	CP047319	577	172	fig|83554.97.peg.577	GR632_02865		FIG016940: Type III secretion protein	1	0.994	bi (<->)	CP003794	41	172	fig|1218356.3.peg.41	B601_0042		FIG016940: Type III secretion protein	1	0.994	bi (<->)	CP003791	41	172	fig|1218353.3.peg.41	B598_0044		FIG016940: Type III secretion protein	1	0.994	bi (<->)	CP103952	566	172	fig|83554.120.peg.566	NYR56_02870		FIG016940: Type III secretion protein
CP002586	41	282	fig|331636.7.peg.41	G5O_0047		PLF_810_00001330	PGF_00003130	FIG046930: Type III secretion protein	45897	46745	+	bi (<->)	CP047319	578	282	fig|83554.97.peg.578	GR632_02870		FIG046930: Type III secretion protein	1	0.996	bi (<->)	CP003794	42	282	fig|1218356.3.peg.42	B601_0043	copE	FIG046930: Type III secretion protein	1	0.996	bi (<->)	CP003791	42	282	fig|1218353.3.peg.42	B598_0045	copE	FIG046930: Type III secretion protein	1	0.996	bi (<->)	CP103952	567	282	fig|83554.120.peg.567	NYR56_02875		FIG046930: Type III secretion protein
CP002586	42	371	fig|331636.7.peg.42	G5O_0048		PLF_810_00001164	PGF_00063536	Type III secretion inner membrane protein (YscQ,homologous to flagellar export components)	46758	47873	+	bi (<->)	CP047319	579	371	fig|83554.97.peg.579	GR632_02875		Type III secretion inner membrane protein (YscQ,homologous to flagellar export components)	0.997	0.997	bi (<->)	CP003794	43	371	fig|1218356.3.peg.43	B601_0044		Type III secretion inner membrane protein (YscQ,homologous to flagellar export components)	0.997	0.997	bi (<->)	CP003791	43	371	fig|1218353.3.peg.43	B598_0046		Type III secretion inner membrane protein (YscQ,homologous to flagellar export components)	0.997	0.997	bi (<->)	CP103952	568	371	fig|83554.120.peg.568	NYR56_02880	sctQ	Type III secretion inner membrane protein (YscQ,homologous to flagellar export components)
CP002586	43	502	fig|331636.7.peg.43	G5O_0049		PLF_810_00001242	PGF_00003131	FIG047302: Type III secretion S/T Protein Kinase	47891	49399	+	bi (<->)	CP047319	580	502	fig|83554.97.peg.580	GR632_02880		FIG047302: Type III secretion S/T Protein Kinase	0.998	0.998	bi (<->)	CP003794	44	502	fig|1218356.3.peg.44	B601_0045		FIG047302: Type III secretion S/T Protein Kinase	0.996	0.998	bi (<->)	CP003791	44	472	fig|1218353.3.peg.44	B598_0047		FIG047302: Type III secretion S/T Protein Kinase	0.996	0.998	bi (<->)	CP103952	569	502	fig|83554.120.peg.569	NYR56_02885		FIG047302: Type III secretion S/T Protein Kinase
CP002586	44	885	fig|331636.7.peg.44	G5O_0050		PLF_810_00000132	PGF_00063589	Type III secretion protein SctC	49462	52119	+	bi (<->)	CP047319	581	907	fig|83554.97.peg.581	GR632_02885		Type III secretion protein SctC	0.999	0.975	bi (<->)	CP003794	45	885	fig|1218356.3.peg.45	B601_0046		Type III secretion protein SctC	0.998	0.999	bi (<->)	CP003791	45	885	fig|1218353.3.peg.45	B598_0048		Type III secretion protein SctC	0.999	0.999	bi (<->)	CP103952	570	907	fig|83554.120.peg.570	NYR56_02890		Type III secretion protein SctC
CP002586	45	40	fig|331636.7.peg.45			PLF_810_00059262	PGF_01210685	hypothetical protein	52632	52754	+	bi (<->)	CP047319	582	40	fig|83554.97.peg.582			hypothetical protein	1	0.975	bi (<->)	CP003794	46	40	fig|1218356.3.peg.46	B601_0048		hypothetical protein	1	0.975	bi (<->)	CP003791	46	40	fig|1218353.3.peg.46	B598_0050		hypothetical protein	1	0.975	bi (<->)	CP103952	571	40	fig|83554.120.peg.571			hypothetical protein
CP002586	46	358	fig|331636.7.peg.46	G5O_0053		PLF_810_00001091	PGF_00064347	Protein-arginine kinase McsB (EC 2.7.14.1)	52762	53838	-	bi (<->)	CP047319	583	358	fig|83554.97.peg.583	GR632_02895		Protein-arginine kinase McsB (EC 2.7.14.1)	1	0.997	bi (<->)	CP003794	47	358	fig|1218356.3.peg.47	B601_0049		Protein-arginine kinase McsB (EC 2.7.14.1)	1	0.997	bi (<->)	CP003791	47	358	fig|1218353.3.peg.47	B598_0051		Protein-arginine kinase McsB (EC 2.7.14.1)	1	0.997	bi (<->)	CP103952	572	358	fig|83554.120.peg.572	NYR56_02900		Protein-arginine kinase McsB (EC 2.7.14.1)
CP002586	47	172	fig|331636.7.peg.47	G5O_0054		PLF_810_00001031	PGF_03789030	Protein-arginine kinase activator protein McsA	53822	54340	-	bi (<->)	CP047319	584	172	fig|83554.97.peg.584	GR632_02900		Protein-arginine kinase activator protein McsA	1	0.994	bi (<->)	CP003794	48	172	fig|1218356.3.peg.48	B601_0050		Protein-arginine kinase activator protein McsA	1	0.994	bi (<->)	CP003791	48	172	fig|1218353.3.peg.48	B598_0052		Protein-arginine kinase activator protein McsA	1	0.994	bi (<->)	CP103952	573	172	fig|83554.120.peg.573	NYR56_02905		Protein-arginine kinase activator protein McsA
CP002586	48	180	fig|331636.7.peg.48	G5O_0057	frr	PLF_810_00060289	PGF_00048926	Ribosome recycling factor	54745	55287	-	bi (<->)	CP047319	585	180	fig|83554.97.peg.585	GR632_02915		Ribosome recycling factor	1	0.994	bi (<->)	CP003794	49	180	fig|1218356.3.peg.49	B601_0053	frr	Ribosome recycling factor	1	0.994	bi (<->)	CP003791	49	180	fig|1218353.3.peg.49	B598_0055	frr	Ribosome recycling factor	1	0.994	bi (<->)	CP103952	574	180	fig|83554.120.peg.574	NYR56_02920	frr	Ribosome recycling factor
CP002586	49	213	fig|331636.7.peg.49	G5O_0058	pyrH	PLF_810_00060466	PGF_02923127	Uridylate kinase (EC 2.7.4.22)	55271	55912	-	bi (<->)	CP047319	586	246	fig|83554.97.peg.586	GR632_02920		Uridylate kinase (EC 2.7.4.22)	0.972	0.862	bi (<->)	CP003794	50	246	fig|1218356.3.peg.50	B601_0054	pyrH	Uridylate kinase (EC 2.7.4.22)	0.995	0.862	bi (<->)	CP003791	50	214	fig|1218353.3.peg.50	B598_0056	pyrH	Uridylate kinase (EC 2.7.4.22)	0.972	0.991	bi (<->)	CP103952	575	246	fig|83554.120.peg.575	NYR56_02925	pyrH	Uridylate kinase (EC 2.7.4.22)
CP002586	50	282	fig|331636.7.peg.50	G5O_0059	tsf	PLF_810_00001614	PGF_06936561	Translation elongation factor Ts	56027	56875	-	bi (<->)	CP047319	587	282	fig|83554.97.peg.587	GR632_02925		Translation elongation factor Ts	0.94	0.996	bi (<->)	CP003794	51	282	fig|1218356.3.peg.51	B601_0055	tsf	Translation elongation factor Ts	0.996	0.996	bi (<->)	CP003791	51	282	fig|1218353.3.peg.51	B598_0057	tsf	Translation elongation factor Ts	0.943	0.996	bi (<->)	CP103952	576	282	fig|83554.120.peg.576	NYR56_02930	tsf	Translation elongation factor Ts
CP002586	51	245	fig|331636.7.peg.51	G5O_0060	rpsB	PLF_810_00000961	PGF_04505269	SSU ribosomal protein S2p (SAe)	56875	57612	-	bi (<->)	CP047319	588	276	fig|83554.97.peg.588	GR632_02930	rpsB	SSU ribosomal protein S2p (SAe)	0.971	0.884	bi (<->)	CP003794	52	276	fig|1218356.3.peg.52	B601_0056	rpsB	SSU ribosomal protein S2p (SAe)	0.996	0.884	bi (<->)	CP003791	52	245	fig|1218353.3.peg.52	B598_0058	rpsB	SSU ribosomal protein S2p (SAe)	0.971	0.996	bi (<->)	CP103952	577	276	fig|83554.120.peg.577	NYR56_02935	rpsB	SSU ribosomal protein S2p (SAe)
CP002586	52	402	fig|331636.7.peg.52	G5O_0062		PLF_810_00001000	PGF_00258171	hypothetical protein	58085	59293	-	bi (<->)	CP047319	589	391	fig|83554.97.peg.589	GR632_02940		hypothetical protein	0.838	0.997	bi (<->)	CP003794	53	402	fig|1218356.3.peg.53	B601_0058	ompA	hypothetical protein	0.983	0.998	bi (<->)	CP003791	53	391	fig|1218353.3.peg.53	B598_0060	ompA	hypothetical protein	0.841	0.997	bi (<->)	CP103952	578	402	fig|83554.120.peg.578	NYR56_02945		hypothetical protein
CP002586	53	1090	fig|331636.7.peg.53	G5O_0063		PLF_810_00001075	PGF_00030243	Penicillin-binding protein PBP2	59898	63170	+	bi (<->)	CP047319	590	1090	fig|83554.97.peg.590	GR632_02945		Penicillin-binding protein PBP2	0.964	0.998	bi (<->)	CP003794	54	1090	fig|1218356.3.peg.54	B601_0059		Penicillin-binding protein PBP2	0.999	0.999	bi (<->)	CP003791	54	1088	fig|1218353.3.peg.54	B598_0061		Penicillin-binding protein PBP2	0.964	0.997	bi (<->)	CP103952	579	1090	fig|83554.120.peg.579	NYR56_02950		Penicillin-binding protein PBP2
CP002586	54	335	fig|331636.7.peg.54	G5O_0064		PLF_810_00001243	PGF_00006994	GTP cyclohydrolase III (methanopterin)	63238	64245	+	bi (<->)	CP047319	591	335	fig|83554.97.peg.591	GR632_02950		GTP cyclohydrolase III (methanopterin)	0.985	0.997	bi (<->)	CP003794	55	335	fig|1218356.3.peg.55	B601_0060		GTP cyclohydrolase III (methanopterin)	0.997	0.997	bi (<->)	CP003791	55	335	fig|1218353.3.peg.55	B598_0062		GTP cyclohydrolase III (methanopterin)	0.985	0.997	bi (<->)	CP103952	580	335	fig|83554.120.peg.580	NYR56_02955		GTP cyclohydrolase III (methanopterin)
CP002586	55	484	fig|331636.7.peg.55	G5O_0065	sufB	PLF_810_00000347	PGF_00015514	Iron-sulfur cluster assembly protein SufB	64579	66033	+	bi (<->)	CP047319	592	484	fig|83554.97.peg.592	GR632_02955	sufB	Iron-sulfur cluster assembly protein SufB	0.975	0.998	bi (<->)	CP003794	56	484	fig|1218356.3.peg.56	B601_0061	sufB	Iron-sulfur cluster assembly protein SufB	0.983	0.998	bi (<->)	CP003791	56	484	fig|1218353.3.peg.56	B598_0063	sufB	Iron-sulfur cluster assembly protein SufB	0.975	0.998	bi (<->)	CP103952	581	484	fig|83554.120.peg.581	NYR56_02960	sufB	Iron-sulfur cluster assembly protein SufB
CP002586	56	255	fig|331636.7.peg.56	G5O_0066	sufC	PLF_810_00001197	PGF_00015510	Iron-sulfur cluster assembly ATPase protein SufC	66037	66804	+	bi (<->)	CP047319	593	255	fig|83554.97.peg.593	GR632_02960	sufC	Iron-sulfur cluster assembly ATPase protein SufC	0.988	0.996	bi (<->)	CP003794	57	223	fig|1218356.3.peg.57	B601_0062	sufC	Iron-sulfur cluster assembly ATPase protein SufC	0.987	0.996	bi (<->)	CP003791	57	223	fig|1218353.3.peg.57	B598_0064	sufC	Iron-sulfur cluster assembly ATPase protein SufC	0.987	0.996	bi (<->)	CP103952	582	255	fig|83554.120.peg.582	NYR56_02965	sufC	Iron-sulfur cluster assembly ATPase protein SufC
CP002586	57	426	fig|331636.7.peg.57	G5O_0067		PLF_810_00060507	PGF_00015517	Iron-sulfur cluster assembly protein SufD	66807	68087	+	bi (<->)	CP047319	594	426	fig|83554.97.peg.594	GR632_02965		Iron-sulfur cluster assembly protein SufD	0.953	0.998	bi (<->)	CP003794	58	426	fig|1218356.3.peg.58	B601_0063		Iron-sulfur cluster assembly protein SufD	0.953	0.998	bi (<->)	CP003791	58	426	fig|1218353.3.peg.58	B598_0065		Iron-sulfur cluster assembly protein SufD	0.953	0.998	bi (<->)	CP103952	583	426	fig|83554.120.peg.583	NYR56_02970		Iron-sulfur cluster assembly protein SufD
CP002586	58	406	fig|331636.7.peg.58	G5O_0068		PLF_810_00001239	PGF_07583562	Cysteine desulfurase (EC 2.8.1.7) => SufS	68077	69297	+	bi (<->)	CP047319	595	406	fig|83554.97.peg.595	GR632_02970	sufS	Cysteine desulfurase (EC 2.8.1.7) => SufS	0.995	0.998	bi (<->)	CP003794	59	406	fig|1218356.3.peg.59	B601_0064	sufS	Cysteine desulfurase (EC 2.8.1.7) => SufS	0.995	0.998	bi (<->)	CP003791	59	406	fig|1218353.3.peg.59	B598_0066	sufS	Cysteine desulfurase (EC 2.8.1.7) => SufS	0.995	0.998	bi (<->)	CP103952	584	406	fig|83554.120.peg.584	NYR56_02975		Cysteine desulfurase (EC 2.8.1.7) => SufS
CP002586	59	262	fig|331636.7.peg.59	G5O_0069		PLF_810_00001219	PGF_00228624	hypothetical protein	69301	70089	-	bi (<->)	CP047319	596	262	fig|83554.97.peg.596	GR632_02975		hypothetical protein	0.996	0.996	bi (<->)	CP003794	60	262	fig|1218356.3.peg.60	B601_0065		hypothetical protein	0.996	0.996	bi (<->)	CP003791	60	262	fig|1218353.3.peg.60	B598_0067		hypothetical protein	0.996	0.996	bi (<->)	CP103952	585	262	fig|83554.120.peg.585	NYR56_02980		hypothetical protein
CP002586	60	52	fig|331636.7.peg.60	G5O_0070		PLF_810_00001762	PGF_01210707	hypothetical protein	70099	70257	-	bi (<->)	CP047319	597	52	fig|83554.97.peg.597			FIG00494583: hypothetical protein	1	0.981	bi (<->)	CP003794	61	52	fig|1218356.3.peg.61	B601_0066		hypothetical protein	1	0.981	bi (<->)	CP003791	61	52	fig|1218353.3.peg.61	B598_0068		hypothetical protein	1	0.981	bi (<->)	CP103952	586	52	fig|83554.120.peg.586	NYR56_02985		FIG00494583: hypothetical protein
CP002586	61	217	fig|331636.7.peg.61	G5O_0071		PLF_810_00001367	PGF_02448528	hypothetical protein	70283	70936	-	bi (<->)	CP047319	598	217	fig|83554.97.peg.598	GR632_02980		hypothetical protein	1	0.995	bi (<->)	CP003794	62	184	fig|1218356.3.peg.62	B601_0067		hypothetical protein	0.995	0.995	bi (<->)	CP003791	62	184	fig|1218353.3.peg.62	B598_0069		hypothetical protein	0.995	0.995	bi (<->)	CP103952	587	217	fig|83554.120.peg.587	NYR56_02990		hypothetical protein
CP002586	62	279	fig|331636.7.peg.62	G5O_0072		PLF_810_00001588	PGF_03475877	Chromosome (plasmid) partitioning protein ParB	71177	72016	+	bi (<->)	CP047319	599	279	fig|83554.97.peg.599	GR632_02985		Chromosome (plasmid) partitioning protein ParB	0.996	0.996	bi (<->)	CP003794	63	279	fig|1218356.3.peg.63	B601_0068		Chromosome (plasmid) partitioning protein ParB	0.996	0.996	bi (<->)	CP003791	63	279	fig|1218353.3.peg.63	B598_0070		Chromosome (plasmid) partitioning protein ParB	0.996	0.996	bi (<->)	CP103952	588	279	fig|83554.120.peg.588	NYR56_02995		Chromosome (plasmid) partitioning protein ParB
CP002586	63	322	fig|331636.7.peg.63	G5O_0073		PLF_810_00001545	PGF_12778016	Dipeptide ABC transporter, ATP-binding protein DppF (TC 3.A.1.5.2)	72050	73018	-	bi (<->)	CP047319	600	322	fig|83554.97.peg.600	GR632_02990		Dipeptide ABC transporter, ATP-binding protein DppF (TC 3.A.1.5.2)	1	0.997	bi (<->)	CP003794	64	322	fig|1218356.3.peg.64	B601_0069		Dipeptide ABC transporter, ATP-binding protein DppF (TC 3.A.1.5.2)	1	0.997	bi (<->)	CP003791	64	322	fig|1218353.3.peg.64	B598_0071		Dipeptide ABC transporter, ATP-binding protein DppF (TC 3.A.1.5.2)	1	0.997	bi (<->)	CP103952	589	322	fig|83554.120.peg.589	NYR56_03000		Dipeptide ABC transporter, ATP-binding protein DppF (TC 3.A.1.5.2)
CP002586	64	320	fig|331636.7.peg.64	G5O_0074		PLF_810_00001398	PGF_00692866	Dipeptide ABC transporter, ATP-binding protein DppD (TC 3.A.1.5.2)	73011	73973	-	bi (<->)	CP047319	601	320	fig|83554.97.peg.601	GR632_02995		Dipeptide ABC transporter, ATP-binding protein DppD (TC 3.A.1.5.2)	0.997	0.997	bi (<->)	CP003794	65	320	fig|1218356.3.peg.65	B601_0070		Dipeptide ABC transporter, ATP-binding protein DppD (TC 3.A.1.5.2)	0.997	0.997	bi (<->)	CP003791	65	320	fig|1218353.3.peg.65	B598_0072		Dipeptide ABC transporter, ATP-binding protein DppD (TC 3.A.1.5.2)	0.994	0.997	bi (<->)	CP103952	590	320	fig|83554.120.peg.590	NYR56_03005		Dipeptide ABC transporter, ATP-binding protein DppD (TC 3.A.1.5.2)
CP002586	65	224	fig|331636.7.peg.65	G5O_0075		PLF_810_00000994	PGF_02787494	Phosphate transport regulator (distant homolog of PhoU)	74027	74701	+	bi (<->)	CP047319	602	224	fig|83554.97.peg.602	GR632_03000		Phosphate transport regulator (distant homolog of PhoU)	1	0.996	bi (<->)	CP003794	66	224	fig|1218356.3.peg.66	B601_0071		Phosphate transport regulator (distant homolog of PhoU)	1	0.996	bi (<->)	CP003791	66	224	fig|1218353.3.peg.66	B598_0073		Phosphate transport regulator (distant homolog of PhoU)	1	0.996	bi (<->)	CP103952	591	224	fig|83554.120.peg.591	NYR56_03010		Phosphate transport regulator (distant homolog of PhoU)
CP002586	66	426	fig|331636.7.peg.66	G5O_0076		PLF_810_00001024	PGF_00037171	Probable low-affinity inorganic phosphate transporter	74708	75988	+	bi (<->)	CP047319	603	426	fig|83554.97.peg.603	GR632_03005		Probable low-affinity inorganic phosphate transporter	0.998	0.998	bi (<->)	CP003794	67	426	fig|1218356.3.peg.67	B601_0072		Probable low-affinity inorganic phosphate transporter	0.998	0.998	bi (<->)	CP003791	67	426	fig|1218353.3.peg.67	B598_0074		Probable low-affinity inorganic phosphate transporter	0.998	0.998	bi (<->)	CP103952	592	426	fig|83554.120.peg.592	NYR56_03015		Probable low-affinity inorganic phosphate transporter
CP002586	67	400	fig|331636.7.peg.67	G5O_0077	pgk	PLF_810_00001606	PGF_02277678	Phosphoglycerate kinase (EC 2.7.2.3)	76035	77237	+	bi (<->)	CP047319	604	403	fig|83554.97.peg.604	GR632_03010	pgk	Phosphoglycerate kinase (EC 2.7.2.3)	0.995	0.99	bi (<->)	CP003794	68	400	fig|1218356.3.peg.68	B601_0073	pgk	Phosphoglycerate kinase (EC 2.7.2.3)	0.998	0.998	bi (<->)	CP003791	68	400	fig|1218353.3.peg.68	B598_0075	pgk	Phosphoglycerate kinase (EC 2.7.2.3)	0.998	0.998	bi (<->)	CP103952	593	403	fig|83554.120.peg.593	NYR56_03020		Phosphoglycerate kinase (EC 2.7.2.3)
CP002586	68	502	fig|331636.7.peg.68	G5O_0078		PLF_810_00001569	PGF_00249138	hypothetical protein	77709	79217	+	bi (<->)	CP047319	605	504	fig|83554.97.peg.605	GR632_03015		hypothetical protein	0.869	0.996	bi (<->)	CP003794	69	504	fig|1218356.3.peg.69	B601_0074		hypothetical protein	0.869	0.996	bi (<->)	CP003791	69	504	fig|1218353.3.peg.69	B598_0076		hypothetical protein	0.869	0.996	bi (<->)	CP103952	594	504	fig|83554.120.peg.594	NYR56_03025		hypothetical protein
CP002586	69	390	fig|331636.7.peg.69	G5O_0079				hypothetical protein	79231	80403	+	bi (<->)	CP047319	606	390	fig|83554.97.peg.606	GR632_03020		hypothetical protein	0.885	0.997	bi (<->)	CP003794	70	390	fig|1218356.3.peg.70	B601_0075		hypothetical protein	0.885	0.997	bi (<->)	CP003791	70	390	fig|1218353.3.peg.70	B598_0077		hypothetical protein	0.885	0.997	bi (<->)	CP103952	595	390	fig|83554.120.peg.595	NYR56_03030		hypothetical protein
CP002586	70	384	fig|331636.7.peg.70	G5O_0080		PLF_810_00001301	PGF_00263143	hypothetical protein	80555	81709	+	bi (<->)	CP047319	607	384	fig|83554.97.peg.607	GR632_03025		hypothetical protein	1	0.997	bi (<->)	CP003794	71	383	fig|1218356.3.peg.71	B601_0076		hypothetical protein	1	0.997	bi (<->)	CP003791	71	384	fig|1218353.3.peg.71	B598_0078		hypothetical protein	1	0.997	bi (<->)	CP103952	596	384	fig|83554.120.peg.596	NYR56_03035		hypothetical protein
CP002586	71	405	fig|331636.7.peg.71	G5O_0081		PLF_810_00001753	PGF_00026190	Nol1/Nop2/Sun family protein	81726	82943	+	bi (<->)	CP047319	608	405	fig|83554.97.peg.608	GR632_03030		Nol1/Nop2/Sun family protein	0.998	0.998	bi (<->)	CP003794	72	371	fig|1218356.3.peg.72	B601_0077		Nol1/Nop2/Sun family protein	1	0.997	bi (<->)	CP003791	72	405	fig|1218353.3.peg.72	B598_0079		Nol1/Nop2/Sun family protein	0.998	0.998	bi (<->)	CP103952	597	405	fig|83554.120.peg.597	NYR56_03040		Nol1/Nop2/Sun family protein
CP002586	72	60	fig|331636.7.peg.72	G5O_0082		PLF_810_00002175	PGF_01210954	hypothetical protein	83035	83217	+
CP002586	73	398	fig|331636.7.peg.73	G5O_0083		PLF_810_00001130	PGF_06594113	D-alanyl-D-alanine carboxypeptidase (EC 3.4.16.4)	83406	84602	-	bi (<->)	CP047319	610	433	fig|83554.97.peg.610	GR632_03040		D-alanyl-D-alanine carboxypeptidase (EC 3.4.16.4)	0.995	0.917	bi (<->)	CP003794	74	398	fig|1218356.3.peg.74	B601_0079		D-alanyl-D-alanine carboxypeptidase (EC 3.4.16.4)	0.997	0.997	bi (<->)	CP003791	74	398	fig|1218353.3.peg.74	B598_0081		D-alanyl-D-alanine carboxypeptidase (EC 3.4.16.4)	0.997	0.997	bi (<->)	CP103952	599	433	fig|83554.120.peg.599	NYR56_03050		D-alanyl-D-alanine carboxypeptidase (EC 3.4.16.4)
CP002586	74	140	fig|331636.7.peg.74	G5O_0084		PLF_810_00001940	PGF_00339752	hypothetical protein	84818	85240	+	bi (<->)	CP047319	611	140	fig|83554.97.peg.611	GR632_03045		hypothetical protein	0.993	0.993	bi (<->)	CP003794	75	140	fig|1218356.3.peg.75	B601_0081		hypothetical protein	1	0.993	bi (<->)	CP003791	75	140	fig|1218353.3.peg.75	B598_0083		hypothetical protein	0.993	0.993	bi (<->)	CP103952	600	140	fig|83554.120.peg.600	NYR56_03055		hypothetical protein
CP002586	75	141	fig|331636.7.peg.75	G5O_0085		PLF_810_00001414	PGF_10407641	Serine-protein kinase RsbW (EC 2.7.11.1)	85241	85666	-	bi (<->)	CP047319	612	141	fig|83554.97.peg.612	GR632_03050		Serine-protein kinase RsbW (EC 2.7.11.1)	1	0.993	bi (<->)	CP003794	76	141	fig|1218356.3.peg.76	B601_0082	rsbW	Serine-protein kinase RsbW (EC 2.7.11.1)	1	0.993	bi (<->)	CP003791	76	141	fig|1218353.3.peg.76	B598_0084	rsbW	Serine-protein kinase RsbW (EC 2.7.11.1)	1	0.993	bi (<->)	CP103952	601	141	fig|83554.120.peg.601	NYR56_03060		Serine-protein kinase RsbW (EC 2.7.11.1)
CP002586	76	199	fig|331636.7.peg.76	G5O_0086		PLF_810_00001370	PGF_00204085	hypothetical protein	85653	86252	-	bi (<->)	CP047319	613	199	fig|83554.97.peg.613	GR632_03055		hypothetical protein	1	0.995	bi (<->)	CP003794	77	199	fig|1218356.3.peg.77	B601_0083		hypothetical protein	1	0.995	bi (<->)	CP003791	77	199	fig|1218353.3.peg.77	B598_0085		hypothetical protein	1	0.995	bi (<->)	CP103952	602	199	fig|83554.120.peg.602	NYR56_03065	lptE	hypothetical protein
CP002586	77	318	fig|331636.7.peg.77	G5O_0087		PLF_810_00001417	PGF_00055459	TPR domain protein	86269	87225	-	bi (<->)	CP047319	614	318	fig|83554.97.peg.614	GR632_03060		TPR domain protein	1	0.997	bi (<->)	CP003794	78	318	fig|1218356.3.peg.78	B601_0084		TPR domain protein	1	0.997	bi (<->)	CP003791	78	318	fig|1218353.3.peg.78	B598_0086		TPR domain protein	1	0.997	bi (<->)	CP103952	603	318	fig|83554.120.peg.603	NYR56_03070		TPR domain protein
CP002586	78	294	fig|331636.7.peg.78	G5O_0088		PLF_810_00001178	PGF_00355333	hypothetical protein	87378	88262	+	bi (<->)	CP047319	615	294	fig|83554.97.peg.615	GR632_03065		hypothetical protein	0.997	0.997	bi (<->)	CP003794	79	294	fig|1218356.3.peg.79	B601_0085		hypothetical protein	0.997	0.997	bi (<->)	CP003791	79	294	fig|1218353.3.peg.79	B598_0087		hypothetical protein	0.997	0.997	bi (<->)	CP103952	604	294	fig|83554.120.peg.604	NYR56_03075		hypothetical protein
CP002586	79	1242	fig|331636.7.peg.79	G5O_0089		PLF_810_00000178	PGF_10406880	DNA polymerase III alpha subunit (EC 2.7.7.7)	88259	91987	-	bi (<->)	CP047319	616	1242	fig|83554.97.peg.616	GR632_03070	dnaE	DNA polymerase III alpha subunit (EC 2.7.7.7)	0.999	0.999	bi (<->)	CP003794	80	1242	fig|1218356.3.peg.80	B601_0086	dnaE	DNA polymerase III alpha subunit (EC 2.7.7.7)	0.999	0.999	bi (<->)	CP003791	80	1242	fig|1218353.3.peg.80	B598_0088	dnaE	DNA polymerase III alpha subunit (EC 2.7.7.7)	0.999	0.999	bi (<->)	CP103952	605	1242	fig|83554.120.peg.605	NYR56_03080	dnaE	DNA polymerase III alpha subunit (EC 2.7.7.7)
CP002586	80	400	fig|331636.7.peg.80	G5O_0090		PLF_810_00000116	PGF_10409937	Possible sugar-phosphate sensor or MFS family transporter	92012	93214	-	bi (<->)	CP047319	617	455	fig|83554.97.peg.617	GR632_03075		Possible sugar-phosphate sensor or MFS family transporter	1	0.877	bi (<->)	CP003794	81	455	fig|1218356.3.peg.81	B601_0087	uhpC	Possible sugar-phosphate sensor or MFS family transporter	1	0.877	bi (<->)	CP003791	81	455	fig|1218353.3.peg.81	B598_0089	uhpC	Possible sugar-phosphate sensor or MFS family transporter	1	0.877	bi (<->)	CP103952	606	455	fig|83554.120.peg.606	NYR56_03085		Possible sugar-phosphate sensor or MFS family transporter
CP002586	81	66	fig|331636.7.peg.81	G5O_0091		PLF_810_00060381	PGF_00198083	hypothetical protein	93625	93825	+	bi (<->)	CP047319	618	66	fig|83554.97.peg.618	GR632_03080		hypothetical protein	0.985	0.985	bi (<->)	CP003794	82	66	fig|1218356.3.peg.82	B601_0088		hypothetical protein	0.985	0.985	bi (<->)	CP003791	82	66	fig|1218353.3.peg.82	B598_0090		hypothetical protein	0.985	0.985	bi (<->)	CP103952	607	66	fig|83554.120.peg.607	NYR56_03090		hypothetical protein
CP002586	82	430	fig|331636.7.peg.82	G5O_0092	hisS	PLF_810_00001098	PGF_03004613	Histidyl-tRNA synthetase (EC 6.1.1.21)	93893	95185	+	bi (<->)	CP047319	619	430	fig|83554.97.peg.619	GR632_03085		Histidyl-tRNA synthetase (EC 6.1.1.21)	1	0.998	bi (<->)	CP003794	83	430	fig|1218356.3.peg.83	B601_0089	hisS	Histidyl-tRNA synthetase (EC 6.1.1.21)	1	0.998	bi (<->)	CP003791	83	430	fig|1218353.3.peg.83	B598_0091	hisS	Histidyl-tRNA synthetase (EC 6.1.1.21)	1	0.998	bi (<->)	CP103952	608	430	fig|83554.120.peg.608	NYR56_03095	hisS	Histidyl-tRNA synthetase (EC 6.1.1.21)
CP002586	83	584	fig|331636.7.peg.83	G5O_0093	aspS	PLF_810_00001391	PGF_00982259	Aspartyl-tRNA synthetase (EC 6.1.1.12) @ Aspartyl-tRNA(Asn) synthetase (EC 6.1.1.23)	95160	96914	+	bi (<->)	CP047319	620	584	fig|83554.97.peg.620	GR632_03090	aspS	Aspartyl-tRNA synthetase (EC 6.1.1.12) @ Aspartyl-tRNA(Asn) synthetase (EC 6.1.1.23)	1	0.998	bi (<->)	CP003794	84	584	fig|1218356.3.peg.84	B601_0090	aspS	Aspartyl-tRNA synthetase (EC 6.1.1.12) @ Aspartyl-tRNA(Asn) synthetase (EC 6.1.1.23)	1	0.998	bi (<->)	CP003791	84	584	fig|1218353.3.peg.84	B598_0092	aspS	Aspartyl-tRNA synthetase (EC 6.1.1.12) @ Aspartyl-tRNA(Asn) synthetase (EC 6.1.1.23)	1	0.998	bi (<->)	CP103952	609	584	fig|83554.120.peg.609	NYR56_03100	aspS	Aspartyl-tRNA synthetase (EC 6.1.1.12) @ Aspartyl-tRNA(Asn) synthetase (EC 6.1.1.23)
CP002586	84	255	fig|331636.7.peg.84	G5O_0094		PLF_810_00001193	PGF_00003741	FKBP-type peptidyl-prolyl cis-trans isomerase FklB (EC 5.2.1.8)	96990	97757	+	bi (<->)	CP047319	621	255	fig|83554.97.peg.621	GR632_03095		FKBP-type peptidyl-prolyl cis-trans isomerase FklB (EC 5.2.1.8)	0.996	0.996	bi (<->)	CP003794	85	255	fig|1218356.3.peg.85	B601_0091		FKBP-type peptidyl-prolyl cis-trans isomerase FklB (EC 5.2.1.8)	0.996	0.996	bi (<->)	CP003791	85	255	fig|1218353.3.peg.85	B598_0093		FKBP-type peptidyl-prolyl cis-trans isomerase FklB (EC 5.2.1.8)	0.996	0.996	bi (<->)	CP103952	610	255	fig|83554.120.peg.610	NYR56_03105		FKBP-type peptidyl-prolyl cis-trans isomerase FklB (EC 5.2.1.8)
CP002586	85	156	fig|331636.7.peg.85	G5O_0095		PLF_810_00008724	PGF_00413203	tRNA (cytidine(34)-2'-O)-methyltransferase (EC 2.1.1.207)	97754	98224	+	bi (<->)	CP047319	622	156	fig|83554.97.peg.622	GR632_03100		tRNA (cytidine(34)-2'-O)-methyltransferase (EC 2.1.1.207)	1	0.994	bi (<->)	CP003794	86	156	fig|1218356.3.peg.86	B601_0092		tRNA (cytidine(34)-2'-O)-methyltransferase (EC 2.1.1.207)	1	0.994	bi (<->)	CP003791	86	156	fig|1218353.3.peg.86	B598_0094		tRNA (cytidine(34)-2'-O)-methyltransferase (EC 2.1.1.207)	1	0.994	bi (<->)	CP103952	611	156	fig|83554.120.peg.611	NYR56_03110		tRNA (cytidine(34)-2'-O)-methyltransferase (EC 2.1.1.207)
CP002586	86	102	fig|331636.7.peg.86	G5O_0096	trx	PLF_810_00000162	PGF_10345259	Thioredoxin	98221	98529	-	bi (<->)	CP047319	623	102	fig|83554.97.peg.623	GR632_03105	trxA	Thioredoxin	1	0.99	bi (<->)	CP003794	87	102	fig|1218356.3.peg.87	B601_0093	trx	Thioredoxin	1	0.99	bi (<->)	CP003791	87	102	fig|1218353.3.peg.87	B598_0095	trx	Thioredoxin	1	0.99	bi (<->)	CP103952	612	102	fig|83554.120.peg.612	NYR56_03115	trxA	Thioredoxin
CP002586	87	51	fig|331636.7.peg.87	G5O_0099		PLF_810_00001661	PGF_01210673	hypothetical protein	98938	99093	+	bi (<->)	CP047319	624	51	fig|83554.97.peg.624			FIG00494589: hypothetical protein	1	0.98	bi (<->)	CP003794	88	51	fig|1218356.3.peg.88	B601_0095		hypothetical protein	1	0.98	bi (<->)	CP003791	88	51	fig|1218353.3.peg.88	B598_0097		hypothetical protein	1	0.98	bi (<->)	CP103952	613	51	fig|83554.120.peg.613	NYR56_03125		FIG00494589: hypothetical protein
CP002586	88	238	fig|331636.7.peg.88	G5O_0100		PLF_810_00000078	PGF_00740092	hypothetical protein	99659	100375	+	bi (<->)	CP047319	625	238	fig|83554.97.peg.625	GR632_03115		hypothetical protein	1	0.996	bi (<->)	CP003794	89	238	fig|1218356.3.peg.89	B601_0096		hypothetical protein	1	0.996	bi (<->)	CP003791	89	238	fig|1218353.3.peg.89	B598_0098		hypothetical protein	1	0.996	bi (<->)	CP103952	614	238	fig|83554.120.peg.614	NYR56_03130		hypothetical protein
CP002586	89	153	fig|331636.7.peg.89	G5O_0101		PLF_810_00001253	PGF_03753407	tRNA threonylcarbamoyladenosine biosynthesis protein TsaE	100354	100815	+	bi (<->)	CP047319	626	153	fig|83554.97.peg.626	GR632_03120	tsaE	tRNA threonylcarbamoyladenosine biosynthesis protein TsaE	1	0.993	bi (<->)	CP003794	90	153	fig|1218356.3.peg.90	B601_0097		tRNA threonylcarbamoyladenosine biosynthesis protein TsaE	1	0.993	bi (<->)	CP003791	90	153	fig|1218353.3.peg.90	B598_0099		tRNA threonylcarbamoyladenosine biosynthesis protein TsaE	1	0.993	bi (<->)	CP103952	615	153	fig|83554.120.peg.615	NYR56_03135	tsaE	tRNA threonylcarbamoyladenosine biosynthesis protein TsaE
CP002586	90	249	fig|331636.7.peg.90	G5O_0102		PLF_810_00001936	PGF_00421600	DNA polymerase III, epsilon chain	100825	101574	+	bi (<->)	CP047319	627	249	fig|83554.97.peg.627	GR632_03125		DNA polymerase III, epsilon chain	1	0.996	bi (<->)	CP003794	91	249	fig|1218356.3.peg.91	B601_0098		DNA polymerase III, epsilon chain	1	0.996	bi (<->)	CP003791	91	249	fig|1218353.3.peg.91	B598_0100		DNA polymerase III, epsilon chain	1	0.996	bi (<->)	CP103952	616	249	fig|83554.120.peg.616	NYR56_03140		DNA polymerase III, epsilon chain
CP002586	91	156	fig|331636.7.peg.91	G5O_0103		PLF_810_00000975	PGF_00420739	Cytosolic acyl-CoA thioester hydrolase family protein	101733	102203	+	bi (<->)	CP047319	628	156	fig|83554.97.peg.628	GR632_03130		Cytosolic acyl-CoA thioester hydrolase family protein	1	0.994	bi (<->)	CP003794	92	156	fig|1218356.3.peg.92	B601_0099		Cytosolic acyl-CoA thioester hydrolase family protein	1	0.994	bi (<->)	CP003791	92	156	fig|1218353.3.peg.92	B598_0101		Cytosolic acyl-CoA thioester hydrolase family protein	1	0.994	bi (<->)	CP103952	617	156	fig|83554.120.peg.617	NYR56_03145		Cytosolic acyl-CoA thioester hydrolase family protein
CP002586	92	521	fig|331636.7.peg.92	G5O_0104		PLF_810_00001090	PGF_00061920	Apolipoprotein N-acyltransferase	102271	103836	+	bi (<->)	CP047319	629	541	fig|83554.97.peg.629	GR632_03135	lnt	Apolipoprotein N-acyltransferase	0.996	0.961	bi (<->)	CP003794	93	541	fig|1218356.3.peg.93	B601_0100	lnt	Apolipoprotein N-acyltransferase	0.996	0.961	bi (<->)	CP003791	93	541	fig|1218353.3.peg.93	B598_0102	lnt	Apolipoprotein N-acyltransferase	0.996	0.961	bi (<->)	CP103952	618	541	fig|83554.120.peg.618	NYR56_03150	lnt	Apolipoprotein N-acyltransferase
CP002586	93	280	fig|331636.7.peg.93	G5O_0105	lpxC	PLF_810_00000941	PGF_00063944	UDP-3-O-[3-hydroxymyristoyl] N-acetylglucosamine deacetylase (EC 3.5.1.108)	103866	104708	+	bi (<->)	CP047319	630	280	fig|83554.97.peg.630	GR632_03140		UDP-3-O-[3-hydroxymyristoyl] N-acetylglucosamine deacetylase (EC 3.5.1.108)	1	0.996	bi (<->)	CP003794	94	280	fig|1218356.3.peg.94	B601_0101	lpxC	UDP-3-O-[3-hydroxymyristoyl] N-acetylglucosamine deacetylase (EC 3.5.1.108)	1	0.996	bi (<->)	CP003791	94	280	fig|1218353.3.peg.94	B598_0103	lpxC	UDP-3-O-[3-hydroxymyristoyl] N-acetylglucosamine deacetylase (EC 3.5.1.108)	1	0.996	bi (<->)	CP103952	619	280	fig|83554.120.peg.619	NYR56_03155	lpxC	UDP-3-O-[3-hydroxymyristoyl] N-acetylglucosamine deacetylase (EC 3.5.1.108)
CP002586	94	154	fig|331636.7.peg.94	G5O_0106	fabZ	PLF_810_00000107	PGF_07504595	3-hydroxyacyl-[acyl-carrier-protein] dehydratase, FabZ form (EC 4.2.1.59)	104723	105187	+	bi (<->)	CP047319	631	154	fig|83554.97.peg.631	GR632_03145	fabZ	3-hydroxyacyl-[acyl-carrier-protein] dehydratase, FabZ form (EC 4.2.1.59)	1	0.994	bi (<->)	CP003794	95	154	fig|1218356.3.peg.95	B601_0102	fabZ	3-hydroxyacyl-[acyl-carrier-protein] dehydratase, FabZ form (EC 4.2.1.59)	1	0.994	bi (<->)	CP003791	95	154	fig|1218353.3.peg.95	B598_0104	fabZ	3-hydroxyacyl-[acyl-carrier-protein] dehydratase, FabZ form (EC 4.2.1.59)	1	0.994	bi (<->)	CP103952	620	154	fig|83554.120.peg.620	NYR56_03160	fabZ	3-hydroxyacyl-[acyl-carrier-protein] dehydratase, FabZ form (EC 4.2.1.59)
CP002586	95	279	fig|331636.7.peg.95	G5O_0107	lpxA	PLF_810_00000948	PGF_00033729	Acyl-[acyl-carrier-protein]--UDP-N-acetylglucosamine O-acyltransferase (EC 2.3.1.129)	105197	106036	+	bi (<->)	CP047319	632	279	fig|83554.97.peg.632	GR632_03150	lpxA	Acyl-[acyl-carrier-protein]--UDP-N-acetylglucosamine O-acyltransferase (EC 2.3.1.129)	1	0.996	bi (<->)	CP003794	96	279	fig|1218356.3.peg.96	B601_0103	lpxA	Acyl-[acyl-carrier-protein]--UDP-N-acetylglucosamine O-acyltransferase (EC 2.3.1.129)	1	0.996	bi (<->)	CP003791	96	279	fig|1218353.3.peg.96	B598_0105	lpxA	Acyl-[acyl-carrier-protein]--UDP-N-acetylglucosamine O-acyltransferase (EC 2.3.1.129)	1	0.996	bi (<->)	CP103952	621	279	fig|83554.120.peg.621	NYR56_03165	lpxA	Acyl-[acyl-carrier-protein]--UDP-N-acetylglucosamine O-acyltransferase (EC 2.3.1.129)
CP002586	96	321	fig|331636.7.peg.96	G5O_0108	fmt	PLF_810_00002596	PGF_05165078	Methionyl-tRNA formyltransferase (EC 2.1.2.9)	106026	106991	+	bi (<->)	CP047319	633	321	fig|83554.97.peg.633	GR632_03155		Methionyl-tRNA formyltransferase (EC 2.1.2.9)	0.997	0.997	bi (<->)	CP003794	97	321	fig|1218356.3.peg.97	B601_0104	fmt	Methionyl-tRNA formyltransferase (EC 2.1.2.9)	0.994	0.997	bi (<->)	CP003791	97	321	fig|1218353.3.peg.97	B598_0106	fmt	Methionyl-tRNA formyltransferase (EC 2.1.2.9)	0.997	0.997	bi (<->)	CP103952	622	321	fig|83554.120.peg.622	NYR56_03170	fmt	Methionyl-tRNA formyltransferase (EC 2.1.2.9)
CP002586	97	324	fig|331636.7.peg.97	G5O_0109		PLF_810_00001460	PGF_01214589	Inclusion membrane protein-44	107102	108076	+	bi (<->)	CP047319	634	324	fig|83554.97.peg.634	GR632_03160		Inclusion membrane protein-44	0.997	0.997	bi (<->)	CP003794	98	324	fig|1218356.3.peg.98	B601_0105		Inclusion membrane protein-44	0.997	0.997	bi (<->)	CP003791	98	324	fig|1218353.3.peg.98	B598_0107		Inclusion membrane protein-44	1	0.997	bi (<->)	CP103952	623	324	fig|83554.120.peg.623	NYR56_03175		Inclusion membrane protein-44
CP002586	98	45	fig|331636.7.peg.98			PLF_810_00058983	PGF_01210674	hypothetical protein	108057	108194	+											bi (<->)	CP003794	99	45	fig|1218356.3.peg.99	B601_0106		hypothetical protein	1	0.978	bi (<->)	CP003791	99	45	fig|1218353.3.peg.99	B598_0108		hypothetical protein	1	0.978
CP002586	99	221	fig|331636.7.peg.99	G5O_0110	rplC	PLF_810_00000954	PGF_00016431	LSU ribosomal protein L3p (L3e)	108374	109039	+	bi (<->)	CP047319	635	221	fig|83554.97.peg.635	GR632_03165		LSU ribosomal protein L3p (L3e)	1	0.995	bi (<->)	CP003794	100	221	fig|1218356.3.peg.100	B601_0107		LSU ribosomal protein L3p (L3e)	1	0.995	bi (<->)	CP003791	100	221	fig|1218353.3.peg.100	B598_0109		LSU ribosomal protein L3p (L3e)	1	0.995	bi (<->)	CP103952	624	221	fig|83554.120.peg.624	NYR56_03180	rplC	LSU ribosomal protein L3p (L3e)
CP002586	100	224	fig|331636.7.peg.100	G5O_0111	rplD	PLF_810_00000218	PGF_04512522	LSU ribosomal protein L4p (L1e)	109056	109730	+	bi (<->)	CP047319	636	224	fig|83554.97.peg.636	GR632_03170	rplD	LSU ribosomal protein L4p (L1e)	1	0.996	bi (<->)	CP003794	101	224	fig|1218356.3.peg.101	B601_0108		LSU ribosomal protein L4p (L1e)	1	0.996	bi (<->)	CP003791	101	224	fig|1218353.3.peg.101	B598_0110		LSU ribosomal protein L4p (L1e)	1	0.996	bi (<->)	CP103952	625	224	fig|83554.120.peg.625	NYR56_03185	rplD	LSU ribosomal protein L4p (L1e)
CP002586	101	111	fig|331636.7.peg.101	G5O_0112		PLF_810_00000986	PGF_03990071	LSU ribosomal protein L23p (L23Ae)	109747	110082	+	bi (<->)	CP047319	637	111	fig|83554.97.peg.637	GR632_03175		LSU ribosomal protein L23p (L23Ae)	0.991	0.991	bi (<->)	CP003794	102	111	fig|1218356.3.peg.102	B601_0109		LSU ribosomal protein L23p (L23Ae)	1	0.991	bi (<->)	CP003791	102	111	fig|1218353.3.peg.102	B598_0111	rplW	LSU ribosomal protein L23p (L23Ae)	0.991	0.991	bi (<->)	CP103952	626	111	fig|83554.120.peg.626	NYR56_03190		LSU ribosomal protein L23p (L23Ae)
CP002586	102	284	fig|331636.7.peg.102	G5O_0113	rplB	PLF_810_00000022	PGF_00016393	LSU ribosomal protein L2p (L8e)	110104	110958	+	bi (<->)	CP047319	638	284	fig|83554.97.peg.638	GR632_03180	rplB	LSU ribosomal protein L2p (L8e)	0.996	0.996	bi (<->)	CP003794	103	284	fig|1218356.3.peg.103	B601_0110	rplB	LSU ribosomal protein L2p (L8e)	1	0.996	bi (<->)	CP003791	103	284	fig|1218353.3.peg.103	B598_0112	rplB	LSU ribosomal protein L2p (L8e)	0.996	0.996	bi (<->)	CP103952	627	284	fig|83554.120.peg.627	NYR56_03195	rplB	LSU ribosomal protein L2p (L8e)
CP002586	103	88	fig|331636.7.peg.103	G5O_0114	rpsS	PLF_810_00048995	PGF_00049860	SSU ribosomal protein S19p (S15e)	110964	111230	+	bi (<->)	CP047319	639	88	fig|83554.97.peg.639	GR632_03185	rpsS	SSU ribosomal protein S19p (S15e)	1	0.989	bi (<->)	CP003794	104	88	fig|1218356.3.peg.104	B601_0111	rpsS	SSU ribosomal protein S19p (S15e)	1	0.989	bi (<->)	CP003791	104	88	fig|1218353.3.peg.104	B598_0113	rpsS	SSU ribosomal protein S19p (S15e)	1	0.989	bi (<->)	CP103952	628	88	fig|83554.120.peg.628	NYR56_03200	rpsS	SSU ribosomal protein S19p (S15e)
CP002586	104	89	fig|331636.7.peg.104	G5O_0115	rplV	PLF_810_00000953	PGF_00016368	LSU ribosomal protein L22p (L17e)	111315	111584	+	bi (<->)	CP047319	640	111	fig|83554.97.peg.640	GR632_03190	rplV	LSU ribosomal protein L22p (L17e)	1	0.793	bi (<->)	CP003794	105	89	fig|1218356.3.peg.105	B601_0112	rplV	LSU ribosomal protein L22p (L17e)	1	0.989	bi (<->)	CP003791	105	89	fig|1218353.3.peg.105	B598_0114	rplV	LSU ribosomal protein L22p (L17e)	1	0.989	bi (<->)	CP103952	629	111	fig|83554.120.peg.629	NYR56_03205	rplV	LSU ribosomal protein L22p (L17e)
CP002586	105	223	fig|331636.7.peg.105	G5O_0116	rpsC	PLF_810_00000067	PGF_00049889	SSU ribosomal protein S3p (S3e)	111593	112264	+	bi (<->)	CP047319	641	223	fig|83554.97.peg.641	GR632_03195	rpsC	SSU ribosomal protein S3p (S3e)	1	0.996	bi (<->)	CP003794	106	223	fig|1218356.3.peg.106	B601_0113	rpsC	SSU ribosomal protein S3p (S3e)	1	0.996	bi (<->)	CP003791	106	223	fig|1218353.3.peg.106	B598_0115	rpsC	SSU ribosomal protein S3p (S3e)	1	0.996	bi (<->)	CP103952	630	223	fig|83554.120.peg.630	NYR56_03210	rpsC	SSU ribosomal protein S3p (S3e)
CP002586	106	138	fig|331636.7.peg.106	G5O_0117	rplP	PLF_810_00000087	PGF_00016343	LSU ribosomal protein L16p (L10e)	112291	112707	+	bi (<->)	CP047319	642	138	fig|83554.97.peg.642	GR632_03200	rplP	LSU ribosomal protein L16p (L10e)	1	0.993	bi (<->)	CP003794	107	138	fig|1218356.3.peg.107	B601_0114	rplP	LSU ribosomal protein L16p (L10e)	1	0.993	bi (<->)	CP003791	107	138	fig|1218353.3.peg.107	B598_0116	rplP	LSU ribosomal protein L16p (L10e)	1	0.993	bi (<->)	CP103952	631	138	fig|83554.120.peg.631	NYR56_03215	rplP	LSU ribosomal protein L16p (L10e)
CP002586	107	72	fig|331636.7.peg.107	G5O_0118	rpmC	PLF_810_00001507	PGF_02899131	LSU ribosomal protein L29p (L35e)	112714	112932	+	bi (<->)	CP047319	643	72	fig|83554.97.peg.643	GR632_03205		LSU ribosomal protein L29p (L35e)	1	0.986	bi (<->)	CP003794	108	72	fig|1218356.3.peg.108	B601_0115	rpmC	LSU ribosomal protein L29p (L35e)	1	0.986	bi (<->)	CP003791	108	72	fig|1218353.3.peg.108	B598_0117	rpmC	LSU ribosomal protein L29p (L35e)	1	0.986	bi (<->)	CP103952	632	72	fig|83554.120.peg.632	NYR56_03220	rpmC	LSU ribosomal protein L29p (L35e)
CP002586	108	83	fig|331636.7.peg.108	G5O_0119	rpsQ	PLF_810_00000924	PGF_00049854	SSU ribosomal protein S17p (S11e)	112925	113176	+	bi (<->)	CP047319	644	83	fig|83554.97.peg.644	GR632_03210	rpsQ	SSU ribosomal protein S17p (S11e)	1	0.988	bi (<->)	CP003794	109	83	fig|1218356.3.peg.109	B601_0116	rpsQ	SSU ribosomal protein S17p (S11e)	1	0.988	bi (<->)	CP003791	109	83	fig|1218353.3.peg.109	B598_0118	rpsQ	SSU ribosomal protein S17p (S11e)	1	0.988	bi (<->)	CP103952	633	83	fig|83554.120.peg.633	NYR56_03225	rpsQ	SSU ribosomal protein S17p (S11e)
CP002586	109	122	fig|331636.7.peg.109	G5O_0120	rplN	PLF_810_00000048	PGF_00016340	LSU ribosomal protein L14p (L23e)	113211	113579	+	bi (<->)	CP047319	645	122	fig|83554.97.peg.645	GR632_03215	rplN	LSU ribosomal protein L14p (L23e)	1	0.992	bi (<->)	CP003794	110	122	fig|1218356.3.peg.110	B601_0117	rplN	LSU ribosomal protein L14p (L23e)	1	0.992	bi (<->)	CP003791	110	122	fig|1218353.3.peg.110	B598_0119	rplN	LSU ribosomal protein L14p (L23e)	1	0.992	bi (<->)	CP103952	634	122	fig|83554.120.peg.634	NYR56_03230	rplN	LSU ribosomal protein L14p (L23e)
CP002586	110	113	fig|331636.7.peg.110	G5O_0121	rplX	PLF_810_00000987	PGF_00016377	LSU ribosomal protein L24p (L26e)	113594	113935	+	bi (<->)	CP047319	646	113	fig|83554.97.peg.646	GR632_03220		LSU ribosomal protein L24p (L26e)	1	0.991	bi (<->)	CP003794	111	113	fig|1218356.3.peg.111	B601_0118	rplX	LSU ribosomal protein L24p (L26e)	1	0.991	bi (<->)	CP003791	111	113	fig|1218353.3.peg.111	B598_0120	rplX	LSU ribosomal protein L24p (L26e)	1	0.991	bi (<->)	CP103952	635	113	fig|83554.120.peg.635	NYR56_03235	rplX	LSU ribosomal protein L24p (L26e)
CP002586	111	155	fig|331636.7.peg.111	G5O_0122		PLF_810_00000054	PGF_00016443	LSU ribosomal protein L5p (L11e)	114012	114479	+	bi (<->)	CP047319	647	180	fig|83554.97.peg.647	GR632_03225	rplE	LSU ribosomal protein L5p (L11e)	1	0.856	bi (<->)	CP003794	112	180	fig|1218356.3.peg.112	B601_0119	rplE	LSU ribosomal protein L5p (L11e)	1	0.856	bi (<->)	CP003791	112	180	fig|1218353.3.peg.112	B598_0121	rplE	LSU ribosomal protein L5p (L11e)	1	0.856	bi (<->)	CP103952	636	180	fig|83554.120.peg.636	NYR56_03240	rplE	LSU ribosomal protein L5p (L11e)
CP002586	112	133	fig|331636.7.peg.112	G5O_0123	rpsH	PLF_810_00000996	PGF_00049906	SSU ribosomal protein S8p (S15Ae)	114498	114899	+	bi (<->)	CP047319	648	133	fig|83554.97.peg.648	GR632_03230	rpsH	SSU ribosomal protein S8p (S15Ae)	0.992	0.992	bi (<->)	CP003794	113	133	fig|1218356.3.peg.113	B601_0120		SSU ribosomal protein S8p (S15Ae)	1	0.992	bi (<->)	CP003791	113	133	fig|1218353.3.peg.113	B598_0122		SSU ribosomal protein S8p (S15Ae)	0.992	0.992	bi (<->)	CP103952	637	133	fig|83554.120.peg.637	NYR56_03245	rpsH	SSU ribosomal protein S8p (S15Ae)
CP002586	113	183	fig|331636.7.peg.113	G5O_0124		PLF_810_00000055	PGF_00016444	LSU ribosomal protein L6p (L9e)	114931	115482	+	bi (<->)	CP047319	649	183	fig|83554.97.peg.649	GR632_03235	rplF	LSU ribosomal protein L6p (L9e)	1	0.995	bi (<->)	CP003794	114	183	fig|1218356.3.peg.114	B601_0121		LSU ribosomal protein L6p (L9e)	1	0.995	bi (<->)	CP003791	114	183	fig|1218353.3.peg.114	B598_0123		LSU ribosomal protein L6p (L9e)	1	0.995	bi (<->)	CP103952	638	183	fig|83554.120.peg.638	NYR56_03250	rplF	LSU ribosomal protein L6p (L9e)
CP002586	114	123	fig|331636.7.peg.114	G5O_0125	rplR	PLF_810_00000985	PGF_00016353	LSU ribosomal protein L18p (L5e)	115505	115876	+	bi (<->)	CP047319	650	123	fig|83554.97.peg.650	GR632_03240		LSU ribosomal protein L18p (L5e)	0.992	0.992	bi (<->)	CP003794	115	123	fig|1218356.3.peg.115	B601_0122	rplR	LSU ribosomal protein L18p (L5e)	1	0.992	bi (<->)	CP003791	115	123	fig|1218353.3.peg.115	B598_0124	rplR	LSU ribosomal protein L18p (L5e)	0.992	0.992	bi (<->)	CP103952	639	123	fig|83554.120.peg.639	NYR56_03255	rplR	LSU ribosomal protein L18p (L5e)
CP002586	115	165	fig|331636.7.peg.115	G5O_0126	rpsE	PLF_810_00000068	PGF_00049896	SSU ribosomal protein S5p (S2e)	115892	116389	+	bi (<->)	CP047319	651	165	fig|83554.97.peg.651	GR632_03245	rpsE	SSU ribosomal protein S5p (S2e)	1	0.994	bi (<->)	CP003794	116	165	fig|1218356.3.peg.116	B601_0123	rpsE	SSU ribosomal protein S5p (S2e)	1	0.994	bi (<->)	CP003791	116	165	fig|1218353.3.peg.116	B598_0125	rpsE	SSU ribosomal protein S5p (S2e)	1	0.994	bi (<->)	CP103952	640	165	fig|83554.120.peg.640	NYR56_03260	rpsE	SSU ribosomal protein S5p (S2e)
CP002586	116	144	fig|331636.7.peg.116	G5O_0127	rplO	PLF_810_00000049	PGF_00016342	LSU ribosomal protein L15p (L27Ae)	116382	116816	+	bi (<->)	CP047319	652	144	fig|83554.97.peg.652	GR632_03250		LSU ribosomal protein L15p (L27Ae)	0.993	0.993	bi (<->)	CP003794	117	144	fig|1218356.3.peg.117	B601_0124	rplO	LSU ribosomal protein L15p (L27Ae)	1	0.993	bi (<->)	CP003791	117	144	fig|1218353.3.peg.117	B598_0126	rplO	LSU ribosomal protein L15p (L27Ae)	0.993	0.993	bi (<->)	CP103952	641	144	fig|83554.120.peg.641	NYR56_03265	rplO	LSU ribosomal protein L15p (L27Ae)
CP002586	117	457	fig|331636.7.peg.117	G5O_0128		PLF_810_00000092	PGF_05581732	Protein translocase subunit SecY	116841	118214	+	bi (<->)	CP047319	653	457	fig|83554.97.peg.653	GR632_03255	secY	Protein translocase subunit SecY	0.998	0.998	bi (<->)	CP003794	118	457	fig|1218356.3.peg.118	B601_0125	secY	Protein translocase subunit SecY	0.996	0.998	bi (<->)	CP003791	118	457	fig|1218353.3.peg.118	B598_0127	secY	Protein translocase subunit SecY	0.998	0.998	bi (<->)	CP103952	642	457	fig|83554.120.peg.642	NYR56_03270	secY	Protein translocase subunit SecY
CP002586	118	122	fig|331636.7.peg.118	G5O_0129	rpsM	PLF_810_00000064	PGF_00049840	SSU ribosomal protein S13p (S18e)	118270	118638	+	bi (<->)	CP047319	654	122	fig|83554.97.peg.654	GR632_03260	rpsM	SSU ribosomal protein S13p (S18e)	1	0.992	bi (<->)	CP003794	119	122	fig|1218356.3.peg.119	B601_0126		SSU ribosomal protein S13p (S18e)	1	0.992	bi (<->)	CP003791	119	122	fig|1218353.3.peg.119	B598_0128		SSU ribosomal protein S13p (S18e)	1	0.992	bi (<->)	CP103952	643	122	fig|83554.120.peg.643	NYR56_03275	rpsM	SSU ribosomal protein S13p (S18e)
CP002586	119	132	fig|331636.7.peg.119	G5O_0130	rpsK	PLF_810_00000063	PGF_00049837	SSU ribosomal protein S11p (S14e)	118659	119057	+	bi (<->)	CP047319	655	132	fig|83554.97.peg.655	GR632_03265	rpsK	SSU ribosomal protein S11p (S14e)	1	0.992	bi (<->)	CP003794	120	132	fig|1218356.3.peg.120	B601_0127		SSU ribosomal protein S11p (S14e)	1	0.992	bi (<->)	CP003791	120	132	fig|1218353.3.peg.120	B598_0129		SSU ribosomal protein S11p (S14e)	1	0.992	bi (<->)	CP103952	644	132	fig|83554.120.peg.644	NYR56_03280	rpsK	SSU ribosomal protein S11p (S14e)
CP002586	120	376	fig|331636.7.peg.120	G5O_0131	rpoA	PLF_810_00000043	PGF_00422271	DNA-directed RNA polymerase alpha subunit (EC 2.7.7.6)	119078	120208	+	bi (<->)	CP047319	656	376	fig|83554.97.peg.656	GR632_03270		DNA-directed RNA polymerase alpha subunit (EC 2.7.7.6)	1	0.997	bi (<->)	CP003794	121	376	fig|1218356.3.peg.121	B601_0128	rpoA	DNA-directed RNA polymerase alpha subunit (EC 2.7.7.6)	1	0.997	bi (<->)	CP003791	121	376	fig|1218353.3.peg.121	B598_0130	rpoA	DNA-directed RNA polymerase alpha subunit (EC 2.7.7.6)	1	0.997	bi (<->)	CP103952	645	376	fig|83554.120.peg.645	NYR56_03285		DNA-directed RNA polymerase alpha subunit (EC 2.7.7.6)
CP002586	121	142	fig|331636.7.peg.121	G5O_0132	rplQ	PLF_810_00000050	PGF_00016346	LSU ribosomal protein L17p	120217	120645	+	bi (<->)	CP047319	657	142	fig|83554.97.peg.657	GR632_03275	rplQ	LSU ribosomal protein L17p	1	0.993	bi (<->)	CP003794	122	142	fig|1218356.3.peg.122	B601_0129	rplQ	LSU ribosomal protein L17p	1	0.993	bi (<->)	CP003791	122	142	fig|1218353.3.peg.122	B598_0131	rplQ	LSU ribosomal protein L17p	1	0.993	bi (<->)	CP103952	646	142	fig|83554.120.peg.646	NYR56_03290	rplQ	LSU ribosomal protein L17p
CP002586	122	335	fig|331636.7.peg.122	G5O_0133	gap	PLF_810_00000058	PGF_00024478	NAD-dependent glyceraldehyde-3-phosphate dehydrogenase (EC 1.2.1.12)	120684	121691	+	bi (<->)	CP047319	658	335	fig|83554.97.peg.658	GR632_03280	gap	NAD-dependent glyceraldehyde-3-phosphate dehydrogenase (EC 1.2.1.12)	1	0.997	bi (<->)	CP003794	123	335	fig|1218356.3.peg.123	B601_0130	gap	NAD-dependent glyceraldehyde-3-phosphate dehydrogenase (EC 1.2.1.12)	1	0.997	bi (<->)	CP003791	123	335	fig|1218353.3.peg.123	B598_0132	gap	NAD-dependent glyceraldehyde-3-phosphate dehydrogenase (EC 1.2.1.12)	1	0.997	bi (<->)	CP103952	647	335	fig|83554.120.peg.647	NYR56_03295	gap	NAD-dependent glyceraldehyde-3-phosphate dehydrogenase (EC 1.2.1.12)
CP002586	123	273	fig|331636.7.peg.123	G5O_0134		PLF_810_00001365	PGF_08225224	hypothetical protein	121704	122525	+	bi (<->)	CP047319	659	273	fig|83554.97.peg.659	GR632_03285		hypothetical protein	1	0.996	bi (<->)	CP003794	124	273	fig|1218356.3.peg.124	B601_0131		hypothetical protein	1	0.996	bi (<->)	CP003791	124	273	fig|1218353.3.peg.124	B598_0133		hypothetical protein	1	0.996	bi (<->)	CP103952	648	273	fig|83554.120.peg.648	NYR56_03300		hypothetical protein
CP002586	124	253	fig|331636.7.peg.124	G5O_0137		PLF_810_00001624	PGF_00344352	hypothetical protein	123176	123937	+	bi (<->)	CP047319	660	300	fig|83554.97.peg.660	GR632_03295		hypothetical protein	0.996	0.84	bi (<->)	CP003794	125	253	fig|1218356.3.peg.125	B601_0133		hypothetical protein	0.996	0.996	bi (<->)	CP003791	125	253	fig|1218353.3.peg.125	B598_0135		hypothetical protein	0.996	0.996	bi (<->)	CP103952	649	266	fig|83554.120.peg.649	NYR56_03310		hypothetical protein
CP002586	125	168	fig|331636.7.peg.125	G5O_0138	ruvC	PLF_810_00001129	PGF_00419702	Crossover junction endodeoxyribonuclease RuvC (EC 3.1.22.4)	124045	124551	+	bi (<->)	CP047319	661	168	fig|83554.97.peg.661	GR632_03300	ruvC	Crossover junction endodeoxyribonuclease RuvC (EC 3.1.22.4)	1	0.994	bi (<->)	CP003794	126	168	fig|1218356.3.peg.126	B601_0134	ruvC	Crossover junction endodeoxyribonuclease RuvC (EC 3.1.22.4)	1	0.994	bi (<->)	CP003791	126	168	fig|1218353.3.peg.126	B598_0136	ruvC	Crossover junction endodeoxyribonuclease RuvC (EC 3.1.22.4)	1	0.994	bi (<->)	CP103952	650	168	fig|83554.120.peg.650	NYR56_03315	ruvC	Crossover junction endodeoxyribonuclease RuvC (EC 3.1.22.4)
CP002586	126	207	fig|331636.7.peg.126	G5O_0139	ruvA	PLF_810_00001504	PGF_03189552	Holliday junction ATP-dependent DNA helicase RuvA (EC 3.6.4.12)	124551	125174	+	bi (<->)	CP047319	662	207	fig|83554.97.peg.662	GR632_03305	ruvA	Holliday junction ATP-dependent DNA helicase RuvA (EC 3.6.4.12)	0.995	0.995	bi (<->)	CP003794	127	207	fig|1218356.3.peg.127	B601_0135	ruvA	Holliday junction ATP-dependent DNA helicase RuvA (EC 3.6.4.12)	0.995	0.995	bi (<->)	CP003791	127	207	fig|1218353.3.peg.127	B598_0137	ruvA	Holliday junction ATP-dependent DNA helicase RuvA (EC 3.6.4.12)	0.995	0.995	bi (<->)	CP103952	651	207	fig|83554.120.peg.651	NYR56_03320	ruvA	Holliday junction ATP-dependent DNA helicase RuvA (EC 3.6.4.12)
CP002586	127	141	fig|331636.7.peg.127	G5O_0140		PLF_810_00000015	PGF_03518570	Nucleoside diphosphate kinase (EC 2.7.4.6)	125245	125670	+	bi (<->)	CP047319	663	141	fig|83554.97.peg.663	GR632_03310		Nucleoside diphosphate kinase (EC 2.7.4.6)	1	0.993	bi (<->)	CP003794	128	141	fig|1218356.3.peg.128	B601_0136	ndk	Nucleoside diphosphate kinase (EC 2.7.4.6)	1	0.993	bi (<->)	CP003791	128	141	fig|1218353.3.peg.128	B598_0138	ndk	Nucleoside diphosphate kinase (EC 2.7.4.6)	1	0.993	bi (<->)	CP103952	652	141	fig|83554.120.peg.652	NYR56_03325	ndk	Nucleoside diphosphate kinase (EC 2.7.4.6)
CP002586	128	234	fig|331636.7.peg.128	G5O_0141		PLF_810_00001286	PGF_00017132	Lipoate-protein ligase A type 2	125683	126387	-	bi (<->)	CP047319	664	234	fig|83554.97.peg.664	GR632_03315		Lipoate-protein ligase A type 2	1	0.996	bi (<->)	CP003794	129	234	fig|1218356.3.peg.129	B601_0137		Lipoate-protein ligase A type 2	1	0.996	bi (<->)	CP003791	129	234	fig|1218353.3.peg.129	B598_0139		Lipoate-protein ligase A type 2	1	0.996	bi (<->)	CP103952	653	234	fig|83554.120.peg.653	NYR56_03330		Lipoate-protein ligase A type 2
CP002586	129	611	fig|331636.7.peg.129	G5O_0142	gidA	PLF_810_00000079	PGF_00413300	tRNA-5-carboxymethylaminomethyl-2-thiouridine(34) synthesis protein MnmG	126374	128209	-	bi (<->)	CP047319	665	611	fig|83554.97.peg.665	GR632_03320	mnmG	tRNA-5-carboxymethylaminomethyl-2-thiouridine(34) synthesis protein MnmG	1	0.998	bi (<->)	CP003794	130	611	fig|1218356.3.peg.130	B601_0138	gidA	tRNA-5-carboxymethylaminomethyl-2-thiouridine(34) synthesis protein MnmG	1	0.998	bi (<->)	CP003791	130	611	fig|1218353.3.peg.130	B598_0140	gidA	tRNA-5-carboxymethylaminomethyl-2-thiouridine(34) synthesis protein MnmG	1	0.998	bi (<->)	CP103952	654	611	fig|83554.120.peg.654	NYR56_03335	mnmG	tRNA-5-carboxymethylaminomethyl-2-thiouridine(34) synthesis protein MnmG
CP002586	130	60	fig|331636.7.peg.130			PLF_810_00001813	PGF_01210729	hypothetical protein	128384	128566	+											bi (<->)	CP003794	131	60	fig|1218356.3.peg.131			hypothetical protein	1	0.983
CP002586	131	472	fig|331636.7.peg.131	G5O_0143		PLF_810_00000259	PGF_10518765	Replicative DNA helicase (DnaB) (EC 3.6.4.12)	128671	130089	-	bi (<->)	CP047319	667	472	fig|83554.97.peg.667	GR632_03330	dnaB	Replicative DNA helicase (DnaB) (EC 3.6.4.12)	1	0.998	bi (<->)	CP003794	132	472	fig|1218356.3.peg.132	B601_0139	dnaB	Replicative DNA helicase (DnaB) (EC 3.6.4.12)	1	0.998	bi (<->)	CP003791	131	472	fig|1218353.3.peg.131	B598_0141	dnaB	Replicative DNA helicase (DnaB) (EC 3.6.4.12)	1	0.998	bi (<->)	CP103952	656	472	fig|83554.120.peg.656	NYR56_03345	dnaB	Replicative DNA helicase (DnaB) (EC 3.6.4.12)
CP002586	132	168	fig|331636.7.peg.132	G5O_0145		PLF_810_00004449	PGF_00414945	CDP-alcohol phosphatidyltransferase family protein	130753	131259	+	bi (<->)	CP047319	668	168	fig|83554.97.peg.668	GR632_03340		CDP-alcohol phosphatidyltransferase family protein	1	0.994	bi (<->)	CP003794	133	168	fig|1218356.3.peg.133	B601_0141		CDP-alcohol phosphatidyltransferase family protein	1	0.994	bi (<->)	CP003791	132	168	fig|1218353.3.peg.132	B598_0143		CDP-alcohol phosphatidyltransferase family protein	1	0.994	bi (<->)	CP103952	657	168	fig|83554.120.peg.657	NYR56_03355		CDP-alcohol phosphatidyltransferase family protein
CP002586	133	497	fig|331636.7.peg.133	G5O_0146		PLF_810_00001021	PGF_00026459	Nucleoside-triphosphate transporter, NTT2	131651	133144	+	bi (<->)	CP047319	669	549	fig|83554.97.peg.669	GR632_03345	npt2	Nucleoside-triphosphate transporter, NTT2	0.998	0.903	bi (<->)	CP003794	134	497	fig|1218356.3.peg.134	B601_0142		Nucleoside-triphosphate transporter, NTT2	1	0.998	bi (<->)	CP003791	133	497	fig|1218353.3.peg.133	B598_0144		Nucleoside-triphosphate transporter, NTT2	1	0.998	bi (<->)	CP103952	658	549	fig|83554.120.peg.658	NYR56_03360	npt2	Nucleoside-triphosphate transporter, NTT2
CP002586	134	333	fig|331636.7.peg.134	G5O_0147		PLF_810_00001158	PGF_00037809	Protease	133253	134254	+	bi (<->)	CP047319	670	333	fig|83554.97.peg.670	GR632_03350		Protease	1	0.997	bi (<->)	CP003794	135	333	fig|1218356.3.peg.135	B601_0143		Protease	1	0.997	bi (<->)	CP003791	134	333	fig|1218353.3.peg.134	B598_0145		Protease	1	0.997	bi (<->)	CP103952	659	333	fig|83554.120.peg.659	NYR56_03365		Protease
CP002586	135	869	fig|331636.7.peg.135	G5O_0148		PLF_810_00001068	PGF_10347756	DNA polymerase I (EC 2.7.7.7)	134282	136891	+	bi (<->)	CP047319	671	869	fig|83554.97.peg.671	GR632_03355	polA	DNA polymerase I (EC 2.7.7.7)	0.997	0.999	bi (<->)	CP003794	136	869	fig|1218356.3.peg.136	B601_0144	polA	DNA polymerase I (EC 2.7.7.7)	0.994	0.999	bi (<->)	CP003791	135	869	fig|1218353.3.peg.135	B598_0146	polA	DNA polymerase I (EC 2.7.7.7)	0.998	0.999	bi (<->)	CP103952	660	869	fig|83554.120.peg.660	NYR56_03370	polA	DNA polymerase I (EC 2.7.7.7)
CP002586	136	202	fig|331636.7.peg.136	G5O_0149	coaE	PLF_810_00001452	PGF_01135236	Dephospho-CoA kinase (EC 2.7.1.24)	136885	137493	+	bi (<->)	CP047319	672	202	fig|83554.97.peg.672	GR632_03360		Dephospho-CoA kinase (EC 2.7.1.24)	1	0.995	bi (<->)	CP003794	137	202	fig|1218356.3.peg.137	B601_0145	coaE	Dephospho-CoA kinase (EC 2.7.1.24)	1	0.995	bi (<->)	CP003791	136	202	fig|1218353.3.peg.136	B598_0147	coaE	Dephospho-CoA kinase (EC 2.7.1.24)	1	0.995	bi (<->)	CP103952	661	202	fig|83554.120.peg.661	NYR56_03375	coaE	Dephospho-CoA kinase (EC 2.7.1.24)
CP002586	137	464	fig|331636.7.peg.137	G5O_0150	rho	PLF_810_00000031	PGF_00057483	Transcription termination factor Rho	137490	138884	+	bi (<->)	CP047319	673	464	fig|83554.97.peg.673	GR632_03365	rho	Transcription termination factor Rho	1	0.998	bi (<->)	CP003794	138	464	fig|1218356.3.peg.138	B601_0146	rho	Transcription termination factor Rho	1	0.998	bi (<->)	CP003791	137	464	fig|1218353.3.peg.137	B598_0148	rho	Transcription termination factor Rho	1	0.998	bi (<->)	CP103952	662	464	fig|83554.120.peg.662	NYR56_03380	rho	Transcription termination factor Rho
CP002586	138	38	fig|331636.7.peg.138	G5O_0151		PLF_810_00001808	PGF_01210724	hypothetical protein	139018	139134	+	bi (<->)	CP047319	674	38	fig|83554.97.peg.674			hypothetical protein	1	0.974											bi (<->)	CP003791	138	38	fig|1218353.3.peg.138	B598_0149		hypothetical protein	1	0.974
CP002586	139	86	fig|331636.7.peg.139	G5O_0152		PLF_810_00001532	PGF_00166344	hypothetical protein	139150	139410	-	bi (<->)	CP047319	675	86	fig|83554.97.peg.675	GR632_03370		hypothetical protein	1	0.988	bi (<->)	CP003794	139	86	fig|1218356.3.peg.139	B601_0147		hypothetical protein	1	0.988	bi (<->)	CP003791	139	86	fig|1218353.3.peg.139	B598_0150		hypothetical protein	1	0.988	bi (<->)	CP103952	663	86	fig|83554.120.peg.663	NYR56_03385		hypothetical protein
CP002586	140	206	fig|331636.7.peg.140	G5O_0153		PLF_810_00001512	PGF_04045776	Orotate phosphoribosyltransferase (EC 2.4.2.10)	139472	140092	+	bi (<->)	CP047319	676	206	fig|83554.97.peg.676	GR632_03375		Orotate phosphoribosyltransferase (EC 2.4.2.10)	1	0.995	bi (<->)	CP003794	140	206	fig|1218356.3.peg.140	B601_0148		Orotate phosphoribosyltransferase (EC 2.4.2.10)	1	0.995	bi (<->)	CP003791	140	206	fig|1218353.3.peg.140	B598_0151		Orotate phosphoribosyltransferase (EC 2.4.2.10)	1	0.995	bi (<->)	CP103952	664	206	fig|83554.120.peg.664	NYR56_03390		Orotate phosphoribosyltransferase (EC 2.4.2.10)
CP002586	141	442	fig|331636.7.peg.141	G5O_0154	glgC	PLF_810_00060407	PGF_10149521	Glucose-1-phosphate adenylyltransferase (EC 2.7.7.27)	140228	141556	+	bi (<->)	CP047319	677	442	fig|83554.97.peg.677	GR632_03380	glgC	Glucose-1-phosphate adenylyltransferase (EC 2.7.7.27)	1	0.998	bi (<->)	CP003794	141	442	fig|1218356.3.peg.141	B601_0149	glgC	Glucose-1-phosphate adenylyltransferase (EC 2.7.7.27)	1	0.998	bi (<->)	CP003791	141	442	fig|1218353.3.peg.141	B598_0152	glgC	Glucose-1-phosphate adenylyltransferase (EC 2.7.7.27)	1	0.998	bi (<->)	CP103952	665	442	fig|83554.120.peg.665	NYR56_03395	glgC	Glucose-1-phosphate adenylyltransferase (EC 2.7.7.27)
CP002586	142	247	fig|331636.7.peg.142	G5O_0155		PLF_810_00001229	PGF_00410116	putative phosphoesterase CT488	141672	142415	+	bi (<->)	CP047319	678	247	fig|83554.97.peg.678	GR632_03385		putative phosphoesterase CT488	0.996	0.996	bi (<->)	CP003794	142	247	fig|1218356.3.peg.142	B601_0150		putative phosphoesterase CT488	0.996	0.996	bi (<->)	CP003791	142	247	fig|1218353.3.peg.142	B598_0153		putative phosphoesterase CT488	0.996	0.996	bi (<->)	CP103952	666	247	fig|83554.120.peg.666	NYR56_03400		putative phosphoesterase CT488
CP002586	143	187	fig|331636.7.peg.143	G5O_0156		PLF_810_00001235	PGF_07133621	16S rRNA (guanine(966)-N(2))-methyltransferase (EC 2.1.1.171)	142412	142975	+	bi (<->)	CP047319	679	187	fig|83554.97.peg.679	GR632_03390	rsmD	16S rRNA (guanine(966)-N(2))-methyltransferase (EC 2.1.1.171)	1	0.995	bi (<->)	CP003794	143	187	fig|1218356.3.peg.143	B601_0151		16S rRNA (guanine(966)-N(2))-methyltransferase (EC 2.1.1.171)	1	0.995	bi (<->)	CP003791	143	187	fig|1218353.3.peg.143	B598_0154		16S rRNA (guanine(966)-N(2))-methyltransferase (EC 2.1.1.171)	1	0.995	bi (<->)	CP103952	667	187	fig|83554.120.peg.667	NYR56_03405	rsmD	16S rRNA (guanine(966)-N(2))-methyltransferase (EC 2.1.1.171)
CP002586	144	250	fig|331636.7.peg.144	G5O_0157		PLF_810_00001015	PGF_01212361	ABC transporter, substrate-binding protein (cluster 3, basic aa/glutamine/opines)	143176	143928	+	bi (<->)	CP047319	680	250	fig|83554.97.peg.680	GR632_03395		ABC transporter, substrate-binding protein (cluster 3, basic aa/glutamine/opines)	0.996	0.996	bi (<->)	CP003794	144	250	fig|1218356.3.peg.144	B601_0152	fliY	ABC transporter, substrate-binding protein (cluster 3, basic aa/glutamine/opines)	0.996	0.996	bi (<->)	CP003791	144	250	fig|1218353.3.peg.144	B598_0155	fliY	ABC transporter, substrate-binding protein (cluster 3, basic aa/glutamine/opines)	0.996	0.996	bi (<->)	CP103952	668	250	fig|83554.120.peg.668	NYR56_03410		ABC transporter, substrate-binding protein (cluster 3, basic aa/glutamine/opines)
CP002586	145	318	fig|331636.7.peg.145	G5O_0158	hemH	PLF_810_00001280	PGF_02029456	Ferrochelatase, protoheme ferro-lyase (EC 4.99.1.1)	143933	144889	-	bi (<->)	CP047319	681	318	fig|83554.97.peg.681	GR632_03400		Ferrochelatase, protoheme ferro-lyase (EC 4.99.1.1)	0.997	0.997	bi (<->)	CP003794	145	318	fig|1218356.3.peg.145	B601_0153	hemH	Ferrochelatase, protoheme ferro-lyase (EC 4.99.1.1)	0.994	0.997	bi (<->)	CP003791	145	318	fig|1218353.3.peg.145	B598_0156	hemH	Ferrochelatase, protoheme ferro-lyase (EC 4.99.1.1)	0.997	0.997	bi (<->)	CP103952	669	318	fig|83554.120.peg.669	NYR56_03415	hemH	Ferrochelatase, protoheme ferro-lyase (EC 4.99.1.1)
CP002586	146	335	fig|331636.7.peg.146	G5O_0159		PLF_810_00000983	PGF_00014036	Inclusion membrane protein-43	144983	145990	+	bi (<->)	CP047319	682	335	fig|83554.97.peg.682	GR632_03405		Inclusion membrane protein-43	1	0.997	bi (<->)	CP003794	146	335	fig|1218356.3.peg.146	B601_0154		Inclusion membrane protein-43	1	0.997	bi (<->)	CP003791	146	335	fig|1218353.3.peg.146	B598_0157		Inclusion membrane protein-43	1	0.997	bi (<->)	CP103952	670	335	fig|83554.120.peg.670	NYR56_03420		Inclusion membrane protein-43
CP002586	147	88	fig|331636.7.peg.147	G5O_0160		PLF_810_00060257	PGF_00014033	Inclusion membrane protein-42	146101	146367	+	bi (<->)	CP047319	683	107	fig|83554.97.peg.683	GR632_03410		Inclusion membrane protein-42	0.966	0.813	bi (<->)	CP003794	147	88	fig|1218356.3.peg.147	B601_0155		Inclusion membrane protein-42	1	0.989	bi (<->)	CP003791	147	97	fig|1218353.3.peg.147	B598_0158		Inclusion membrane protein-42	0.966	0.897	bi (<->)	CP103952	671	107	fig|83554.120.peg.671	NYR56_03425		Inclusion membrane protein-42
CP002586	148	52	fig|331636.7.peg.148	G5O_0162		PLF_810_00001770	PGF_01210709	hypothetical protein	146474	146632	+	bi (<->)	CP047319	684	55	fig|83554.97.peg.684			FIG00494532: hypothetical protein	0.727	0.982	bi (<->)	CP003794	148	52	fig|1218356.3.peg.148	B601_0156		hypothetical protein	1	0.981	bi (<->)	CP003791	148	55	fig|1218353.3.peg.148	B598_0159		hypothetical protein	0.727	0.982	bi (<->)	CP103952	672	55	fig|83554.120.peg.672	NYR56_03430		FIG00494532: hypothetical protein
CP002586	149	72	fig|331636.7.peg.149			PLF_810_00001742	PGF_01210695	hypothetical protein	146749	146967	-											bi (<->)	CP003794	149	72	fig|1218356.3.peg.149	B601_0157		hypothetical protein	1	0.986
CP002586	150	60	fig|331636.7.peg.150	G5O_0163		PLF_810_00060301	PGF_01210672	hypothetical protein	147144	147326	+	bi (<->)	CP047319	685	56	fig|83554.97.peg.685			hypothetical protein	0.821	0.982	bi (<->)	CP003794	150	60	fig|1218356.3.peg.150	B601_0158		hypothetical protein	1	0.983	bi (<->)	CP003791	150	37	fig|1218353.3.peg.150	B598_0161		hypothetical protein	0.811	0.973	bi (<->)	CP103952	673	56	fig|83554.120.peg.673	NYR56_03435		hypothetical protein
CP002586	151	38	fig|331636.7.peg.151			PLF_810_00001750	PGF_01210703	hypothetical protein	147280	147396	+											bi (<->)	CP003794	151	38	fig|1218356.3.peg.151	B601_0159		hypothetical protein	1	0.974
CP002586	152	52	fig|331636.7.peg.152	G5O_0164		PLF_810_00001642	PGF_00381929	hypothetical protein	147644	147802	+	bi (<->)	CP047319	686	54	fig|83554.97.peg.686			hypothetical protein	0.625	0.722	bi (<->)	CP003794	152	52	fig|1218356.3.peg.152	B601_0160		hypothetical protein	1	0.981	bi (<->)	CP003791	151	54	fig|1218353.3.peg.151	B598_0162		hypothetical protein	0.625	0.722	bi (<->)	CP103952	674	54	fig|83554.120.peg.674	NYR56_03440		hypothetical protein
CP002586	153	652	fig|331636.7.peg.153	G5O_0165		PLF_810_00001102	PGF_10334471	Oligopeptide ABC transporter, substrate-binding protein OppA (TC 3.A.1.5.1)	148885	150843	+	bi (<->)	CP047319	687	705	fig|83554.97.peg.687	GR632_03415		Oligopeptide ABC transporter, substrate-binding protein OppA (TC 3.A.1.5.1)	0.94	0.923	bi (<->)	CP003794	154	498	fig|1218356.3.peg.154	B601_0162		Oligopeptide ABC transporter, substrate-binding protein OppA (TC 3.A.1.5.1)	0.998	0.998	bi (<->)	CP003791	152	668	fig|1218353.3.peg.152	B598_0163		Oligopeptide ABC transporter, substrate-binding protein OppA (TC 3.A.1.5.1)	0.94	0.975	bi (<->)	CP103952	675	705	fig|83554.120.peg.675	NYR56_03445		Oligopeptide ABC transporter, substrate-binding protein OppA (TC 3.A.1.5.1)
CP002586	154	489	fig|331636.7.peg.154	G5O_0166		PLF_810_00001343	PGF_00977978	Oligopeptide ABC transporter, permease protein OppB (TC 3.A.1.5.1)	150825	152294	+	bi (<->)	CP047319	688	489	fig|83554.97.peg.688	GR632_03420		Oligopeptide ABC transporter, permease protein OppB (TC 3.A.1.5.1)	0.939	0.998	bi (<->)	CP003794	155	489	fig|1218356.3.peg.155	B601_0163		Oligopeptide ABC transporter, permease protein OppB (TC 3.A.1.5.1)	1	0.998	bi (<->)	CP003791	153	489	fig|1218353.3.peg.153	B598_0164		Oligopeptide ABC transporter, permease protein OppB (TC 3.A.1.5.1)	0.939	0.998	bi (<->)	CP103952	676	489	fig|83554.120.peg.676	NYR56_03450		Oligopeptide ABC transporter, permease protein OppB (TC 3.A.1.5.1)
CP002586	155	577	fig|331636.7.peg.155	G5O_0167		PLF_810_00001405	PGF_10569020	Oligopeptide ABC transporter, permease protein OppC (TC 3.A.1.5.1)	152298	154031	+	bi (<->)	CP047319	689	577	fig|83554.97.peg.689	GR632_03425		Oligopeptide ABC transporter, permease protein OppC (TC 3.A.1.5.1)	0.927	0.998	bi (<->)	CP003794	156	577	fig|1218356.3.peg.156	B601_0164		Oligopeptide ABC transporter, permease protein OppC (TC 3.A.1.5.1)	0.998	0.998	bi (<->)	CP003791	154	577	fig|1218353.3.peg.154	B598_0165		Oligopeptide ABC transporter, permease protein OppC (TC 3.A.1.5.1)	0.927	0.998	bi (<->)	CP103952	677	577	fig|83554.120.peg.677	NYR56_03455		Oligopeptide ABC transporter, permease protein OppC (TC 3.A.1.5.1)
CP002586	156	175	fig|331636.7.peg.156	G5O_0168		PLF_810_00000935	PGF_00421396	DNA methyltransferase	154028	154555	-	bi (<->)	CP047319	690	175	fig|83554.97.peg.690	GR632_03430		DNA methyltransferase	0.937	0.994	bi (<->)	CP003794	157	175	fig|1218356.3.peg.157	B601_0165		DNA methyltransferase	0.994	0.994	bi (<->)	CP003791	155	175	fig|1218353.3.peg.155	B598_0166		DNA methyltransferase	0.943	0.994	bi (<->)	CP103952	678	175	fig|83554.120.peg.678	NYR56_03460		DNA methyltransferase
CP002586	157	323	fig|331636.7.peg.157	G5O_0169		PLF_810_00001175	PGF_00090651	hypothetical protein	154567	155538	-	bi (<->)	CP047319	691	323	fig|83554.97.peg.691	GR632_03435		hypothetical protein	0.981	0.997	bi (<->)	CP003794	158	323	fig|1218356.3.peg.158	B601_0166		hypothetical protein	1	0.997	bi (<->)	CP003791	156	323	fig|1218353.3.peg.156	B598_0167		hypothetical protein	0.981	0.997	bi (<->)	CP103952	679	323	fig|83554.120.peg.679	NYR56_03465		hypothetical protein
CP002586	158	794	fig|331636.7.peg.158	G5O_0170	pheT	PLF_810_00001249	PGF_00033095	Phenylalanyl-tRNA synthetase beta chain (EC 6.1.1.20)	155535	157919	-	bi (<->)	CP047319	692	794	fig|83554.97.peg.692	GR632_03440		Phenylalanyl-tRNA synthetase beta chain (EC 6.1.1.20)	0.911	0.999	bi (<->)	CP003794	159	794	fig|1218356.3.peg.159	B601_0167	pheT	Phenylalanyl-tRNA synthetase beta chain (EC 6.1.1.20)	0.995	0.999	bi (<->)	CP003791	157	794	fig|1218353.3.peg.157	B598_0168	pheT	Phenylalanyl-tRNA synthetase beta chain (EC 6.1.1.20)	0.911	0.999	bi (<->)	CP103952	680	794	fig|83554.120.peg.680	NYR56_03470	pheT	Phenylalanyl-tRNA synthetase beta chain (EC 6.1.1.20)
CP002586	159	361	fig|331636.7.peg.159	G5O_0171		PLF_810_00060470	PGF_00017747	LysM domain protein	158027	159112	+	bi (<->)	CP047319	693	361	fig|83554.97.peg.693	GR632_03445		LysM domain protein	0.898	0.997	bi (<->)	CP003794	160	361	fig|1218356.3.peg.160	B601_0168		LysM domain protein	0.997	0.997	bi (<->)	CP003791	158	361	fig|1218353.3.peg.158	B598_0169		LysM domain protein	0.898	0.997	bi (<->)	CP103952	681	361	fig|83554.120.peg.681	NYR56_03475		LysM domain protein
CP002586	160	264	fig|331636.7.peg.160	G5O_0173		PLF_810_00000913	PGF_08225224	hypothetical protein	159337	160131	-	bi (<->)	CP047319	694	264	fig|83554.97.peg.694	GR632_03455		hypothetical protein	0.985	0.996	bi (<->)	CP003794	161	264	fig|1218356.3.peg.161	B601_0169		hypothetical protein	1	0.996	bi (<->)	CP003791	159	264	fig|1218353.3.peg.159	B598_0170		hypothetical protein	0.989	0.996	bi (<->)	CP103952	682	264	fig|83554.120.peg.682	NYR56_03485		hypothetical protein
CP002586	161	196	fig|331636.7.peg.161	G5O_0175		PLF_810_00001224	PGF_08225224	hypothetical protein	160412	161002	+	bi (<->)	CP047319	695	196	fig|83554.97.peg.695	GR632_03465		hypothetical protein	0.959	0.995	bi (<->)	CP003794	162	196	fig|1218356.3.peg.162	B601_0171		hypothetical protein	0.964	0.995	bi (<->)	CP003791	160	196	fig|1218353.3.peg.160	B598_0172		hypothetical protein	0.959	0.995	bi (<->)	CP103952	683	196	fig|83554.120.peg.683	NYR56_03495		hypothetical protein
CP002586	162	241	fig|331636.7.peg.162	G5O_0176	recO	PLF_810_00001188	PGF_00421751	DNA recombination and repair protein RecO	160976	161701	-	bi (<->)	CP047319	696	241	fig|83554.97.peg.696	GR632_03470	recO	DNA recombination and repair protein RecO	0.954	0.996	bi (<->)	CP003794	163	241	fig|1218356.3.peg.163	B601_0172	recO	DNA recombination and repair protein RecO	0.954	0.996	bi (<->)	CP003791	161	241	fig|1218353.3.peg.161	B598_0173	recO	DNA recombination and repair protein RecO	0.954	0.996	bi (<->)	CP103952	684	241	fig|83554.120.peg.684	NYR56_03500	recO	DNA recombination and repair protein RecO
CP002586	163	191	fig|331636.7.peg.163	G5O_0177		PLF_810_00001369	PGF_00334835	hypothetical protein	161706	162281	-	bi (<->)	CP047319	697	191	fig|83554.97.peg.697	GR632_03475		hypothetical protein	0.958	0.995	bi (<->)	CP003794	164	191	fig|1218356.3.peg.164	B601_0173		hypothetical protein	0.958	0.995	bi (<->)	CP003791	162	191	fig|1218353.3.peg.162	B598_0174		hypothetical protein	0.958	0.995	bi (<->)	CP103952	685	191	fig|83554.120.peg.685	NYR56_03505		hypothetical protein
CP002586	164	227	fig|331636.7.peg.164	G5O_0178		PLF_810_00001411	PGF_00048918	Ribosome hibernation promoting factor Hpf	162235	162918	-	bi (<->)	CP047319	698	227	fig|83554.97.peg.698	GR632_03480		Ribosome hibernation promoting factor Hpf	0.934	0.996	bi (<->)	CP003794	165	227	fig|1218356.3.peg.165	B601_0174		Ribosome hibernation promoting factor Hpf	0.934	0.996	bi (<->)	CP003791	163	227	fig|1218353.3.peg.163	B598_0175		Ribosome hibernation promoting factor Hpf	0.934	0.996	bi (<->)	CP103952	686	227	fig|83554.120.peg.686	NYR56_03510		Ribosome hibernation promoting factor Hpf
CP002586	165	42	fig|331636.7.peg.165			PLF_810_00001782	PGF_01210714	hypothetical protein	163110	163238	+
CP002586	166	386	fig|331636.7.peg.166	G5O_0180		PLF_810_00001162	PGF_00052085	Sigma-54 dependent response regulator	163219	164379	-	bi (<->)	CP047319	699	386	fig|83554.97.peg.699	GR632_03490		Sigma-54 dependent response regulator	0.977	0.997	bi (<->)	CP003794	167	386	fig|1218356.3.peg.167	B601_0176		Sigma-54 dependent response regulator	0.977	0.997	bi (<->)	CP003791	165	386	fig|1218353.3.peg.165	B598_0178		Sigma-54 dependent response regulator	0.977	0.997	bi (<->)	CP103952	687	386	fig|83554.120.peg.687	NYR56_03520		Sigma-54 dependent response regulator
CP002586	167	1012	fig|331636.7.peg.167	G5O_0181		PLF_810_00060463	PGF_08225224	hypothetical protein	164563	167601	+	bi (<->)	CP047319	700	1012	fig|83554.97.peg.700	GR632_03495		hypothetical protein	0.826	0.999	bi (<->)	CP003794	168	1012	fig|1218356.3.peg.168	B601_0177	incA2	hypothetical protein	0.826	0.999	bi (<->)	CP003791	166	1012	fig|1218353.3.peg.166	B598_0179	incA2	hypothetical protein	0.826	0.999	bi (<->)	CP103952	688	1012	fig|83554.120.peg.688	NYR56_03525		hypothetical protein
CP002586	168	335	fig|331636.7.peg.168	G5O_0182		PLF_810_00001353	PGF_12902371	Two-component system sensor histidine kinase	167617	168624	-	bi (<->)	CP047319	701	350	fig|83554.97.peg.701	GR632_03500		Two-component system sensor histidine kinase	0.964	0.954	bi (<->)	CP003794	169	335	fig|1218356.3.peg.169	B601_0178		Two-component system sensor histidine kinase	0.964	0.997	bi (<->)	CP003791	167	335	fig|1218353.3.peg.167	B598_0180		Two-component system sensor histidine kinase	0.964	0.997	bi (<->)	CP103952	689	350	fig|83554.120.peg.689	NYR56_03530		Two-component system sensor histidine kinase
CP002586	169	108	fig|331636.7.peg.169	G5O_0183				hypothetical protein	168650	168976	-	bi (<->)	CP047319	702	129	fig|83554.97.peg.702	GR632_03505		hypothetical protein	0.972	0.829	bi (<->)	CP003794	170	70	fig|1218356.3.peg.170	B601_0179		hypothetical protein	0.943	0.986	bi (<->)	CP003791	168	108	fig|1218353.3.peg.168	B598_0181		hypothetical protein	0.972	0.991	bi (<->)	CP103952	690	108	fig|83554.120.peg.690	NYR56_03535		hypothetical protein
CP002586	170	189	fig|331636.7.peg.170	G5O_0185		PLF_810_00001635	PGF_00087770	hypothetical protein	169203	169772	-	bi (<->)	CP047319	703	235	fig|83554.97.peg.703	GR632_03515		hypothetical protein	1	0.8	bi (<->)	CP003794	171	185	fig|1218356.3.peg.171	B601_0181		hypothetical protein	0.971	0.735	bi (<->)	CP003791	169	185	fig|1218353.3.peg.169	B598_0183		hypothetical protein	0.971	0.735	bi (<->)	CP103952	691	189	fig|83554.120.peg.691	NYR56_03545		hypothetical protein
CP002586	171	47	fig|331636.7.peg.171			PLF_810_00002150	PGF_01210940	hypothetical protein	169774	169917	+											bi (<->)	CP003794	172	47	fig|1218356.3.peg.172			hypothetical protein	1	0.979	bi (<->)	CP003791	170	47	fig|1218353.3.peg.170			hypothetical protein	1	0.979	bi (<->)	CP103952	692	47	fig|83554.120.peg.692			hypothetical protein
CP002586	172	268	fig|331636.7.peg.172	G5O_0187	truA	PLF_810_00001802	PGF_00413290	tRNA pseudouridine(38-40) synthase (EC 5.4.99.12)	170670	171476	-	bi (<->)	CP047319	704	268	fig|83554.97.peg.704	GR632_03525	truA	tRNA pseudouridine(38-40) synthase (EC 5.4.99.12)	1	0.996	bi (<->)	CP003794	173	268	fig|1218356.3.peg.173	B601_0182	truA	tRNA pseudouridine(38-40) synthase (EC 5.4.99.12)	0.996	0.996											bi (<->)	CP103952	693	268	fig|83554.120.peg.693	NYR56_03555	truA	tRNA pseudouridine(38-40) synthase (EC 5.4.99.12)
CP002586	173	212	fig|331636.7.peg.173	G5O_0188		PLF_810_00060278	PGF_08122432	2-C-methyl-D-erythritol 4-phosphate cytidylyltransferase (EC 2.7.7.60)	171473	172111	-	bi (<->)	CP047319	705	212	fig|83554.97.peg.705	GR632_03530		2-C-methyl-D-erythritol 4-phosphate cytidylyltransferase (EC 2.7.7.60)	1	0.995	bi (<->)	CP003794	174	212	fig|1218356.3.peg.174	B601_0183	ispD	2-C-methyl-D-erythritol 4-phosphate cytidylyltransferase (EC 2.7.7.60)	1	0.995	bi (<->)	CP003791	172	212	fig|1218353.3.peg.172	B598_0185	ispD	2-C-methyl-D-erythritol 4-phosphate cytidylyltransferase (EC 2.7.7.60)	1	0.995	bi (<->)	CP103952	694	212	fig|83554.120.peg.694	NYR56_03560	ispD	2-C-methyl-D-erythritol 4-phosphate cytidylyltransferase (EC 2.7.7.60)
CP002586	174	324	fig|331636.7.peg.174	G5O_0189		PLF_810_00001269	PGF_00403065	phosphohydrolase	172101	173075	-	bi (<->)	CP047319	706	324	fig|83554.97.peg.706	GR632_03535	lpxG	phosphohydrolase	1	0.997	bi (<->)	CP003794	175	324	fig|1218356.3.peg.175	B601_0184		phosphohydrolase	1	0.997	bi (<->)	CP003791	173	324	fig|1218353.3.peg.173	B598_0186		phosphohydrolase	1	0.997	bi (<->)	CP103952	695	324	fig|83554.120.peg.695	NYR56_03565	lpxG	phosphohydrolase
CP002586	175	87	fig|331636.7.peg.175	G5O_0190		PLF_810_00000997	PGF_00049990	SWIB/MDM2 domain-containing proteins	173147	173410	-	bi (<->)	CP047319	707	87	fig|83554.97.peg.707	GR632_03540		SWIB/MDM2 domain-containing proteins	1	0.989	bi (<->)	CP003794	176	87	fig|1218356.3.peg.176	B601_0185		SWIB/MDM2 domain-containing proteins	1	0.989	bi (<->)	CP003791	174	87	fig|1218353.3.peg.174	B598_0187		SWIB/MDM2 domain-containing proteins	1	0.989	bi (<->)	CP103952	696	87	fig|83554.120.peg.696	NYR56_03570		SWIB/MDM2 domain-containing proteins
CP002586	176	294	fig|331636.7.peg.176	G5O_0191		PLF_810_00001154	PGF_00696203	Peptide chain release factor 2 @ programmed frameshift-containing	173915	174799	+	bi (<->)	CP047319	708	294	fig|83554.97.peg.708			Peptide chain release factor 2 @ programmed frameshift-containing	1	0.997	bi (<->)	CP003794	177	294	fig|1218356.3.peg.177	B601_0186	prfB	Peptide chain release factor 2 @ programmed frameshift-containing	0.997	0.997	bi (<->)	CP003791	175	272	fig|1218353.3.peg.175	B598_0188	prfB	Peptide chain release factor 2 @ programmed frameshift-containing	0.938	0.934	bi (<->)	CP103952	697	294	fig|83554.120.peg.697			Peptide chain release factor 2 @ programmed frameshift-containing
CP002586	177	170	fig|331636.7.peg.177	G5O_0192		PLF_810_00001125	PGF_00051188	Amino Group Acetyl Transferase	174796	175308	+	bi (<->)	CP047319	709	170	fig|83554.97.peg.709	GR632_03550		Amino Group Acetyl Transferase	1	0.994	bi (<->)	CP003794	178	170	fig|1218356.3.peg.178	B601_0187		Amino Group Acetyl Transferase	1	0.994	bi (<->)	CP003791	176	170	fig|1218353.3.peg.176	B598_0189		Amino Group Acetyl Transferase	1	0.994	bi (<->)	CP103952	698	170	fig|83554.120.peg.698	NYR56_03580		Amino Group Acetyl Transferase
CP002586	178	183	fig|331636.7.peg.178	G5O_0193		PLF_810_00001640	PGF_00100630	hypothetical protein	175348	175899	+	bi (<->)	CP047319	710	183	fig|83554.97.peg.710	GR632_03555		hypothetical protein	1	0.995	bi (<->)	CP003794	179	183	fig|1218356.3.peg.179	B601_0188		hypothetical protein	1	0.995	bi (<->)	CP003791	177	183	fig|1218353.3.peg.177	B598_0190		hypothetical protein	1	0.995	bi (<->)	CP103952	699	183	fig|83554.120.peg.699	NYR56_03585		hypothetical protein
CP002586	179	238	fig|331636.7.peg.179	G5O_0194		PLF_810_00000113	PGF_05767868	Probable transcriptional regulatory protein YebC	175886	176602	+	bi (<->)	CP047319	711	238	fig|83554.97.peg.711	GR632_03560		Probable transcriptional regulatory protein YebC	1	0.996	bi (<->)	CP003794	180	238	fig|1218356.3.peg.180	B601_0189		Probable transcriptional regulatory protein YebC	1	0.996	bi (<->)	CP003791	178	238	fig|1218353.3.peg.178	B598_0191		Probable transcriptional regulatory protein YebC	1	0.996	bi (<->)	CP103952	700	238	fig|83554.120.peg.700	NYR56_03590		Probable transcriptional regulatory protein YebC
CP002586	180	870	fig|331636.7.peg.180	G5O_0195		PLF_810_00001478	PGF_08225224	hypothetical protein	176643	179255	-	bi (<->)	CP047319	712	873	fig|83554.97.peg.712	GR632_03565	tarP	hypothetical protein	0.994	0.999	bi (<->)	CP003794	181	873	fig|1218356.3.peg.181	B601_0190		hypothetical protein	0.995	0.999	bi (<->)	CP003791	179	873	fig|1218353.3.peg.179	B598_0192		hypothetical protein	0.995	0.999	bi (<->)	CP103952	701	873	fig|83554.120.peg.701	NYR56_03595	tarP	hypothetical protein
CP002586	181	444	fig|331636.7.peg.181	G5O_0196	murA	PLF_810_00060366	PGF_00900122	UDP-N-acetylglucosamine 1-carboxyvinyltransferase (EC 2.5.1.7)	179487	180821	+	bi (<->)	CP047319	713	444	fig|83554.97.peg.713	GR632_03570	murA	UDP-N-acetylglucosamine 1-carboxyvinyltransferase (EC 2.5.1.7)	1	0.998	bi (<->)	CP003794	182	444	fig|1218356.3.peg.182	B601_0191	murA	UDP-N-acetylglucosamine 1-carboxyvinyltransferase (EC 2.5.1.7)	1	0.998	bi (<->)	CP003791	180	444	fig|1218353.3.peg.180	B598_0193	murA	UDP-N-acetylglucosamine 1-carboxyvinyltransferase (EC 2.5.1.7)	1	0.998	bi (<->)	CP103952	702	444	fig|83554.120.peg.702	NYR56_03600	murA	UDP-N-acetylglucosamine 1-carboxyvinyltransferase (EC 2.5.1.7)
CP002586	182	562	fig|331636.7.peg.182	G5O_0197	argS	PLF_810_00000037	PGF_00926109	Arginyl-tRNA synthetase (EC 6.1.1.19)	180824	182512	-	bi (<->)	CP047319	714	562	fig|83554.97.peg.714	GR632_03575	argS	Arginyl-tRNA synthetase (EC 6.1.1.19)	1	0.998	bi (<->)	CP003794	183	562	fig|1218356.3.peg.183	B601_0192	argS	Arginyl-tRNA synthetase (EC 6.1.1.19)	1	0.998	bi (<->)	CP003791	181	562	fig|1218353.3.peg.181	B598_0194	argS	Arginyl-tRNA synthetase (EC 6.1.1.19)	1	0.998	bi (<->)	CP103952	703	562	fig|83554.120.peg.703	NYR56_03605	argS	Arginyl-tRNA synthetase (EC 6.1.1.19)
CP002586	183	215	fig|331636.7.peg.183	G5O_0198		PLF_810_00001319	PGF_04252606	Acyl-CoA:1-acyl-sn-glycerol-3-phosphate acyltransferase (EC 2.3.1.51)	182513	183160	-	bi (<->)	CP047319	715	215	fig|83554.97.peg.715	GR632_03580		Acyl-CoA:1-acyl-sn-glycerol-3-phosphate acyltransferase (EC 2.3.1.51)	1	0.995	bi (<->)	CP003794	184	215	fig|1218356.3.peg.184	B601_0193		Acyl-CoA:1-acyl-sn-glycerol-3-phosphate acyltransferase (EC 2.3.1.51)	1	0.995	bi (<->)	CP003791	182	215	fig|1218353.3.peg.182	B598_0195		Acyl-CoA:1-acyl-sn-glycerol-3-phosphate acyltransferase (EC 2.3.1.51)	1	0.995	bi (<->)	CP103952	704	215	fig|83554.120.peg.704	NYR56_03610		Acyl-CoA:1-acyl-sn-glycerol-3-phosphate acyltransferase (EC 2.3.1.51)
CP002586	184	216	fig|331636.7.peg.184	G5O_0199		PLF_810_00000201	PGF_02455692	Cytidylate kinase (EC 2.7.4.25)	183157	183807	-	bi (<->)	CP047319	716	216	fig|83554.97.peg.716	GR632_03585		Cytidylate kinase (EC 2.7.4.25)	1	0.995	bi (<->)	CP003794	185	216	fig|1218356.3.peg.185	B601_0194	cmk	Cytidylate kinase (EC 2.7.4.25)	1	0.995	bi (<->)	CP003791	183	216	fig|1218353.3.peg.183	B598_0196	cmk	Cytidylate kinase (EC 2.7.4.25)	1	0.995	bi (<->)	CP103952	705	216	fig|83554.120.peg.705	NYR56_03615	cmk	Cytidylate kinase (EC 2.7.4.25)
CP002586	185	306	fig|331636.7.peg.185	G5O_0200	cdsA	PLF_810_00000995	PGF_02450432	Phosphatidate cytidylyltransferase (EC 2.7.7.41)	183804	184724	-	bi (<->)	CP047319	717	306	fig|83554.97.peg.717	GR632_03590		Phosphatidate cytidylyltransferase (EC 2.7.7.41)	1	0.997	bi (<->)	CP003794	186	306	fig|1218356.3.peg.186	B601_0195		Phosphatidate cytidylyltransferase (EC 2.7.7.41)	1	0.997	bi (<->)	CP003791	184	306	fig|1218353.3.peg.184	B598_0197		Phosphatidate cytidylyltransferase (EC 2.7.7.41)	1	0.997	bi (<->)	CP103952	706	306	fig|83554.120.peg.706	NYR56_03620		Phosphatidate cytidylyltransferase (EC 2.7.7.41)
CP002586	186	250	fig|331636.7.peg.186	G5O_0201	uppS	PLF_810_00060443	PGF_02280759	Undecaprenyl diphosphate synthase (EC 2.5.1.31)	184727	185479	-	bi (<->)	CP047319	718	250	fig|83554.97.peg.718	GR632_03595		Undecaprenyl diphosphate synthase (EC 2.5.1.31)	1	0.996	bi (<->)	CP003794	187	250	fig|1218356.3.peg.187	B601_0196	uppS	Undecaprenyl diphosphate synthase (EC 2.5.1.31)	1	0.996	bi (<->)	CP003791	185	250	fig|1218353.3.peg.185	B598_0198	uppS	Undecaprenyl diphosphate synthase (EC 2.5.1.31)	1	0.996	bi (<->)	CP103952	707	250	fig|83554.120.peg.707	NYR56_03625		Undecaprenyl diphosphate synthase (EC 2.5.1.31)
CP002586	187	50	fig|331636.7.peg.187			PLF_810_00001655	PGF_01210669	hypothetical protein	185509	185661	-	bi (<->)	CP047319	719	50	fig|83554.97.peg.719	GR632_03600		hypothetical protein	1	0.98	bi (<->)	CP003794	188	41	fig|1218356.3.peg.188	B601_0197		hypothetical protein	1	0.976	bi (<->)	CP003791	186	41	fig|1218353.3.peg.186	B598_0199		hypothetical protein	1	0.976	bi (<->)	CP103952	708	50	fig|83554.120.peg.708			hypothetical protein
CP002586	188	41	fig|331636.7.peg.188	G5O_0202		PLF_810_00008716	PGF_01210711	hypothetical protein	185769	185894	-	bi (<->)	CP047319	720	41	fig|83554.97.peg.720			hypothetical protein	1	0.976	bi (<->)	CP003794	189	41	fig|1218356.3.peg.189	B601_0198		hypothetical protein	1	0.976	bi (<->)	CP003791	187	41	fig|1218353.3.peg.187	B598_0200		hypothetical protein	1	0.976	bi (<->)	CP103952	709	41	fig|83554.120.peg.709			hypothetical protein
CP002586	189	369	fig|331636.7.peg.189	G5O_0203		PLF_810_00001756	PGF_00378667	hypothetical protein	186074	187183	+	bi (<->)	CP047319	721	369	fig|83554.97.peg.721	GR632_03605		hypothetical protein	1	0.997	bi (<->)	CP003794	190	369	fig|1218356.3.peg.190	B601_0199		hypothetical protein	1	0.997	bi (<->)	CP003791	188	369	fig|1218353.3.peg.188	B598_0201		hypothetical protein	1	0.997	bi (<->)	CP103952	710	369	fig|83554.120.peg.710	NYR56_03630		hypothetical protein
CP002586	190	1404	fig|331636.7.peg.190	G5O_0204		PLF_810_00001159	PGF_00038653	Protein translocase subunit SecD / Protein translocase subunit SecF	187431	191645	+	bi (<->)	CP047319	722	1404	fig|83554.97.peg.722	GR632_03610		Protein translocase subunit SecD / Protein translocase subunit SecF	0.999	0.999	bi (<->)	CP003794	191	1404	fig|1218356.3.peg.191	B601_0200	secD	Protein translocase subunit SecD / Protein translocase subunit SecF	0.999	0.999	bi (<->)	CP003791	189	1404	fig|1218353.3.peg.189	B598_0202	secD	Protein translocase subunit SecD / Protein translocase subunit SecF	0.999	0.999	bi (<->)	CP103952	711	1404	fig|83554.120.peg.711	NYR56_03635		Protein translocase subunit SecD / Protein translocase subunit SecF
CP002586	191	590	fig|331636.7.peg.191	G5O_0205	recJ	PLF_810_00001355	PGF_07058357	Single-stranded-DNA-specific exonuclease RecJ	191737	193509	+	bi (<->)	CP047319	723	590	fig|83554.97.peg.723	GR632_03615	recJ	Single-stranded-DNA-specific exonuclease RecJ	0.988	0.998	bi (<->)	CP003794	192	590	fig|1218356.3.peg.192	B601_0201	recJ	Single-stranded-DNA-specific exonuclease RecJ	0.988	0.998	bi (<->)	CP003791	190	590	fig|1218353.3.peg.190	B598_0203	recJ	Single-stranded-DNA-specific exonuclease RecJ	0.988	0.998	bi (<->)	CP103952	712	590	fig|83554.120.peg.712	NYR56_03640	recJ	Single-stranded-DNA-specific exonuclease RecJ
CP002586	192	366	fig|331636.7.peg.192	G5O_0206		PLF_810_00001799	PGF_01215905	hypothetical protein	194011	195111	+	bi (<->)	CP047319	724	382	fig|83554.97.peg.724	GR632_03620		hypothetical protein	0.822	0.955	bi (<->)	CP003794	194	366	fig|1218356.3.peg.194	B601_0202		hypothetical protein	0.822	0.997	bi (<->)	CP003791	191	366	fig|1218353.3.peg.191	B598_0204		hypothetical protein	0.825	0.997	bi (<->)	CP103952	714	382	fig|83554.120.peg.714	NYR56_03645		hypothetical protein
CP002586	193	182	fig|331636.7.peg.193	G5O_0207		PLF_810_00000974	PGF_00415069	CHLPS Euo Protein	195736	196284	+	bi (<->)	CP047319	725	182	fig|83554.97.peg.725	GR632_03625		CHLPS Euo Protein	0.967	0.995	bi (<->)	CP003794	195	182	fig|1218356.3.peg.195	B601_0203		CHLPS Euo Protein	0.967	0.995	bi (<->)	CP003791	192	182	fig|1218353.3.peg.192	B598_0205		CHLPS Euo Protein	0.967	0.995	bi (<->)	CP103952	715	182	fig|83554.120.peg.715	NYR56_03650		CHLPS Euo Protein
CP002586	194	505	fig|331636.7.peg.194	G5O_0208	gltX	PLF_810_00060979	PGF_00008337	Glutamyl-tRNA synthetase (EC 6.1.1.17) @ Glutamyl-tRNA(Gln) synthetase (EC 6.1.1.24)	196551	198068	+	bi (<->)	CP047319	726	505	fig|83554.97.peg.726	GR632_03630		Glutamyl-tRNA synthetase (EC 6.1.1.17) @ Glutamyl-tRNA(Gln) synthetase (EC 6.1.1.24)	0.96	0.998	bi (<->)	CP003794	196	505	fig|1218356.3.peg.196	B601_0204	gltX	Glutamyl-tRNA synthetase (EC 6.1.1.17) @ Glutamyl-tRNA(Gln) synthetase (EC 6.1.1.24)	0.96	0.998	bi (<->)	CP003791	193	505	fig|1218353.3.peg.193	B598_0206	gltX	Glutamyl-tRNA synthetase (EC 6.1.1.17) @ Glutamyl-tRNA(Gln) synthetase (EC 6.1.1.24)	0.96	0.998	bi (<->)	CP103952	716	505	fig|83554.120.peg.716	NYR56_03655	gltX	Glutamyl-tRNA synthetase (EC 6.1.1.17) @ Glutamyl-tRNA(Gln) synthetase (EC 6.1.1.24)
CP002586	195	62	fig|331636.7.peg.195			PLF_810_00001741	PGF_00322241	hypothetical protein	198117	198305	-	bi (<->)	CP047319	727	62	fig|83554.97.peg.727	GR632_03635		FIG00493828: hypothetical protein	0.903	0.984	bi (<->)	CP003794	197	62	fig|1218356.3.peg.197	B601_0205		hypothetical protein	0.903	0.984	bi (<->)	CP003791	194	62	fig|1218353.3.peg.194	B598_0207		hypothetical protein	0.903	0.984	bi (<->)	CP103952	717	62	fig|83554.120.peg.717			FIG00493828: hypothetical protein
CP002586	196	87	fig|331636.7.peg.196	G5O_0209		PLF_810_00001658	PGF_00369525	hypothetical protein	198742	199005	+	bi (<->)	CP047319	728	87	fig|83554.97.peg.728	GR632_03640		9kDa-Cysteine-Rich Lipoprotein	0.943	0.989	bi (<->)	CP003794	198	87	fig|1218356.3.peg.198	B601_0206	omcA	hypothetical protein	0.943	0.989	bi (<->)	CP003791	195	87	fig|1218353.3.peg.195	B598_0208	omcA	hypothetical protein	0.931	0.989	bi (<->)	CP103952	718	87	fig|83554.120.peg.718	NYR56_03660		9kDa-Cysteine-Rich Lipoprotein
CP002586	197	557	fig|331636.7.peg.197	G5O_0210		PLF_810_00001003	PGF_00194640	hypothetical protein	199171	200844	+	bi (<->)	CP047319	729	557	fig|83554.97.peg.729	GR632_03645		hypothetical protein	0.98	0.998	bi (<->)	CP003794	200	541	fig|1218356.3.peg.200	B601_0208	omcB	hypothetical protein	0.98	0.998	bi (<->)	CP003791	197	541	fig|1218353.3.peg.197	B598_0210	omcB	hypothetical protein	0.98	0.998	bi (<->)	CP103952	719	557	fig|83554.120.peg.719	NYR56_03665	omcB	hypothetical protein
CP002586	198	96	fig|331636.7.peg.198	G5O_0211		PLF_810_00001551	PGF_00014031	Inclusion membrane protein-40	201243	201533	+	bi (<->)	CP047319	730	160	fig|83554.97.peg.730	GR632_03650		Inclusion membrane protein-40	0.953	0.531	bi (<->)	CP003794	201	160	fig|1218356.3.peg.201	B601_0209		Inclusion membrane protein-40	0.953	0.531	bi (<->)	CP003791	198	160	fig|1218353.3.peg.198	B598_0211		Inclusion membrane protein-40	0.953	0.531	bi (<->)	CP103952	720	160	fig|83554.120.peg.720	NYR56_03670		Inclusion membrane protein-40
CP002586	199	651	fig|331636.7.peg.199	G5O_0212		PLF_810_00001103	PGF_00849350	Peptidase, S41 family	201583	203538	-	bi (<->)	CP047319	731	651	fig|83554.97.peg.731	GR632_03655		Peptidase, S41 family	0.997	0.998	bi (<->)	CP003794	202	651	fig|1218356.3.peg.202	B601_0210		Peptidase, S41 family	0.997	0.998	bi (<->)	CP003791	199	651	fig|1218353.3.peg.199	B598_0212		Peptidase, S41 family	0.997	0.998	bi (<->)	CP103952	721	651	fig|83554.120.peg.721	NYR56_03675		Peptidase, S41 family
CP002586	200	56	fig|331636.7.peg.200	G5O_0213		PLF_810_00001771	PGF_01210710	hypothetical protein	203499	203669	+											bi (<->)	CP003794	203	56	fig|1218356.3.peg.203	B601_0211		hypothetical protein	1	0.982	bi (<->)	CP003791	200	56	fig|1218353.3.peg.200	B598_0213		hypothetical protein	1	0.982
CP002586	201	92	fig|331636.7.peg.201	G5O_0214		PLF_810_00001459	PGF_00014027	Inclusion membrane protein-39	203666	203944	-	bi (<->)	CP047319	732	92	fig|83554.97.peg.732	GR632_03660		Inclusion membrane protein-39	1	0.989	bi (<->)	CP003794	204	92	fig|1218356.3.peg.204	B601_0212		Inclusion membrane protein-39	1	0.989	bi (<->)	CP003791	201	92	fig|1218353.3.peg.201	B598_0214		Inclusion membrane protein-39	1	0.989	bi (<->)	CP103952	722	92	fig|83554.120.peg.722	NYR56_03680		Inclusion membrane protein-39
CP002586	202	316	fig|331636.7.peg.202	G5O_0215		PLF_810_00001630	PGF_00380317	hypothetical protein	204045	204995	+	bi (<->)	CP047319	733	316	fig|83554.97.peg.733	GR632_03665		hypothetical protein	1	0.997	bi (<->)	CP003794	205	316	fig|1218356.3.peg.205	B601_0213		hypothetical protein	1	0.997	bi (<->)	CP003791	202	316	fig|1218353.3.peg.202	B598_0215		hypothetical protein	1	0.997	bi (<->)	CP103952	723	316	fig|83554.120.peg.723	NYR56_03685		hypothetical protein
CP002586	203	48	fig|331636.7.peg.203	G5O_0216		PLF_810_00001663	PGF_01210675	hypothetical protein	204981	205127	-											bi (<->)	CP003794	206	48	fig|1218356.3.peg.206	B601_0214		hypothetical protein	1	0.979	bi (<->)	CP003791	203	48	fig|1218353.3.peg.203	B598_0216		hypothetical protein	1	0.979
CP002586	204	123	fig|331636.7.peg.204	G5O_0217	rpsL	PLF_810_00000099	PGF_06941403	SSU ribosomal protein S12p (S23e)	205191	205562	+	bi (<->)	CP047319	734	123	fig|83554.97.peg.734	GR632_03670		SSU ribosomal protein S12p (S23e)	0.992	0.992	bi (<->)	CP003794	207	123	fig|1218356.3.peg.207	B601_0215	rpsL	SSU ribosomal protein S12p (S23e)	1	0.992	bi (<->)	CP003791	204	123	fig|1218353.3.peg.204	B598_0217	rpsL	SSU ribosomal protein S12p (S23e)	1	0.992	bi (<->)	CP103952	724	123	fig|83554.120.peg.724	NYR56_03690	rpsL	SSU ribosomal protein S12p (S23e)
CP002586	205	157	fig|331636.7.peg.205	G5O_0218	rpsG	PLF_810_00049014	PGF_00049904	SSU ribosomal protein S7p (S5e)	205606	206079	+	bi (<->)	CP047319	735	157	fig|83554.97.peg.735	GR632_03675	rpsG	SSU ribosomal protein S7p (S5e)	0.994	0.994	bi (<->)	CP003794	208	157	fig|1218356.3.peg.208	B601_0216	rpsG	SSU ribosomal protein S7p (S5e)	0.994	0.994	bi (<->)	CP003791	205	157	fig|1218353.3.peg.205	B598_0218	rpsG	SSU ribosomal protein S7p (S5e)	0.994	0.994	bi (<->)	CP103952	725	157	fig|83554.120.peg.725	NYR56_03695	rpsG	SSU ribosomal protein S7p (S5e)
CP002586	206	694	fig|331636.7.peg.206	G5O_0219	fusA	PLF_810_00000073	PGF_00060409	Translation elongation factor G	206121	208205	+	bi (<->)	CP047319	736	694	fig|83554.97.peg.736	GR632_03680	fusA	Translation elongation factor G	1	0.999	bi (<->)	CP003794	209	694	fig|1218356.3.peg.209	B601_0217	fusA	Translation elongation factor G	1	0.999	bi (<->)	CP003791	206	694	fig|1218353.3.peg.206	B598_0219	fusA	Translation elongation factor G	1	0.999	bi (<->)	CP103952	726	694	fig|83554.120.peg.726	NYR56_03700	fusA	Translation elongation factor G
CP002586	207	105	fig|331636.7.peg.207	G5O_0220	rpsJ	PLF_810_00049026	PGF_00049828	SSU ribosomal protein S10p (S20e)	208213	208530	+	bi (<->)	CP047319	737	105	fig|83554.97.peg.737	GR632_03685	rpsJ	SSU ribosomal protein S10p (S20e)	0.99	0.99	bi (<->)	CP003794	210	105	fig|1218356.3.peg.210	B601_0218	rpsJ	SSU ribosomal protein S10p (S20e)	0.99	0.99	bi (<->)	CP003791	207	105	fig|1218353.3.peg.207	B598_0220	rpsJ	SSU ribosomal protein S10p (S20e)	0.99	0.99	bi (<->)	CP103952	727	105	fig|83554.120.peg.727	NYR56_03705	rpsJ	SSU ribosomal protein S10p (S20e)
CP002586	208	349	fig|331636.7.peg.208	G5O_0221		PLF_810_00001354	PGF_00052722	Similar to sulfite reductase [NADPH] flavoprotein alpha-component	208548	209597	+	bi (<->)	CP047319	738	349	fig|83554.97.peg.738	GR632_03690		Similar to sulfite reductase [NADPH] flavoprotein alpha-component	0.997	0.997	bi (<->)	CP003794	211	349	fig|1218356.3.peg.211	B601_0219		Similar to sulfite reductase [NADPH] flavoprotein alpha-component	0.997	0.997	bi (<->)	CP003791	208	349	fig|1218353.3.peg.208	B598_0221		Similar to sulfite reductase [NADPH] flavoprotein alpha-component	0.997	0.997	bi (<->)	CP103952	728	349	fig|83554.120.peg.728	NYR56_03710		Similar to sulfite reductase [NADPH] flavoprotein alpha-component
CP002586	209	176	fig|331636.7.peg.209	G5O_0222	ispF	PLF_810_00001234	PGF_06626131	2-C-methyl-D-erythritol 2,4-cyclodiphosphate synthase (EC 4.6.1.12)	209594	210124	-	bi (<->)	CP047319	739	176	fig|83554.97.peg.739	GR632_03695		2-C-methyl-D-erythritol 2,4-cyclodiphosphate synthase (EC 4.6.1.12)	1	0.994	bi (<->)	CP003794	212	176	fig|1218356.3.peg.212	B601_0220	ispF	2-C-methyl-D-erythritol 2,4-cyclodiphosphate synthase (EC 4.6.1.12)	1	0.994	bi (<->)	CP003791	209	176	fig|1218353.3.peg.209	B598_0222	ispF	2-C-methyl-D-erythritol 2,4-cyclodiphosphate synthase (EC 4.6.1.12)	1	0.994	bi (<->)	CP103952	729	176	fig|83554.120.peg.729	NYR56_03715	ispF	2-C-methyl-D-erythritol 2,4-cyclodiphosphate synthase (EC 4.6.1.12)
CP002586	210	135	fig|331636.7.peg.210	G5O_0223		PLF_810_00001657	PGF_00326504	hypothetical protein	210421	210828	+	bi (<->)	CP047319	740	135	fig|83554.97.peg.740	GR632_03700		FIG00494616: hypothetical protein	1	0.993	bi (<->)	CP003794	213	135	fig|1218356.3.peg.213	B601_0221		hypothetical protein	1	0.993	bi (<->)	CP003791	210	111	fig|1218353.3.peg.210	B598_0223		hypothetical protein	1	0.991	bi (<->)	CP103952	730	135	fig|83554.120.peg.730	NYR56_03720		FIG00494616: hypothetical protein
CP002586	211	106	fig|331636.7.peg.211	G5O_0225	rplU	PLF_810_00001337	PGF_10417351	LSU ribosomal protein L21p	211157	211477	+	bi (<->)	CP047319	741	106	fig|83554.97.peg.741	GR632_03710	rplU	LSU ribosomal protein L21p	1	0.991	bi (<->)	CP003794	214	106	fig|1218356.3.peg.214	B601_0223	rplU	LSU ribosomal protein L21p	1	0.991	bi (<->)	CP003791	211	106	fig|1218353.3.peg.211	B598_0225	rplU	LSU ribosomal protein L21p	1	0.991	bi (<->)	CP103952	731	106	fig|83554.120.peg.731	NYR56_03730	rplU	LSU ribosomal protein L21p
CP002586	212	82	fig|331636.7.peg.212	G5O_0226	rpmA	PLF_810_00000052	PGF_00016385	LSU ribosomal protein L27p	211508	211756	+	bi (<->)	CP047319	742	82	fig|83554.97.peg.742	GR632_03715	rpmA	LSU ribosomal protein L27p	1	0.988	bi (<->)	CP003794	215	82	fig|1218356.3.peg.215	B601_0224	rpmA	LSU ribosomal protein L27p	1	0.988	bi (<->)	CP003791	212	82	fig|1218353.3.peg.212	B598_0226	rpmA	LSU ribosomal protein L27p	1	0.988	bi (<->)	CP103952	732	82	fig|83554.120.peg.732	NYR56_03735	rpmA	LSU ribosomal protein L27p
CP002586	213	335	fig|331636.7.peg.213	G5O_0228		PLF_810_00000114	PGF_02029783	GTP-binding protein Obg	211873	212880	+	bi (<->)	CP047319	743	335	fig|83554.97.peg.743	GR632_03720	obgE	GTP-binding protein Obg	1	0.997	bi (<->)	CP003794	216	335	fig|1218356.3.peg.216	B601_0225		GTP-binding protein Obg	1	0.997	bi (<->)	CP003791	213	335	fig|1218353.3.peg.213	B598_0227		GTP-binding protein Obg	1	0.997	bi (<->)	CP103952	733	335	fig|83554.120.peg.733	NYR56_03740	obgE	GTP-binding protein Obg
CP002586	214	239	fig|331636.7.peg.214	G5O_0230		PLF_810_00060235	PGF_08228852	Zinc ABC transporter, ATP-binding protein ZnuC	213668	214387	-	bi (<->)	CP047319	745	239	fig|83554.97.peg.745	GR632_03730		Zinc ABC transporter, ATP-binding protein ZnuC	1	0.996	bi (<->)	CP003794	218	239	fig|1218356.3.peg.218	B601_0227		Zinc ABC transporter, ATP-binding protein ZnuC	1	0.996	bi (<->)	CP003791	215	239	fig|1218353.3.peg.215	B598_0229		Zinc ABC transporter, ATP-binding protein ZnuC	1	0.996	bi (<->)	CP103952	735	239	fig|83554.120.peg.735	NYR56_03750		Zinc ABC transporter, ATP-binding protein ZnuC
CP002586	215	278	fig|331636.7.peg.215	G5O_0231		PLF_810_00001170	PGF_02486076	Zinc ABC transporter, substrate-binding protein ZnuA	214384	215220	-	bi (<->)	CP047319	746	278	fig|83554.97.peg.746	GR632_03735		Zinc ABC transporter, substrate-binding protein ZnuA	0.978	0.996	bi (<->)	CP003794	219	278	fig|1218356.3.peg.219	B601_0228		Zinc ABC transporter, substrate-binding protein ZnuA	0.978	0.996	bi (<->)	CP003791	216	278	fig|1218353.3.peg.216	B598_0230		Zinc ABC transporter, substrate-binding protein ZnuA	0.978	0.996	bi (<->)	CP103952	736	278	fig|83554.120.peg.736	NYR56_03755		Zinc ABC transporter, substrate-binding protein ZnuA
CP002586	216	212	fig|331636.7.peg.216	G5O_0233		PLF_810_00001612	PGF_01291823	Thiamin-phosphate pyrophosphorylase (EC 2.5.1.3)	215812	216450	+	bi (<->)	CP047319	747	212	fig|83554.97.peg.747	GR632_03745	thiE	Thiamin-phosphate pyrophosphorylase (EC 2.5.1.3)	0.939	0.995	bi (<->)	CP003794	220	212	fig|1218356.3.peg.220	B601_0230		Thiamin-phosphate pyrophosphorylase (EC 2.5.1.3)	0.939	0.995	bi (<->)	CP003791	217	212	fig|1218353.3.peg.217	B598_0232		Thiamin-phosphate pyrophosphorylase (EC 2.5.1.3)	0.939	0.995	bi (<->)	CP103952	737	212	fig|83554.120.peg.737	NYR56_03765	thiE	Thiamin-phosphate pyrophosphorylase (EC 2.5.1.3)
CP002586	217	262	fig|331636.7.peg.217	G5O_0234	thim	PLF_810_00059051	PGF_02787474	Hydroxyethylthiazole kinase (EC 2.7.1.50)	216444	217232	+	bi (<->)	CP047319	748	262	fig|83554.97.peg.748	GR632_03750	thiM	Hydroxyethylthiazole kinase (EC 2.7.1.50)	0.908	0.996	bi (<->)	CP003794	221	262	fig|1218356.3.peg.221	B601_0231		Hydroxyethylthiazole kinase (EC 2.7.1.50)	0.908	0.996	bi (<->)	CP003791	218	262	fig|1218353.3.peg.218	B598_0233		Hydroxyethylthiazole kinase (EC 2.7.1.50)	0.908	0.996	bi (<->)	CP103952	738	262	fig|83554.120.peg.738	NYR56_03770	thiM	Hydroxyethylthiazole kinase (EC 2.7.1.50)
CP002586	218	1797	fig|331636.7.peg.218	G5O_0235		PLF_810_00001561	PGF_00034725	Polymorphic outer membrane protein	217354	222747	-	bi (<->)	CP047319	749	1798	fig|83554.97.peg.749	GR632_03755		Polymorphic outer membrane protein	0.966	0.999	bi (<->)	CP003794	222	1798	fig|1218356.3.peg.222	B601_0232		Polymorphic outer membrane protein	0.966	0.999	bi (<->)	CP003791	219	1798	fig|1218353.3.peg.219	B598_0234		Polymorphic outer membrane protein	0.966	0.999	bi (<->)	CP103952	739	1798	fig|83554.120.peg.739	NYR56_03775		Polymorphic outer membrane protein
CP002586	219	933	fig|331636.7.peg.219	G5O_0236		PLF_810_00001729	PGF_00181716	hypothetical protein	222947	225748	-	bi (<->)	CP047319	750	933	fig|83554.97.peg.750	GR632_03760		hypothetical protein	0.999	0.999	bi (<->)	CP003794	223	933	fig|1218356.3.peg.223	B601_0233		hypothetical protein	0.999	0.999	bi (<->)	CP003791	220	933	fig|1218353.3.peg.220	B598_0235		hypothetical protein	0.998	0.999	bi (<->)	CP103952	740	933	fig|83554.120.peg.740	NYR56_03780		hypothetical protein
CP002586	220	100	fig|331636.7.peg.220	G5O_0237		PLF_810_00001119	PGF_00218363	hypothetical protein	225969	226271	-	bi (<->)	CP047319	751	100	fig|83554.97.peg.751	GR632_03765		hypothetical protein	1	0.99	bi (<->)	CP003794	224	100	fig|1218356.3.peg.224	B601_0234		hypothetical protein	1	0.99	bi (<->)	CP003791	221	100	fig|1218353.3.peg.221	B598_0236		hypothetical protein	1	0.99	bi (<->)	CP103952	741	100	fig|83554.120.peg.741	NYR56_03785		hypothetical protein
CP002586	221	59	fig|331636.7.peg.221	G5O_0238		PLF_810_00001574	PGF_00383751	hypothetical protein	226294	226473	-	bi (<->)	CP047319	752	117	fig|83554.97.peg.752	GR632_03770		hypothetical protein	0.983	0.496	bi (<->)	CP003794	225	95	fig|1218356.3.peg.225	B601_0235		hypothetical protein	0.983	0.611	bi (<->)	CP003791	222	59	fig|1218353.3.peg.222	B598_0237		hypothetical protein	1	0.983	bi (<->)	CP103952	742	117	fig|83554.120.peg.742	NYR56_03790		hypothetical protein
CP002586	222	449	fig|331636.7.peg.222	G5O_0239		PLF_810_00001521	PGF_01843012	Sodium:alanine symporter family protein	226850	228199	-	bi (<->)	CP047319	753	449	fig|83554.97.peg.753	GR632_03775		Sodium:alanine symporter family protein	0.998	0.998	bi (<->)	CP003794	226	449	fig|1218356.3.peg.226	B601_0236		Sodium:alanine symporter family protein	1	0.998	bi (<->)	CP003791	223	449	fig|1218353.3.peg.223	B598_0238		Sodium:alanine symporter family protein	1	0.998	bi (<->)	CP103952	743	449	fig|83554.120.peg.743	NYR56_03795		Sodium:alanine symporter family protein
CP002586	223	165	fig|331636.7.peg.223	G5O_0240	lspA	PLF_810_00001144	PGF_10049472	Lipoprotein signal peptidase (EC 3.4.23.36)	228266	228763	-	bi (<->)	CP047319	754	165	fig|83554.97.peg.754	GR632_03780		Lipoprotein signal peptidase (EC 3.4.23.36)	1	0.994	bi (<->)	CP003794	227	165	fig|1218356.3.peg.227	B601_0237	lspA	Lipoprotein signal peptidase (EC 3.4.23.36)	1	0.994	bi (<->)	CP003791	224	165	fig|1218353.3.peg.224	B598_0239	lspA	Lipoprotein signal peptidase (EC 3.4.23.36)	1	0.994	bi (<->)	CP103952	744	165	fig|83554.120.peg.744	NYR56_03800	lspA	Lipoprotein signal peptidase (EC 3.4.23.36)
CP002586	224	124	fig|331636.7.peg.224	G5O_0241		PLF_810_00000145	PGF_12905003	RNA polymerase-binding transcription factor DksA	228769	229143	-	bi (<->)	CP047319	755	124	fig|83554.97.peg.755	GR632_03785		RNA polymerase-binding transcription factor DksA	1	0.992	bi (<->)	CP003794	228	124	fig|1218356.3.peg.228	B601_0238		RNA polymerase-binding transcription factor DksA	1	0.992	bi (<->)	CP003791	225	124	fig|1218353.3.peg.225	B598_0240		RNA polymerase-binding transcription factor DksA	1	0.992	bi (<->)	CP103952	745	124	fig|83554.120.peg.745	NYR56_03805		RNA polymerase-binding transcription factor DksA
CP002586	225	152	fig|331636.7.peg.225	G5O_0242	nrdR	PLF_810_00000061	PGF_00048643	Ribonucleotide reductase transcriptional regulator NrdR	229173	229631	-	bi (<->)	CP047319	756	152	fig|83554.97.peg.756	GR632_03790	nrdR	Ribonucleotide reductase transcriptional regulator NrdR	1	0.993	bi (<->)	CP003794	229	152	fig|1218356.3.peg.229	B601_0239	nrdR	Ribonucleotide reductase transcriptional regulator NrdR	1	0.993	bi (<->)	CP003791	226	152	fig|1218353.3.peg.226	B598_0241	nrdR	Ribonucleotide reductase transcriptional regulator NrdR	1	0.993	bi (<->)	CP103952	746	152	fig|83554.120.peg.746	NYR56_03810	nrdR	Ribonucleotide reductase transcriptional regulator NrdR
CP002586	226	197	fig|331636.7.peg.226	G5O_0243	ribE	PLF_810_00001349	PGF_03751076	Riboflavin synthase eubacterial/eukaryotic (EC 2.5.1.9)	229849	230442	+	bi (<->)	CP047319	757	197	fig|83554.97.peg.757	GR632_03795		Riboflavin synthase eubacterial/eukaryotic (EC 2.5.1.9)	1	0.995	bi (<->)	CP003794	230	197	fig|1218356.3.peg.230	B601_0240	ribE	Riboflavin synthase eubacterial/eukaryotic (EC 2.5.1.9)	1	0.995	bi (<->)	CP003791	227	197	fig|1218353.3.peg.227	B598_0242	ribE	Riboflavin synthase eubacterial/eukaryotic (EC 2.5.1.9)	1	0.995	bi (<->)	CP103952	747	197	fig|83554.120.peg.747	NYR56_03815		Riboflavin synthase eubacterial/eukaryotic (EC 2.5.1.9)
CP002586	227	274	fig|331636.7.peg.227	G5O_0244		PLF_810_00001467	PGF_00049461	SAM-dependent methyltransferase	230455	231279	+	bi (<->)	CP047319	758	274	fig|83554.97.peg.758	GR632_03800		SAM-dependent methyltransferase	0.996	0.996	bi (<->)	CP003794	231	274	fig|1218356.3.peg.231	B601_0241	rrm11	SAM-dependent methyltransferase	0.996	0.996	bi (<->)	CP003791	228	274	fig|1218353.3.peg.228	B598_0243	rrm11	SAM-dependent methyltransferase	0.996	0.996	bi (<->)	CP103952	748	274	fig|83554.120.peg.748	NYR56_03820		SAM-dependent methyltransferase
CP002586	228	265	fig|331636.7.peg.228	G5O_0245		PLF_810_00001210	PGF_00053777	RNA methyltransferase DR1017	231267	232064	+	bi (<->)	CP047319	759	265	fig|83554.97.peg.759	GR632_03805		RNA methyltransferase DR1017	1	0.996	bi (<->)	CP003794	232	265	fig|1218356.3.peg.232	B601_0242		RNA methyltransferase DR1017	1	0.996	bi (<->)	CP003791	229	265	fig|1218353.3.peg.229	B598_0244		RNA methyltransferase DR1017	1	0.996	bi (<->)	CP103952	749	265	fig|83554.120.peg.749	NYR56_03825		RNA methyltransferase DR1017
CP002586	229	367	fig|331636.7.peg.229	G5O_0246	lpxK	PLF_810_00001472	PGF_08244241	Tetraacyldisaccharide 4'-kinase (EC 2.7.1.130)	232316	233419	+	bi (<->)	CP047319	760	367	fig|83554.97.peg.760	GR632_03810		Tetraacyldisaccharide 4'-kinase (EC 2.7.1.130)	0.995	0.997	bi (<->)	CP003794	233	367	fig|1218356.3.peg.233	B601_0243	lpxK	Tetraacyldisaccharide 4'-kinase (EC 2.7.1.130)	0.995	0.997	bi (<->)	CP003791	230	367	fig|1218353.3.peg.230	B598_0245	lpxK	Tetraacyldisaccharide 4'-kinase (EC 2.7.1.130)	0.995	0.997	bi (<->)	CP103952	750	367	fig|83554.120.peg.750	NYR56_03830	lpxK	Tetraacyldisaccharide 4'-kinase (EC 2.7.1.130)
CP002586	230	422	fig|331636.7.peg.230	G5O_0247	gltP	PLF_810_00000093	PGF_04805734	Proton/glutamate symporter @ Sodium/glutamate symporter	233423	234691	+	bi (<->)	CP047319	761	422	fig|83554.97.peg.761	GR632_03815		Proton/glutamate symporter @ Sodium/glutamate symporter	1	0.998	bi (<->)	CP003794	234	422	fig|1218356.3.peg.234	B601_0244		Proton/glutamate symporter @ Sodium/glutamate symporter	1	0.998	bi (<->)	CP003791	231	422	fig|1218353.3.peg.231	B598_0246		Proton/glutamate symporter @ Sodium/glutamate symporter	1	0.998	bi (<->)	CP103952	751	422	fig|83554.120.peg.751	NYR56_03835		Proton/glutamate symporter @ Sodium/glutamate symporter
CP002586	231	389	fig|331636.7.peg.231	G5O_0248		PLF_810_00000111	PGF_08187772	Dihydrolipoamide acetyltransferase component (E2) of acetoin dehydrogenase complex (EC 2.3.1.12)	234704	235873	+	bi (<->)	CP047319	762	389	fig|83554.97.peg.762	GR632_03820		Dihydrolipoamide acetyltransferase component (E2) of acetoin dehydrogenase complex (EC 2.3.1.12)	1	0.997	bi (<->)	CP003794	235	389	fig|1218356.3.peg.235	B601_0245		Dihydrolipoamide acetyltransferase component (E2) of acetoin dehydrogenase complex (EC 2.3.1.12)	1	0.997	bi (<->)	CP003791	232	389	fig|1218353.3.peg.232	B598_0247		Dihydrolipoamide acetyltransferase component (E2) of acetoin dehydrogenase complex (EC 2.3.1.12)	1	0.997	bi (<->)	CP103952	752	389	fig|83554.120.peg.752	NYR56_03840		Dihydrolipoamide acetyltransferase component (E2) of acetoin dehydrogenase complex (EC 2.3.1.12)
CP002586	232	329	fig|331636.7.peg.232	G5O_0249		PLF_810_00048967	PGF_00420903	D-arabinose-5-phosphate isomerase (EC 5.3.1.13)	235905	236894	+	bi (<->)	CP047319	763	329	fig|83554.97.peg.763	GR632_03825		D-arabinose-5-phosphate isomerase (EC 5.3.1.13)	0.994	0.997	bi (<->)	CP003794	236	329	fig|1218356.3.peg.236	B601_0246		D-arabinose-5-phosphate isomerase (EC 5.3.1.13)	0.994	0.997	bi (<->)	CP003791	233	329	fig|1218353.3.peg.233	B598_0248		D-arabinose-5-phosphate isomerase (EC 5.3.1.13)	0.994	0.997	bi (<->)	CP103952	753	329	fig|83554.120.peg.753	NYR56_03845		D-arabinose-5-phosphate isomerase (EC 5.3.1.13)
CP002586	233	254	fig|331636.7.peg.233	G5O_0250		PLF_810_00000046	PGF_00003510	FIG137478: Hypothetical protein	237310	238074	-	bi (<->)	CP047319	764	254	fig|83554.97.peg.764	GR632_03835		FIG137478: Hypothetical protein	1	0.996	bi (<->)	CP003794	237	254	fig|1218356.3.peg.237	B601_0247		FIG137478: Hypothetical protein	1	0.996	bi (<->)	CP003791	234	254	fig|1218353.3.peg.234	B598_0249		FIG137478: Hypothetical protein	1	0.996	bi (<->)	CP103952	754	254	fig|83554.120.peg.754	NYR56_03855		FIG137478: Hypothetical protein
CP002586	234	356	fig|331636.7.peg.234	G5O_0251		PLF_810_00001594	PGF_00239857	hypothetical protein	238536	239606	-	bi (<->)	CP047319	766	359	fig|83554.97.peg.766	GR632_03840		hypothetical protein	0.873	0.986	bi (<->)	CP003794	239	359	fig|1218356.3.peg.239	B601_0249		hypothetical protein	0.873	0.986	bi (<->)	CP003791	236	359	fig|1218353.3.peg.236	B598_0251		hypothetical protein	0.873	0.986	bi (<->)	CP103952	756	359	fig|83554.120.peg.756	NYR56_03860		hypothetical protein
CP002586	235	61	fig|331636.7.peg.235	G5O_0252		PLF_810_00001879	PGF_01210778	hypothetical protein	239703	239888	-	bi (<->)	CP047319	767	113	fig|83554.97.peg.767	GR632_03845		hypothetical protein	0.692	0.451																					bi (<->)	CP103952	757	113	fig|83554.120.peg.757	NYR56_03865		hypothetical protein
CP002586	236	43	fig|331636.7.peg.236	G5O_0253		PLF_810_00001780	PGF_01210712	hypothetical protein	239911	240042	+											bi (<->)	CP003794	240	44	fig|1218356.3.peg.240	B601_0250		hypothetical protein	0.767	0.955	bi (<->)	CP003791	237	44	fig|1218353.3.peg.237	B598_0252		hypothetical protein	0.767	0.955
CP002586	237	221	fig|331636.7.peg.237	G5O_0254	hemD	PLF_810_00001525	PGF_01052212	Uroporphyrinogen-III synthase (EC 4.2.1.75)	240089	240754	-	bi (<->)	CP047319	768	231	fig|83554.97.peg.768	GR632_03850		Uroporphyrinogen-III synthase (EC 4.2.1.75)	0.86	0.952	bi (<->)	CP003794	241	231	fig|1218356.3.peg.241	B601_0251		Uroporphyrinogen-III synthase (EC 4.2.1.75)	0.86	0.952	bi (<->)	CP003791	238	231	fig|1218353.3.peg.238	B598_0253		Uroporphyrinogen-III synthase (EC 4.2.1.75)	0.86	0.952	bi (<->)	CP103952	758	231	fig|83554.120.peg.758	NYR56_03870		Uroporphyrinogen-III synthase (EC 4.2.1.75)
CP002586	238	497	fig|331636.7.peg.238	G5O_0255	glyA	PLF_810_00000069	PGF_05622318	Serine hydroxymethyltransferase (EC 2.1.2.1)	241069	242562	+	bi (<->)	CP047319	769	497	fig|83554.97.peg.769	GR632_03855		Serine hydroxymethyltransferase (EC 2.1.2.1)	0.984	0.998	bi (<->)	CP003794	242	497	fig|1218356.3.peg.242	B601_0252	glyA	Serine hydroxymethyltransferase (EC 2.1.2.1)	0.984	0.998	bi (<->)	CP003791	239	497	fig|1218353.3.peg.239	B598_0254	glyA	Serine hydroxymethyltransferase (EC 2.1.2.1)	0.984	0.998	bi (<->)	CP103952	759	497	fig|83554.120.peg.759	NYR56_03875		Serine hydroxymethyltransferase (EC 2.1.2.1)
CP002586	239	192	fig|331636.7.peg.239	G5O_0256		PLF_810_00000082	PGF_00285620	ATP-dependent Clp protease proteolytic subunit ClpP (EC 3.4.21.92)	242582	243160	+	bi (<->)	CP047319	770	192	fig|83554.97.peg.770	GR632_03860		ATP-dependent Clp protease proteolytic subunit ClpP (EC 3.4.21.92)	0.99	0.995	bi (<->)	CP003794	243	192	fig|1218356.3.peg.243	B601_0253		ATP-dependent Clp protease proteolytic subunit ClpP (EC 3.4.21.92)	0.99	0.995	bi (<->)	CP003791	240	192	fig|1218353.3.peg.240	B598_0255		ATP-dependent Clp protease proteolytic subunit ClpP (EC 3.4.21.92)	0.99	0.995	bi (<->)	CP103952	760	192	fig|83554.120.peg.760	NYR56_03880		ATP-dependent Clp protease proteolytic subunit ClpP (EC 3.4.21.92)
CP002586	240	260	fig|331636.7.peg.240	G5O_0257	dapF	PLF_810_00001326	PGF_00853991	Diaminopimelate epimerase (EC 5.1.1.7)	243129	243911	+	bi (<->)	CP047319	771	253	fig|83554.97.peg.771	GR632_03865		Diaminopimelate epimerase (EC 5.1.1.7)	0.988	0.996	bi (<->)	CP003794	244	260	fig|1218356.3.peg.244	B601_0254	dapF	Diaminopimelate epimerase (EC 5.1.1.7)	0.988	0.996	bi (<->)	CP003791	241	260	fig|1218353.3.peg.241	B598_0256	dapF	Diaminopimelate epimerase (EC 5.1.1.7)	0.988	0.996	bi (<->)	CP103952	761	253	fig|83554.120.peg.761	NYR56_03885	dapF	Diaminopimelate epimerase (EC 5.1.1.7)
CP002586	241	330	fig|331636.7.peg.241	G5O_0258		PLF_810_00000142	PGF_00003132	FIG047466: hypothetical protein	244046	245038	+	bi (<->)	CP047319	772	330	fig|83554.97.peg.772	GR632_03870		FIG047466: hypothetical protein	1	0.997	bi (<->)	CP003794	245	330	fig|1218356.3.peg.245	B601_0255		FIG047466: hypothetical protein	1	0.997	bi (<->)	CP003791	242	330	fig|1218353.3.peg.242	B598_0257		FIG047466: hypothetical protein	1	0.997	bi (<->)	CP103952	762	330	fig|83554.120.peg.762	NYR56_03890		FIG047466: hypothetical protein
CP002586	242	218	fig|331636.7.peg.242	G5O_0259		PLF_810_00001451	PGF_01187824	Demethylmenaquinone methyltransferase (EC 2.1.1.163)	245043	245699	-	bi (<->)	CP047319	773	230	fig|83554.97.peg.773	GR632_03875	ubiE	Demethylmenaquinone methyltransferase (EC 2.1.1.163)	1	0.943	bi (<->)	CP003794	246	216	fig|1218356.3.peg.246	B601_0256		Demethylmenaquinone methyltransferase (EC 2.1.1.163)	1	0.931	bi (<->)	CP003791	243	230	fig|1218353.3.peg.243	B598_0258		Demethylmenaquinone methyltransferase (EC 2.1.1.163)	1	0.943	bi (<->)	CP103952	763	230	fig|83554.120.peg.763	NYR56_03895	ubiE	Demethylmenaquinone methyltransferase (EC 2.1.1.163)
CP002586	243	260	fig|331636.7.peg.243	G5O_0260		PLF_810_00001497	PGF_00417810	Chorismate dehydratase (EC 4.2.1.151)	245710	246492	-	bi (<->)	CP047319	774	260	fig|83554.97.peg.774	GR632_03880		Chorismate dehydratase (EC 4.2.1.151)	1	0.996	bi (<->)	CP003794	247	248	fig|1218356.3.peg.247	B601_0257		Chorismate dehydratase (EC 4.2.1.151)	1	0.968	bi (<->)	CP003791	244	260	fig|1218353.3.peg.244	B598_0259		Chorismate dehydratase (EC 4.2.1.151)	1	0.996	bi (<->)	CP103952	764	260	fig|83554.120.peg.764	NYR56_03900		Chorismate dehydratase (EC 4.2.1.151)
CP002586	244	370	fig|331636.7.peg.244	G5O_0261		PLF_810_00001321	PGF_00053078	Aminodeoxyfutalosine synthase (EC 2.5.1.120)	246465	247577	-	bi (<->)	CP047319	775	370	fig|83554.97.peg.775	GR632_03885		Aminodeoxyfutalosine synthase (EC 2.5.1.120)	0.986	0.997	bi (<->)	CP003794	248	370	fig|1218356.3.peg.248	B601_0258		Aminodeoxyfutalosine synthase (EC 2.5.1.120)	0.986	0.997	bi (<->)	CP003791	245	370	fig|1218353.3.peg.245	B598_0260		Aminodeoxyfutalosine synthase (EC 2.5.1.120)	0.984	0.997	bi (<->)	CP103952	765	370	fig|83554.120.peg.765	NYR56_03905		Aminodeoxyfutalosine synthase (EC 2.5.1.120)
CP002586	245	72	fig|331636.7.peg.245	G5O_0262		PLF_810_00001333	PGF_00013096	Hypothetical membrane-associated protein CTA_0465	247546	247764	-	bi (<->)	CP047319	776	72	fig|83554.97.peg.776	GR632_03890		Hypothetical membrane-associated protein CTA_0465	0.986	0.986	bi (<->)	CP003794	249	72	fig|1218356.3.peg.249	B601_0259		Hypothetical membrane-associated protein CTA_0465	0.986	0.986	bi (<->)	CP003791	246	72	fig|1218353.3.peg.246	B598_0261		Hypothetical membrane-associated protein CTA_0465	0.986	0.986	bi (<->)	CP103952	766	72	fig|83554.120.peg.766	NYR56_03910		Hypothetical membrane-associated protein CTA_0465
CP002586	246	620	fig|331636.7.peg.246	G5O_0263		PLF_810_00001437	PGF_00401964	ortholog of Bordetella pertussis (BX470248) BP2101	247798	249660	-	bi (<->)	CP047319	777	634	fig|83554.97.peg.777	GR632_03895		ortholog of Bordetella pertussis (BX470248) BP2101	1	0.976	bi (<->)	CP003794	250	642	fig|1218356.3.peg.250	B601_0260		ortholog of Bordetella pertussis (BX470248) BP2101	1	0.964	bi (<->)	CP003791	247	634	fig|1218353.3.peg.247	B598_0262		ortholog of Bordetella pertussis (BX470248) BP2101	1	0.976	bi (<->)	CP103952	767	634	fig|83554.120.peg.767	NYR56_03915		ortholog of Bordetella pertussis (BX470248) BP2101
CP002586	247	116	fig|331636.7.peg.247	G5O_0264		PLF_810_00000972	PGF_01978719	Anti-sigma B factor antagonist RsbV	249723	250073	-	bi (<->)	CP047319	778	116	fig|83554.97.peg.778	GR632_03900		Anti-sigma B factor antagonist RsbV	1	0.991	bi (<->)	CP003794	251	116	fig|1218356.3.peg.251	B601_0261		Anti-sigma B factor antagonist RsbV	1	0.991	bi (<->)	CP003791	248	116	fig|1218353.3.peg.248	B598_0263		Anti-sigma B factor antagonist RsbV	1	0.991	bi (<->)	CP103952	768	116	fig|83554.120.peg.768	NYR56_03920		Anti-sigma B factor antagonist RsbV
CP002586	248	374	fig|331636.7.peg.248	G5O_0265		PLF_810_00000982	PGF_02818638	Hemolysins and related proteins containing CBS domains	250189	251313	-	bi (<->)	CP047319	779	374	fig|83554.97.peg.779	GR632_03905		Hemolysins and related proteins containing CBS domains	1	0.997	bi (<->)	CP003794	252	374	fig|1218356.3.peg.252	B601_0262		Hemolysins and related proteins containing CBS domains	1	0.997	bi (<->)	CP003791	249	374	fig|1218353.3.peg.249	B598_0264		Hemolysins and related proteins containing CBS domains	1	0.997	bi (<->)	CP103952	769	374	fig|83554.120.peg.769	NYR56_03925		Hemolysins and related proteins containing CBS domains
CP002586	249	158	fig|331636.7.peg.249	G5O_0266		PLF_810_00001147	PGF_00020361	Metal-dependent hydrolase YbeY, involved in rRNA and/or ribosome maturation and assembly	251315	251791	-	bi (<->)	CP047319	780	158	fig|83554.97.peg.780	GR632_03910	ybeY	Metal-dependent hydrolase YbeY, involved in rRNA and/or ribosome maturation and assembly	1	0.994	bi (<->)	CP003794	253	158	fig|1218356.3.peg.253	B601_0263		Metal-dependent hydrolase YbeY, involved in rRNA and/or ribosome maturation and assembly	1	0.994	bi (<->)	CP003791	250	158	fig|1218353.3.peg.250	B598_0265		Metal-dependent hydrolase YbeY, involved in rRNA and/or ribosome maturation and assembly	1	0.994	bi (<->)	CP103952	770	158	fig|83554.120.peg.770	NYR56_03930	ybeY	Metal-dependent hydrolase YbeY, involved in rRNA and/or ribosome maturation and assembly
CP002586	250	53	fig|331636.7.peg.250	G5O_0267		PLF_810_00000106	PGF_00113415	hypothetical protein	251810	251971	-	bi (<->)	CP047319	781	53	fig|83554.97.peg.781	GR632_03915		hypothetical protein	1	0.981	bi (<->)	CP003794	254	53	fig|1218356.3.peg.254	B601_0264		hypothetical protein	1	0.981	bi (<->)	CP003791	251	53	fig|1218353.3.peg.251			hypothetical protein	1	0.981	bi (<->)	CP103952	771	53	fig|83554.120.peg.771	NYR56_03935		hypothetical protein
CP002586	251	53	fig|331636.7.peg.251	G5O_0268		PLF_810_00008647	PGF_01215430	hypothetical protein	251989	252150	-	bi (<->)	CP047319	782	53	fig|83554.97.peg.782	GR632_03920		hypothetical protein	1	0.981	bi (<->)	CP003794	255	41	fig|1218356.3.peg.255	B601_0265		hypothetical protein	1	0.976	bi (<->)	CP003791	252	41	fig|1218353.3.peg.252	B598_0267		hypothetical protein	1	0.976	bi (<->)	CP103952	772	53	fig|83554.120.peg.772	NYR56_03940		hypothetical protein
CP002586	252	221	fig|331636.7.peg.252	G5O_0269		PLF_810_00000277	PGF_01283099	Uncharacterized membrane anchored protein Mext_4159	252268	252933	-	bi (<->)	CP047319	783	221	fig|83554.97.peg.783	GR632_03925		Uncharacterized membrane anchored protein Mext_4159	1	0.995	bi (<->)	CP003794	256	221	fig|1218356.3.peg.256	B601_0266		Uncharacterized membrane anchored protein Mext_4159	1	0.995	bi (<->)	CP003791	253	221	fig|1218353.3.peg.253	B598_0268		Uncharacterized membrane anchored protein Mext_4159	1	0.995	bi (<->)	CP103952	773	221	fig|83554.120.peg.773	NYR56_03945		Uncharacterized membrane anchored protein Mext_4159
CP002586	253	190	fig|331636.7.peg.253	G5O_0270		PLF_810_00001189	PGF_04198961	DNA-3-methyladenine glycosylase II (EC 3.2.2.21)	253117	253689	-	bi (<->)	CP047319	784	168	fig|83554.97.peg.784			DNA-3-methyladenine glycosylase II (EC 3.2.2.21)	0.869	0.946	bi (<->)	CP003794	257	190	fig|1218356.3.peg.257	B601_0267		DNA-3-methyladenine glycosylase II (EC 3.2.2.21)	1	0.995	bi (<->)	CP003791	254	190	fig|1218353.3.peg.254	B598_0269		DNA-3-methyladenine glycosylase II (EC 3.2.2.21)	1	0.995	bi (<->)	CP103952	774	190	fig|83554.120.peg.774	NYR56_03950		DNA-3-methyladenine glycosylase II (EC 3.2.2.21)
CP002586	254	681	fig|331636.7.peg.254	G5O_0271		PLF_810_00001009	PGF_04962192	3'-to-5' exoribonuclease RNase R	253689	255734	-	bi (<->)	CP047319	785	681	fig|83554.97.peg.785	GR632_03935		3'-to-5' exoribonuclease RNase R	0.965	0.999	bi (<->)	CP003794	259	567	fig|1218356.3.peg.259	B601_0269		3'-to-5' exoribonuclease RNase R	0.995	0.991	bi (<->)	CP003791	255	681	fig|1218353.3.peg.255	B598_0270		3'-to-5' exoribonuclease RNase R	0.997	0.999	bi (<->)	CP103952	775	681	fig|83554.120.peg.775	NYR56_03955		3'-to-5' exoribonuclease RNase R
CP002586	255	659	fig|331636.7.peg.255	G5O_0273	dnaK	PLF_810_00000007	PGF_10357457	Chaperone protein DnaK	255891	257870	-	bi (<->)	CP047319	786	658	fig|83554.97.peg.786	GR632_03940	dnaK	Chaperone protein DnaK	0.988	0.998	bi (<->)	CP003794	260	374	fig|1218356.3.peg.260	B601_0270		Chaperone protein DnaK	1	0.997	bi (<->)	CP003791	256	659	fig|1218353.3.peg.256	B598_0271	dnaK	Chaperone protein DnaK	1	0.998	bi (<->)	CP103952	776	659	fig|83554.120.peg.776	NYR56_03960	dnaK	Chaperone protein DnaK
CP002586	256	191	fig|331636.7.peg.256	G5O_0274	grpE	PLF_810_00002551	PGF_03751823	Heat shock protein GrpE	257896	258471	-	bi (<->)	CP047319	787	191	fig|83554.97.peg.787	GR632_03945	grpE	Heat shock protein GrpE	0.953	0.995	bi (<->)	CP003794	262	191	fig|1218356.3.peg.262	B601_0272		Heat shock protein GrpE	1	0.995	bi (<->)	CP003791	257	191	fig|1218353.3.peg.257	B598_0272		Heat shock protein GrpE	1	0.995	bi (<->)	CP103952	777	191	fig|83554.120.peg.777	NYR56_03965		Heat shock protein GrpE
CP002586	257	386	fig|331636.7.peg.257	G5O_0275	hrcA	PLF_810_00001017	PGF_01867628	Heat-inducible transcription repressor HrcA	258468	259628	-	bi (<->)	CP047319	788	386	fig|83554.97.peg.788	GR632_03950	hrcA	Heat-inducible transcription repressor HrcA	0.971	0.995	bi (<->)	CP003794	263	386	fig|1218356.3.peg.263	B601_0273	hrcA	Heat-inducible transcription repressor HrcA	0.997	0.997	bi (<->)	CP003791	258	386	fig|1218353.3.peg.258	B598_0273	hrcA	Heat-inducible transcription repressor HrcA	0.997	0.997	bi (<->)	CP103952	778	386	fig|83554.120.peg.778	NYR56_03970	hrcA	Heat-inducible transcription repressor HrcA
CP002586	258	577	fig|331636.7.peg.258	G5O_0276	proS	PLF_810_00060236	PGF_00037588	Prolyl-tRNA synthetase (EC 6.1.1.15), bacterial type	259737	261470	-	bi (<->)	CP047319	789	577	fig|83554.97.peg.789	GR632_03955		Prolyl-tRNA synthetase (EC 6.1.1.15), bacterial type	0.941	0.997	bi (<->)	CP003794	264	577	fig|1218356.3.peg.264	B601_0274	proS	Prolyl-tRNA synthetase (EC 6.1.1.15), bacterial type	0.995	0.998	bi (<->)	CP003791	259	577	fig|1218353.3.peg.259	B598_0274	proS	Prolyl-tRNA synthetase (EC 6.1.1.15), bacterial type	0.995	0.998	bi (<->)	CP103952	779	577	fig|83554.120.peg.779	NYR56_03975		Prolyl-tRNA synthetase (EC 6.1.1.15), bacterial type
CP002586	259	398	fig|331636.7.peg.259	G5O_0277		PLF_810_00001628	PGF_00387687	hypothetical protein	261737	262933	+	bi (<->)	CP047319	790	398	fig|83554.97.peg.790	GR632_03960		hypothetical protein	0.829	0.997	bi (<->)	CP003794	265	398	fig|1218356.3.peg.265	B601_0275		hypothetical protein	0.992	0.997	bi (<->)	CP003791	260	398	fig|1218353.3.peg.260	B598_0275		hypothetical protein	0.992	0.997	bi (<->)	CP103952	780	398	fig|83554.120.peg.780	NYR56_03980		hypothetical protein
CP002586	260	314	fig|331636.7.peg.260	G5O_0278		PLF_810_00001579	PGF_00167046	hypothetical protein	263040	263984	+	bi (<->)	CP047319	791	314	fig|83554.97.peg.791	GR632_03965		hypothetical protein	0.939	0.997	bi (<->)	CP003794	266	314	fig|1218356.3.peg.266	B601_0276		hypothetical protein	1	0.997	bi (<->)	CP003791	261	314	fig|1218353.3.peg.261	B598_0276		hypothetical protein	1	0.997	bi (<->)	CP103952	781	314	fig|83554.120.peg.781	NYR56_03985		hypothetical protein
CP002586	261	92	fig|331636.7.peg.261	G5O_0279		PLF_810_00001643	PGF_00198859	hypothetical protein	263989	264267	+	bi (<->)	CP047319	792	96	fig|83554.97.peg.792	GR632_03970		hypothetical protein	0.88	0.948	bi (<->)	CP003794	267	92	fig|1218356.3.peg.267	B601_0277		hypothetical protein	0.989	0.989	bi (<->)	CP003791	262	92	fig|1218353.3.peg.262	B598_0277		hypothetical protein	0.989	0.989	bi (<->)	CP103952	782	92	fig|83554.120.peg.782	NYR56_03990		hypothetical protein
CP002586	262	347	fig|331636.7.peg.262	G5O_0280		PLF_810_00001276	PGF_00005840	ABC transporter, substrate-binding protein (cluster 15, trp?)	264264	265307	-	bi (<->)	CP047319	793	347	fig|83554.97.peg.793	GR632_03975		ABC transporter, substrate-binding protein (cluster 15, trp?)	0.963	0.997	bi (<->)	CP003794	268	347	fig|1218356.3.peg.268	B601_0278		ABC transporter, substrate-binding protein (cluster 15, trp?)	1	0.997	bi (<->)	CP003791	263	347	fig|1218353.3.peg.263	B598_0278		ABC transporter, substrate-binding protein (cluster 15, trp?)	1	0.997	bi (<->)	CP103952	783	347	fig|83554.120.peg.783	NYR56_03995		ABC transporter, substrate-binding protein (cluster 15, trp?)
CP002586	263	398	fig|331636.7.peg.263	G5O_0281		PLF_810_00001461	PGF_00015963	L,L-diaminopimelate aminotransferase (EC 2.6.1.83)	265304	266500	-	bi (<->)	CP047319	794	398	fig|83554.97.peg.794	GR632_03980		L,L-diaminopimelate aminotransferase (EC 2.6.1.83)	0.932	0.997	bi (<->)	CP003794	269	398	fig|1218356.3.peg.269	B601_0279	dapL	L,L-diaminopimelate aminotransferase (EC 2.6.1.83)	1	0.997	bi (<->)	CP003791	264	398	fig|1218353.3.peg.264	B598_0279	dapL	L,L-diaminopimelate aminotransferase (EC 2.6.1.83)	1	0.997	bi (<->)	CP103952	784	398	fig|83554.120.peg.784	NYR56_04000		L,L-diaminopimelate aminotransferase (EC 2.6.1.83)
CP002586	264	47	fig|331636.7.peg.264			PLF_810_00001772	PGF_00262453	hypothetical protein	266463	266606	+											bi (<->)	CP003794	270	47	fig|1218356.3.peg.270			hypothetical protein	1	0.979	bi (<->)	CP003791	265	47	fig|1218353.3.peg.265			hypothetical protein	1	0.979
CP002586	265	256	fig|331636.7.peg.265	G5O_0282		PLF_810_00001571	PGF_00233407	hypothetical protein	266765	267535	+	bi (<->)	CP047319	795	254	fig|83554.97.peg.795	GR632_03985		hypothetical protein	0.778	0.996	bi (<->)	CP003794	271	256	fig|1218356.3.peg.271	B601_0280		hypothetical protein	0.977	0.996	bi (<->)	CP003791	266	256	fig|1218353.3.peg.266	B598_0280		hypothetical protein	0.977	0.996	bi (<->)	CP103952	785	256	fig|83554.120.peg.785	NYR56_04005		hypothetical protein
CP002586	266	411	fig|331636.7.peg.266	G5O_0283		PLF_810_00001001	PGF_00328086	hypothetical protein	267969	269204	+	bi (<->)	CP047319	796	411	fig|83554.97.peg.796	GR632_03990		hypothetical protein	0.961	0.998	bi (<->)	CP003794	272	411	fig|1218356.3.peg.272	B601_0281		hypothetical protein	1	0.998	bi (<->)	CP003791	267	411	fig|1218353.3.peg.267	B598_0281		hypothetical protein	1	0.998	bi (<->)	CP103952	786	411	fig|83554.120.peg.786	NYR56_04010		hypothetical protein
CP002586	267	694	fig|331636.7.peg.267	G5O_0284		PLF_810_00001302	PGF_00123930	hypothetical protein	269205	271289	-	bi (<->)	CP047319	797	694	fig|83554.97.peg.797	GR632_03995		hypothetical protein	0.951	0.999	bi (<->)	CP003794	273	694	fig|1218356.3.peg.273	B601_0282		hypothetical protein	0.999	0.999	bi (<->)	CP003791	268	694	fig|1218353.3.peg.268	B598_0282		hypothetical protein	0.999	0.999	bi (<->)	CP103952	787	694	fig|83554.120.peg.787	NYR56_04015		hypothetical protein
CP002586	268	289	fig|331636.7.peg.268	G5O_0285		PLF_810_00000013	PGF_08225224	hypothetical protein	271437	272306	+	bi (<->)	CP047319	798	289	fig|83554.97.peg.798	GR632_04005		hypothetical protein	0.972	0.997	bi (<->)	CP003794	274	289	fig|1218356.3.peg.274	B601_0283		hypothetical protein	0.997	0.997	bi (<->)	CP003791	269	198	fig|1218353.3.peg.269	B598_0283		hypothetical protein	0.995	0.995	bi (<->)	CP103952	788	289	fig|83554.120.peg.788	NYR56_04020		hypothetical protein
CP002586	269	110	fig|331636.7.peg.269	G5O_0286		PLF_810_00060497	PGF_00404817	Bis(5'-nucleosyl)-tetraphosphatase (asymmetrical) (EC 3.6.1.17)	272303	272635	+	bi (<->)	CP047319	799	110	fig|83554.97.peg.799	GR632_04010		Bis(5'-nucleosyl)-tetraphosphatase (asymmetrical) (EC 3.6.1.17)	0.945	0.991	bi (<->)	CP003794	275	110	fig|1218356.3.peg.275	B601_0284		Bis(5'-nucleosyl)-tetraphosphatase (asymmetrical) (EC 3.6.1.17)	1	0.991	bi (<->)	CP003791	271	110	fig|1218353.3.peg.271	B598_0285		Bis(5'-nucleosyl)-tetraphosphatase (asymmetrical) (EC 3.6.1.17)	1	0.991	bi (<->)	CP103952	789	110	fig|83554.120.peg.789	NYR56_04025		Bis(5'-nucleosyl)-tetraphosphatase (asymmetrical) (EC 3.6.1.17)
CP002586	270	545	fig|331636.7.peg.270	G5O_0287		PLF_810_00001527	PGF_08225224	hypothetical protein	272659	274296	+	bi (<->)	CP047319	800	545	fig|83554.97.peg.800	GR632_04015		hypothetical protein	0.938	0.978	bi (<->)	CP003794	276	562	fig|1218356.3.peg.276	B601_0285		hypothetical protein	0.994	0.968	bi (<->)	CP003791	272	562	fig|1218353.3.peg.272	B598_0286		hypothetical protein	0.996	0.968	bi (<->)	CP103952	790	545	fig|83554.120.peg.790	NYR56_04030		hypothetical protein
CP002586	271	87	fig|331636.7.peg.271	G5O_0288		PLF_810_00001712	PGF_00104701	hypothetical protein	274285	274548	-	bi (<->)	CP047319	801	87	fig|83554.97.peg.801	GR632_04020		hypothetical protein	0.747	0.989	bi (<->)	CP003794	277	87	fig|1218356.3.peg.277	B601_0286		hypothetical protein	1	0.989	bi (<->)	CP003791	273	87	fig|1218353.3.peg.273	B598_0287		hypothetical protein	1	0.989	bi (<->)	CP103952	791	87	fig|83554.120.peg.791	NYR56_04035		FIG00494282: hypothetical protein
CP002586	272	444	fig|331636.7.peg.272	G5O_0289		PLF_810_00060514	PGF_00871301	sodium-solute symporter, putative	274898	276232	+	bi (<->)	CP047319	802	444	fig|83554.97.peg.802	GR632_04025		sodium-solute symporter, putative	0.928	0.998	bi (<->)	CP003794	278	444	fig|1218356.3.peg.278	B601_0287		sodium-solute symporter, putative	1	0.998	bi (<->)	CP003791	274	444	fig|1218353.3.peg.274	B598_0288		sodium-solute symporter, putative	1	0.998	bi (<->)	CP103952	792	444	fig|83554.120.peg.792	NYR56_04040		sodium-solute symporter, putative
CP002586	273	66	fig|331636.7.peg.273	G5O_0290		PLF_810_00060241	PGF_00365512	hypothetical protein	276315	276515	-	bi (<->)	CP047319	803	66	fig|83554.97.peg.803	GR632_04030		hypothetical protein	1	0.985	bi (<->)	CP003794	279	66	fig|1218356.3.peg.279	B601_0288		hypothetical protein	1	0.985	bi (<->)	CP003791	275	66	fig|1218353.3.peg.275	B598_0289		hypothetical protein	1	0.985	bi (<->)	CP103952	793	66	fig|83554.120.peg.793	NYR56_04045		hypothetical protein
CP002586	274	229	fig|331636.7.peg.274	G5O_0291	aroF	PLF_810_00001385	PGF_00070550	2-keto-3-deoxy-D-arabino-heptulosonate-7-phosphate synthase I beta (EC 2.5.1.54)	276733	277422	-	bi (<->)	CP047319	804	280	fig|83554.97.peg.804	GR632_04035	aroF	2-keto-3-deoxy-D-arabino-heptulosonate-7-phosphate synthase I beta (EC 2.5.1.54)	0.996	0.814	bi (<->)	CP003794	280	229	fig|1218356.3.peg.280	B601_0289	aroG	2-keto-3-deoxy-D-arabino-heptulosonate-7-phosphate synthase I beta (EC 2.5.1.54)	1	0.996	bi (<->)	CP003791	276	229	fig|1218353.3.peg.276	B598_0290	aroG	2-keto-3-deoxy-D-arabino-heptulosonate-7-phosphate synthase I beta (EC 2.5.1.54)	1	0.996	bi (<->)	CP103952	794	280	fig|83554.120.peg.794	NYR56_04050	aroF	2-keto-3-deoxy-D-arabino-heptulosonate-7-phosphate synthase I beta (EC 2.5.1.54)
CP002586	275	1171	fig|331636.7.peg.275	G5O_0292		PLF_810_00001618	PGF_08225224	hypothetical protein	277594	281109	-	bi (<->)	CP047319	805	1045	fig|83554.97.peg.805	GR632_04040		hypothetical protein	0.933	0.943	bi (<->)	CP003794	281	1045	fig|1218356.3.peg.281	B601_0290		hypothetical protein	0.932	0.943	bi (<->)	CP003791	277	1045	fig|1218353.3.peg.277	B598_0291		hypothetical protein	0.933	0.943	bi (<->)	CP103952	795	1105	fig|83554.120.peg.795	NYR56_04055		hypothetical protein
CP002586	276	258	fig|331636.7.peg.276	G5O_0293		PLF_810_00001320	PGF_05873585	ABC transporter, substrate-binding protein (cluster 3, basic aa/glutamine/opines)	281245	282021	+	bi (<->)	CP047319	806	258	fig|83554.97.peg.806	GR632_04045		ABC transporter, substrate-binding protein (cluster 3, basic aa/glutamine/opines)	1	0.996	bi (<->)	CP003794	282	258	fig|1218356.3.peg.282	B601_0291	artJ	ABC transporter, substrate-binding protein (cluster 3, basic aa/glutamine/opines)	1	0.996	bi (<->)	CP003791	278	258	fig|1218353.3.peg.278	B598_0292	artJ	ABC transporter, substrate-binding protein (cluster 3, basic aa/glutamine/opines)	1	0.996	bi (<->)	CP103952	796	258	fig|83554.120.peg.796	NYR56_04060		ABC transporter, substrate-binding protein (cluster 3, basic aa/glutamine/opines)
CP002586	277	234	fig|331636.7.peg.277	G5O_0294		PLF_810_00001458	PGF_00014026	Inclusion membrane protein-38	282189	282893	+	bi (<->)	CP047319	807	234	fig|83554.97.peg.807	GR632_04050		Inclusion membrane protein-38	0.996	0.996	bi (<->)	CP003794	283	234	fig|1218356.3.peg.283	B601_0292		Inclusion membrane protein-38	0.996	0.996	bi (<->)	CP003791	279	234	fig|1218353.3.peg.279	B598_0293		Inclusion membrane protein-38	0.996	0.996	bi (<->)	CP103952	797	234	fig|83554.120.peg.797	NYR56_04065		Inclusion membrane protein-38
CP002586	278	273	fig|331636.7.peg.278	G5O_0295		PLF_810_00001556	PGF_07175005	Metal-dependent hydrolases of the beta-lactamase superfamily I; PhnP protein	282943	283764	+	bi (<->)	CP047319	808	273	fig|83554.97.peg.808	GR632_04055		Metal-dependent hydrolases of the beta-lactamase superfamily I; PhnP protein	0.996	0.996	bi (<->)	CP003794	284	273	fig|1218356.3.peg.284	B601_0293		Metal-dependent hydrolases of the beta-lactamase superfamily I; PhnP protein	0.996	0.996	bi (<->)	CP003791	280	273	fig|1218353.3.peg.280	B598_0294		Metal-dependent hydrolases of the beta-lactamase superfamily I; PhnP protein	0.996	0.996	bi (<->)	CP103952	798	273	fig|83554.120.peg.798	NYR56_04070		Metal-dependent hydrolases of the beta-lactamase superfamily I; PhnP protein
CP002586	279	462	fig|331636.7.peg.279	G5O_0296		PLF_810_00000212	PGF_00007028	Ribosome LSU-associated GTP-binding protein HflX	283768	285156	+	bi (<->)	CP047319	809	462	fig|83554.97.peg.809	GR632_04060	hflX	Ribosome LSU-associated GTP-binding protein HflX	0.998	0.998	bi (<->)	CP003794	285	462	fig|1218356.3.peg.285	B601_0294	hflX	Ribosome LSU-associated GTP-binding protein HflX	0.998	0.998	bi (<->)	CP003791	281	462	fig|1218353.3.peg.281	B598_0295	hflX	Ribosome LSU-associated GTP-binding protein HflX	0.998	0.998	bi (<->)	CP103952	799	462	fig|83554.120.peg.799	NYR56_04075	hflX	Ribosome LSU-associated GTP-binding protein HflX
CP002586	280	422	fig|331636.7.peg.280	G5O_0297		PLF_810_00001054	PGF_00413298	tRNA t(6)A37-methylthiotransferase (EC 2.8.4.5)	285267	286535	+	bi (<->)	CP047319	810	422	fig|83554.97.peg.810	GR632_04065	mtaB	tRNA t(6)A37-methylthiotransferase (EC 2.8.4.5)	0.995	0.998	bi (<->)	CP003794	286	422	fig|1218356.3.peg.286	B601_0295		tRNA t(6)A37-methylthiotransferase (EC 2.8.4.5)	0.995	0.998	bi (<->)	CP003791	282	422	fig|1218353.3.peg.282	B598_0296		tRNA t(6)A37-methylthiotransferase (EC 2.8.4.5)	0.995	0.998	bi (<->)	CP103952	800	422	fig|83554.120.peg.800	NYR56_04080	mtaB	tRNA t(6)A37-methylthiotransferase (EC 2.8.4.5)
CP002586	281	316	fig|331636.7.peg.281	G5O_0298		PLF_810_00001050	PGF_04866870	hypothetical protein	286580	287530	+	bi (<->)	CP047319	811	332	fig|83554.97.peg.811	GR632_04070		hypothetical protein	0.997	0.949	bi (<->)	CP003794	287	316	fig|1218356.3.peg.287	B601_0296		hypothetical protein	1	0.997	bi (<->)	CP003791	283	332	fig|1218353.3.peg.283	B598_0297		hypothetical protein	1	0.949	bi (<->)	CP103952	801	332	fig|83554.120.peg.801	NYR56_04085		hypothetical protein
CP002586	282	727	fig|331636.7.peg.282	G5O_0299	glgB	PLF_810_00000931	PGF_09031534	1,4-alpha-glucan (glycogen) branching enzyme, GH-13-type (EC 2.4.1.18)	287543	289726	+	bi (<->)	CP047319	812	727	fig|83554.97.peg.812	GR632_04075	glgB	1,4-alpha-glucan (glycogen) branching enzyme, GH-13-type (EC 2.4.1.18)	1	0.999	bi (<->)	CP003794	288	727	fig|1218356.3.peg.288	B601_0297	glgB	1,4-alpha-glucan (glycogen) branching enzyme, GH-13-type (EC 2.4.1.18)	1	0.999	bi (<->)	CP003791	284	727	fig|1218353.3.peg.284	B598_0298	glgB	1,4-alpha-glucan (glycogen) branching enzyme, GH-13-type (EC 2.4.1.18)	1	0.999	bi (<->)	CP103952	802	727	fig|83554.120.peg.802	NYR56_04090	glgB	1,4-alpha-glucan (glycogen) branching enzyme, GH-13-type (EC 2.4.1.18)
CP002586	283	591	fig|331636.7.peg.283	G5O_0300		PLF_810_00001675	PGF_00014025	Inclusion membrane protein-37	289849	291624	+	bi (<->)	CP047319	813	591	fig|83554.97.peg.813	GR632_04080		Inclusion membrane protein-37	0.998	0.998	bi (<->)	CP003794	289	591	fig|1218356.3.peg.289	B601_0298		Inclusion membrane protein-37	0.997	0.998	bi (<->)	CP003791	285	591	fig|1218353.3.peg.285	B598_0299		Inclusion membrane protein-37	0.998	0.998	bi (<->)	CP103952	803	591	fig|83554.120.peg.803	NYR56_04095		Inclusion membrane protein-37
CP002586	284	676	fig|331636.7.peg.284	G5O_0301		PLF_810_00001619	PGF_00350951	hypothetical protein	291814	293844	+	bi (<->)	CP047319	814	676	fig|83554.97.peg.814	GR632_04085		hypothetical protein	0.994	0.999	bi (<->)	CP003794	290	676	fig|1218356.3.peg.290	B601_0299		hypothetical protein	0.997	0.999	bi (<->)	CP003791	286	676	fig|1218353.3.peg.286	B598_0300		hypothetical protein	0.997	0.999	bi (<->)	CP103952	804	676	fig|83554.120.peg.804	NYR56_04100		hypothetical protein
CP002586	285	1000	fig|331636.7.peg.285	G5O_0302		PLF_810_00001677	PGF_00034728	Polymorphic outer membrane protein	293895	296897	-	bi (<->)	CP047319	815	998	fig|83554.97.peg.815	GR632_04090		Polymorphic outer membrane protein	0.864	0.999	bi (<->)	CP003794	291	998	fig|1218356.3.peg.291	B601_0300		Polymorphic outer membrane protein	0.865	0.999	bi (<->)	CP003791	287	998	fig|1218353.3.peg.287	B598_0301		Polymorphic outer membrane protein	0.865	0.999	bi (<->)	CP103952	805	998	fig|83554.120.peg.805	NYR56_04105		Polymorphic outer membrane protein
CP002586	286	961	fig|331636.7.peg.286	G5O_0303		PLF_810_00001514	PGF_00034728	Polymorphic outer membrane protein	296919	299804	-	bi (<->)	CP047319	816	961	fig|83554.97.peg.816	GR632_04095		Polymorphic outer membrane protein	0.944	0.999	bi (<->)	CP003794	292	961	fig|1218356.3.peg.292	B601_0301		Polymorphic outer membrane protein	0.945	0.999	bi (<->)	CP003791	288	961	fig|1218353.3.peg.288	B598_0302		Polymorphic outer membrane protein	0.944	0.999	bi (<->)	CP103952	806	961	fig|83554.120.peg.806	NYR56_04110		Polymorphic outer membrane protein
CP002586	287	57	fig|331636.7.peg.287			PLF_810_00001818	PGF_01210734	hypothetical protein	299944	300117	+
CP002586	288	354	fig|331636.7.peg.288	G5O_0304		PLF_810_00001725	PGF_00034726	Polymorphic outer membrane protein	300071	301135	-	bi (<->)	CP047319	817	354	fig|83554.97.peg.817	GR632_04100		Polymorphic outer membrane protein	0.994	0.997	bi (<->)	CP003794	293	354	fig|1218356.3.peg.293	B601_0302		Polymorphic outer membrane protein	0.994	0.997	bi (<->)	CP003791	289	354	fig|1218353.3.peg.289	B598_0303		Polymorphic outer membrane protein	0.994	0.997	bi (<->)	CP103952	807	354	fig|83554.120.peg.807	NYR56_04115		Polymorphic outer membrane protein
CP002586	289	38	fig|331636.7.peg.289			PLF_810_00001706	PGF_01210680	hypothetical protein	301203	301319	+	bi (<->)	CP047319	818	38	fig|83554.97.peg.818			hypothetical protein	1	0.974	bi (<->)	CP003794	294	38	fig|1218356.3.peg.294	B601_0303		hypothetical protein	1	0.974	bi (<->)	CP003791	290	38	fig|1218353.3.peg.290	B598_0304		hypothetical protein	1	0.974
CP002586	290	984	fig|331636.7.peg.290	G5O_0305		PLF_810_00001476	PGF_02898742	hypothetical protein	301596	304550	-	bi (<->)	CP047319	819	984	fig|83554.97.peg.819	GR632_04105		hypothetical protein	0.949	0.999	bi (<->)	CP003794	295	984	fig|1218356.3.peg.295	B601_0304		hypothetical protein	0.949	0.999	bi (<->)	CP003791	291	984	fig|1218353.3.peg.291	B598_0305		hypothetical protein	0.949	0.999	bi (<->)	CP103952	808	984	fig|83554.120.peg.808	NYR56_04120		hypothetical protein
CP002586	291	1043	fig|331636.7.peg.291	G5O_0307		PLF_810_00001528	PGF_08225224	hypothetical protein	304576	307707	-	bi (<->)	CP047319	820	1039	fig|83554.97.peg.820	GR632_04110		hypothetical protein	0.935	0.999	bi (<->)	CP003794	296	1039	fig|1218356.3.peg.296	B601_0305		hypothetical protein	0.934	0.999	bi (<->)	CP003791	292	1039	fig|1218353.3.peg.292	B598_0306		hypothetical protein	0.935	0.999	bi (<->)	CP103952	809	1039	fig|83554.120.peg.809	NYR56_04125		hypothetical protein
CP002586	292	38	fig|331636.7.peg.292	G5O_0308		PLF_810_00001811	PGF_01210727	hypothetical protein	307832	307948	+
CP002586	293	868	fig|331636.7.peg.293	G5O_0309		PLF_810_00060499	PGF_01215937	hypothetical protein	307940	310546	-	bi (<->)	CP047319	821	854	fig|83554.97.peg.821	GR632_04115		hypothetical protein	0.996	0.999	bi (<->)	CP003794	297	851	fig|1218356.3.peg.297	B601_0306		hypothetical protein	0.996	0.999	bi (<->)	CP003791	293	851	fig|1218353.3.peg.293	B598_0307		hypothetical protein	0.996	0.999	bi (<->)	CP103952	810	854	fig|83554.120.peg.810	NYR56_04130		hypothetical protein
CP002586	294	705	fig|331636.7.peg.294			PLF_810_00001620	PGF_08225224	hypothetical protein	310751	312868	-	bi (<->)	CP047319	822	944	fig|83554.97.peg.822	GR632_04120		hypothetical protein	0.993	0.746	bi (<->)	CP003794	298	944	fig|1218356.3.peg.298	B601_0307		hypothetical protein	0.994	0.746	bi (<->)	CP003791	294	944	fig|1218353.3.peg.294	B598_0308		hypothetical protein	0.993	0.746	bi (<->)	CP103952	811	705	fig|83554.120.peg.811	NYR56_04135		hypothetical protein
CP002586	295	208	fig|331636.7.peg.295			PLF_810_00002136	PGF_08225224	hypothetical protein	312960	313586	-																															bi (<->)	CP103952	812	207	fig|83554.120.peg.812	NYR56_04140		polymorphic outer membrane protein
CP002586	296	840	fig|331636.7.peg.296	G5O_0312		PLF_810_00001023	PGF_00034728	Polymorphic outer membrane protein	313718	316240	-	bi (<->)	CP047319	823	840	fig|83554.97.peg.823	GR632_04125		Polymorphic outer membrane protein	0.996	0.999	bi (<->)	CP003794	299	539	fig|1218356.3.peg.299	B601_0308		Polymorphic outer membrane protein	0.993	0.998	bi (<->)	CP003791	295	840	fig|1218353.3.peg.295	B598_0309		Polymorphic outer membrane protein	0.996	0.999	bi (<->)	CP103952	813	840	fig|83554.120.peg.813	NYR56_04145		Polymorphic outer membrane protein
CP002586	297	844	fig|331636.7.peg.297	G5O_0313		PLF_810_00001560	PGF_00034728	Polymorphic outer membrane protein	316396	318930	-	bi (<->)	CP047319	824	849	fig|83554.97.peg.824	GR632_04130		Polymorphic outer membrane protein	0.993	0.993	bi (<->)	CP003794	301	474	fig|1218356.3.peg.301	B601_0310		Polymorphic outer membrane protein	0.996	0.998	bi (<->)	CP003791	296	844	fig|1218353.3.peg.296	B598_0310		Polymorphic outer membrane protein	0.992	0.999	bi (<->)	CP103952	814	849	fig|83554.120.peg.814	NYR56_04150		Polymorphic outer membrane protein
CP002586	298	854	fig|331636.7.peg.298	G5O_0314		PLF_810_00000001	PGF_08225224	hypothetical protein	319321	321885	-	bi (<->)	CP047319	834	847	fig|83554.97.peg.834	GR632_04160		hypothetical protein	0.829	0.999	uni (->)	CP003794	305	902	fig|1218356.3.peg.305	B601_0315		hypothetical protein	0.489	0.78	uni (->)	CP003791	299	670	fig|1218353.3.peg.299	B598_0313		hypothetical protein	0.773	0.999	bi (<->)	CP103952	816	852	fig|83554.120.peg.816	NYR56_04155		hypothetical protein
CP002586	299	843	fig|331636.7.peg.299	G5O_0315		PLF_810_00000001	PGF_08225224	hypothetical protein	322016	324547	-	uni (->)	CP047319	834	847	fig|83554.97.peg.834	GR632_04160		hypothetical protein	0.735	0.999	uni (->)	CP003794	649	481	fig|1218356.3.peg.649	B601_0671		hypothetical protein	0.701	0.973	uni (->)	CP003791	299	670	fig|1218353.3.peg.299	B598_0313		hypothetical protein	0.746	0.997	uni (->)	CP103952	139	847	fig|83554.120.peg.139	NYR56_00705		hypothetical protein
CP002586	300	847	fig|331636.7.peg.300	G5O_0316		PLF_810_00000001	PGF_08225224	hypothetical protein	324676	327219	-	uni (->)	CP047319	834	847	fig|83554.97.peg.834	GR632_04160		hypothetical protein	0.781	0.999	uni (->)	CP003794	305	902	fig|1218356.3.peg.305	B601_0315		hypothetical protein	0.453	0.843	bi (<->)	CP003791	299	670	fig|1218353.3.peg.299	B598_0313		hypothetical protein	0.933	0.997	uni (->)	CP103952	816	852	fig|83554.120.peg.816	NYR56_04155		hypothetical protein
CP002586	301	308	fig|331636.7.peg.301			PLF_810_00000001	PGF_08225224	hypothetical protein	327350	328276	-	uni (->)	CP047319	834	847	fig|83554.97.peg.834	GR632_04160		hypothetical protein	0.984	0.362	uni (->)	CP003794	650	238	fig|1218356.3.peg.650	B601_0672		hypothetical protein	0.861	0.996	bi (<->)	CP003791	300	308	fig|1218353.3.peg.300	B598_0314		hypothetical protein	0.984	0.997	uni (->)	CP103952	817	852	fig|83554.120.peg.817	NYR56_04160		hypothetical protein
CP002586	302	440	fig|331636.7.peg.302			PLF_810_00001113	PGF_08225224	hypothetical protein	328594	329916	-	uni (->)	CP047319	834	847	fig|83554.97.peg.834	GR632_04160		hypothetical protein	0.904	0.485	bi (<->)	CP003794	304	395	fig|1218356.3.peg.304	B601_0314		hypothetical protein	0.884	0.995	bi (<->)	CP003791	301	419	fig|1218353.3.peg.301	B598_0315		hypothetical protein	0.902	0.993	uni (->)	CP103952	817	852	fig|83554.120.peg.817	NYR56_04160		hypothetical protein
CP002586	303	926	fig|331636.7.peg.303	G5O_0320		PLF_810_00001421	PGF_08225224	hypothetical protein	330040	332820	-	bi (<->)	CP047319	835	926	fig|83554.97.peg.835	GR632_04165		hypothetical protein	0.995	0.999	bi (<->)	CP003794	305	902	fig|1218356.3.peg.305	B601_0315		hypothetical protein	0.994	0.999	bi (<->)	CP003791	303	898	fig|1218353.3.peg.303	B598_0317		hypothetical protein	0.994	0.999	bi (<->)	CP103952	818	926	fig|83554.120.peg.818	NYR56_04165		hypothetical protein
CP002586	304	779	fig|331636.7.peg.304			PLF_810_00003440	PGF_08225224	hypothetical protein	332964	335303	-	bi (<->)	CP047319	836	1368	fig|83554.97.peg.836	GR632_04170		hypothetical protein	0.932	0.569	bi (<->)	CP003794	306	1356	fig|1218356.3.peg.306	B601_0316		hypothetical protein	0.932	0.574	bi (<->)	CP003791	304	1356	fig|1218353.3.peg.304	B598_0318		hypothetical protein	0.932	0.574	bi (<->)	CP103952	819	1356	fig|83554.120.peg.819	NYR56_04170		hypothetical protein
CP002586	305	37	fig|331636.7.peg.305			PLF_810_00002364	PGF_01211014	hypothetical protein	335341	335454	+
CP002586	306	468	fig|331636.7.peg.306			PLF_810_00003440	PGF_08225224	hypothetical protein	335615	337021	-	uni (->)	CP047319	836	1368	fig|83554.97.peg.836	GR632_04170		hypothetical protein	0.831	0.329	uni (->)	CP003794	306	1356	fig|1218356.3.peg.306	B601_0316		hypothetical protein	0.831	0.332	uni (->)	CP003791	304	1356	fig|1218353.3.peg.304	B598_0318		hypothetical protein	0.831	0.332	uni (->)	CP103952	819	1356	fig|83554.120.peg.819	NYR56_04170		hypothetical protein
CP002586	307	91	fig|331636.7.peg.307	G5O_0323		PLF_810_00061473	PGF_00210118	Uncharacterized membrane protein YuzA	337250	337525	-	bi (<->)	CP047319	837	91	fig|83554.97.peg.837	GR632_04175		Uncharacterized membrane protein YuzA	0.989	0.989	bi (<->)	CP003794	307	91	fig|1218356.3.peg.307	B601_0317		Uncharacterized membrane protein YuzA	0.989	0.989	bi (<->)	CP003791	305	91	fig|1218353.3.peg.305	B598_0319		Uncharacterized membrane protein YuzA	0.989	0.989	bi (<->)	CP103952	820	91	fig|83554.120.peg.820	NYR56_04175		Uncharacterized membrane protein YuzA
CP002586	308	100	fig|331636.7.peg.308	G5O_0324	gatC	PLF_810_00000973	PGF_00067573	Aspartyl-tRNA(Asn) amidotransferase subunit C (EC 6.3.5.6) @ Glutamyl-tRNA(Gln) amidotransferase subunit C (EC 6.3.5.7)	337726	338028	+	bi (<->)	CP047319	838	100	fig|83554.97.peg.838	GR632_04180	gatC	Aspartyl-tRNA(Asn) amidotransferase subunit C (EC 6.3.5.6) @ Glutamyl-tRNA(Gln) amidotransferase subunit C (EC 6.3.5.7)	0.99	0.99	bi (<->)	CP003794	309	100	fig|1218356.3.peg.309	B601_0319	gatC	Aspartyl-tRNA(Asn) amidotransferase subunit C (EC 6.3.5.6) @ Glutamyl-tRNA(Gln) amidotransferase subunit C (EC 6.3.5.7)	0.99	0.99	bi (<->)	CP003791	306	100	fig|1218353.3.peg.306	B598_0320	gatC	Aspartyl-tRNA(Asn) amidotransferase subunit C (EC 6.3.5.6) @ Glutamyl-tRNA(Gln) amidotransferase subunit C (EC 6.3.5.7)	0.99	0.99	bi (<->)	CP103952	821	100	fig|83554.120.peg.821	NYR56_04180	gatC	Aspartyl-tRNA(Asn) amidotransferase subunit C (EC 6.3.5.6) @ Glutamyl-tRNA(Gln) amidotransferase subunit C (EC 6.3.5.7)
CP002586	309	491	fig|331636.7.peg.309	G5O_0325	gatA	PLF_810_00002488	PGF_06522349	Aspartyl-tRNA(Asn) amidotransferase subunit A (EC 6.3.5.6) @ Glutamyl-tRNA(Gln) amidotransferase subunit A (EC 6.3.5.7)	338050	339525	+	bi (<->)	CP047319	839	491	fig|83554.97.peg.839	GR632_04185	gatA	Aspartyl-tRNA(Asn) amidotransferase subunit A (EC 6.3.5.6) @ Glutamyl-tRNA(Gln) amidotransferase subunit A (EC 6.3.5.7)	0.994	0.998	bi (<->)	CP003794	310	491	fig|1218356.3.peg.310	B601_0320	gatA	Aspartyl-tRNA(Asn) amidotransferase subunit A (EC 6.3.5.6) @ Glutamyl-tRNA(Gln) amidotransferase subunit A (EC 6.3.5.7)	0.994	0.998	bi (<->)	CP003791	307	491	fig|1218353.3.peg.307	B598_0321	gatA	Aspartyl-tRNA(Asn) amidotransferase subunit A (EC 6.3.5.6) @ Glutamyl-tRNA(Gln) amidotransferase subunit A (EC 6.3.5.7)	0.994	0.998	bi (<->)	CP103952	822	491	fig|83554.120.peg.822	NYR56_04185	gatA	Aspartyl-tRNA(Asn) amidotransferase subunit A (EC 6.3.5.6) @ Glutamyl-tRNA(Gln) amidotransferase subunit A (EC 6.3.5.7)
CP002586	310	487	fig|331636.7.peg.310	G5O_0326		PLF_810_00000200	PGF_00067554	Aspartyl-tRNA(Asn) amidotransferase subunit B (EC 6.3.5.6) @ Glutamyl-tRNA(Gln) amidotransferase subunit B (EC 6.3.5.7)	339525	340988	+	bi (<->)	CP047319	840	487	fig|83554.97.peg.840	GR632_04190	gatB	Aspartyl-tRNA(Asn) amidotransferase subunit B (EC 6.3.5.6) @ Glutamyl-tRNA(Gln) amidotransferase subunit B (EC 6.3.5.7)	0.959	0.998	bi (<->)	CP003794	311	487	fig|1218356.3.peg.311	B601_0321	gatB	Aspartyl-tRNA(Asn) amidotransferase subunit B (EC 6.3.5.6) @ Glutamyl-tRNA(Gln) amidotransferase subunit B (EC 6.3.5.7)	0.959	0.998	bi (<->)	CP003791	308	487	fig|1218353.3.peg.308	B598_0322	gatB	Aspartyl-tRNA(Asn) amidotransferase subunit B (EC 6.3.5.6) @ Glutamyl-tRNA(Gln) amidotransferase subunit B (EC 6.3.5.7)	0.959	0.998	bi (<->)	CP103952	823	487	fig|83554.120.peg.823	NYR56_04190	gatB	Aspartyl-tRNA(Asn) amidotransferase subunit B (EC 6.3.5.6) @ Glutamyl-tRNA(Gln) amidotransferase subunit B (EC 6.3.5.7)
CP002586	311	383	fig|331636.7.peg.311	G5O_0327		PLF_810_00001549	PGF_00014011	Inclusion membrane protein-1	341109	342260	-	bi (<->)	CP047319	841	406	fig|83554.97.peg.841	GR632_04195		Inclusion membrane protein-1	0.851	0.909	bi (<->)	CP003794	312	383	fig|1218356.3.peg.312	B601_0322		Inclusion membrane protein-1	0.854	0.963	bi (<->)	CP003791	309	383	fig|1218353.3.peg.309	B598_0323		Inclusion membrane protein-1	0.851	0.963	bi (<->)	CP103952	824	383	fig|83554.120.peg.824	NYR56_04195		Inclusion membrane protein-1
CP002586	312	187	fig|331636.7.peg.312	G5O_0328		PLF_810_00001595	PGF_00014018	Inclusion membrane protein-2	342501	343064	-	bi (<->)	CP047319	842	187	fig|83554.97.peg.842	GR632_04200		Inclusion membrane protein-2	0.828	0.989	bi (<->)	CP003794	313	187	fig|1218356.3.peg.313	B601_0323		Inclusion membrane protein-2	0.828	0.989	bi (<->)	CP003791	310	187	fig|1218353.3.peg.310	B598_0324		Inclusion membrane protein-2	0.828	0.989	bi (<->)	CP103952	825	187	fig|83554.120.peg.825	NYR56_04200		Inclusion membrane protein-2
CP002586	313	316	fig|331636.7.peg.313	G5O_0329		PLF_810_00001368	PGF_00379645	hypothetical protein	343231	344181	-	bi (<->)	CP047319	843	316	fig|83554.97.peg.843	GR632_04205		hypothetical protein	0.959	0.997	bi (<->)	CP003794	314	316	fig|1218356.3.peg.314	B601_0324		hypothetical protein	0.959	0.997	bi (<->)	CP003791	311	316	fig|1218353.3.peg.311	B598_0325		hypothetical protein	0.959	0.997	bi (<->)	CP103952	826	316	fig|83554.120.peg.826	NYR56_04205		hypothetical protein
CP002586	314	300	fig|331636.7.peg.314	G5O_0330	rnhC	PLF_810_00001026	PGF_00048557	Ribonuclease HIII (EC 3.1.26.4)	344401	345303	-	bi (<->)	CP047319	844	300	fig|83554.97.peg.844	GR632_04210		Ribonuclease HIII (EC 3.1.26.4)	0.963	0.997	bi (<->)	CP003794	316	217	fig|1218356.3.peg.316	B601_0326		Ribonuclease HIII (EC 3.1.26.4)	0.962	0.977	bi (<->)	CP003791	312	300	fig|1218353.3.peg.312	B598_0326	rnhC	Ribonuclease HIII (EC 3.1.26.4)	0.963	0.997	bi (<->)	CP103952	827	300	fig|83554.120.peg.827	NYR56_04210	rnhC	Ribonuclease HIII (EC 3.1.26.4)
CP002586	315	143	fig|331636.7.peg.315	G5O_0331		PLF_810_00000115	PGF_00010708	HTH Transcriptional Regulator	345578	346009	+	bi (<->)	CP047319	845	143	fig|83554.97.peg.845	GR632_04215		HTH Transcriptional Regulator	0.986	0.993	bi (<->)	CP003794	317	143	fig|1218356.3.peg.317	B601_0327	yfgA	HTH Transcriptional Regulator	0.979	0.993	bi (<->)	CP003791	313	143	fig|1218353.3.peg.313	B598_0327	yfgA	HTH Transcriptional Regulator	0.986	0.993	bi (<->)	CP103952	828	143	fig|83554.120.peg.828	NYR56_04215		HTH Transcriptional Regulator
CP002586	316	489	fig|331636.7.peg.316	G5O_0332		PLF_810_00001726	PGF_00181676	hypothetical protein	346079	347548	-	bi (<->)	CP047319	846	484	fig|83554.97.peg.846	GR632_04220		hypothetical protein	0.753	0.998	bi (<->)	CP003794	318	466	fig|1218356.3.peg.318	B601_0328		hypothetical protein	0.868	0.998	bi (<->)	CP003791	314	484	fig|1218353.3.peg.314	B598_0328		hypothetical protein	0.753	0.998	bi (<->)	CP103952	829	479	fig|83554.120.peg.829	NYR56_04220		hypothetical protein
CP002586	317	442	fig|331636.7.peg.317	G5O_0333		PLF_810_00001217	PGF_00178948	hypothetical protein	347843	349171	-	bi (<->)	CP047319	850	174	fig|83554.97.peg.850			hypothetical protein	0.941	0.971	bi (<->)	CP003794	319	442	fig|1218356.3.peg.319	B601_0329		hypothetical protein	1	0.998	bi (<->)	CP003791	318	174	fig|1218353.3.peg.318	B598_0332		hypothetical protein	0.941	0.971	bi (<->)	CP103952	830	442	fig|83554.120.peg.830	NYR56_04225		hypothetical protein
CP002586	318	49	fig|331636.7.peg.318			PLF_810_00003512	PGF_01211583	hypothetical protein	349862	350011	+																															bi (<->)	CP103952	831	46	fig|83554.120.peg.831			hypothetical protein
CP002586	319	285	fig|331636.7.peg.319	G5O_0334		PLF_810_00001686	PGF_00264266	hypothetical protein	350017	350874	+	bi (<->)	CP047319	852	288	fig|83554.97.peg.852	GR632_04235		hypothetical protein	0.94	0.979	bi (<->)	CP003794	320	189	fig|1218356.3.peg.320	B601_0330		hypothetical protein	0.995	0.995	bi (<->)	CP003791	320	285	fig|1218353.3.peg.320	B598_0333		hypothetical protein	0.937	0.996	bi (<->)	CP103952	832	288	fig|83554.120.peg.832	NYR56_04230		hypothetical protein
CP002586	320	162	fig|331636.7.peg.320	G5O_0335		PLF_810_00000910	PGF_00114167	hypothetical protein	351055	351543	+	bi (<->)	CP047319	853	289	fig|83554.97.peg.853	GR632_04240		hypothetical protein	0.914	0.481	bi (<->)	CP003794	321	274	fig|1218356.3.peg.321	B601_0331	omp10	hypothetical protein	1	0.562	bi (<->)	CP003791	321	289	fig|1218353.3.peg.321	B598_0334	omp10	hypothetical protein	0.914	0.481	bi (<->)	CP103952	833	274	fig|83554.120.peg.833	NYR56_04235		hypothetical protein
CP002586	321	112	fig|331636.7.peg.321	G5O_0336		PLF_810_00000910	PGF_00114167	hypothetical protein	351540	351878	+	uni (->)	CP047319	853	289	fig|83554.97.peg.853	GR632_04240		hypothetical protein	0.973	0.381	uni (->)	CP003794	321	274	fig|1218356.3.peg.321	B601_0331	omp10	hypothetical protein	1	0.405	uni (->)	CP003791	321	289	fig|1218353.3.peg.321	B598_0334	omp10	hypothetical protein	0.973	0.381	uni (->)	CP103952	833	274	fig|83554.120.peg.833	NYR56_04235		hypothetical protein
CP002586	322	700	fig|331636.7.peg.322	G5O_0338		PLF_810_00001078	PGF_05864899	Uncharacterized protein YyaL	352379	354481	+	bi (<->)	CP047319	854	700	fig|83554.97.peg.854	GR632_04250		Uncharacterized protein YyaL	0.969	0.999	bi (<->)	CP003794	322	683	fig|1218356.3.peg.322	B601_0333		Uncharacterized protein YyaL	0.999	0.999	bi (<->)	CP003791	322	683	fig|1218353.3.peg.322	B598_0336		Uncharacterized protein YyaL	0.966	0.999	bi (<->)	CP103952	834	700	fig|83554.120.peg.834	NYR56_04245		Uncharacterized protein YyaL
CP002586	323	361	fig|331636.7.peg.323	G5O_0339		PLF_810_00001223	PGF_08225224	hypothetical protein	354593	355678	+	bi (<->)	CP047319	855	361	fig|83554.97.peg.855	GR632_04255		hypothetical protein	0.956	0.997	bi (<->)	CP003794	323	361	fig|1218356.3.peg.323	B601_0334		hypothetical protein	1	0.997	bi (<->)	CP003791	323	361	fig|1218353.3.peg.323	B598_0337		hypothetical protein	0.956	0.997	bi (<->)	CP103952	835	361	fig|83554.120.peg.835	NYR56_04250		hypothetical protein
CP002586	324	278	fig|331636.7.peg.324	G5O_0340	ksgA	PLF_810_00001413	PGF_00049827	SSU rRNA (adenine(1518)-N(6)/adenine(1519)-N(6))-dimethyltransferase (EC 2.1.1.182)	355687	356523	+	bi (<->)	CP047319	856	278	fig|83554.97.peg.856	GR632_04260	rsmA	SSU rRNA (adenine(1518)-N(6)/adenine(1519)-N(6))-dimethyltransferase (EC 2.1.1.182)	0.996	0.996	bi (<->)	CP003794	324	278	fig|1218356.3.peg.324	B601_0335	ksgA	SSU rRNA (adenine(1518)-N(6)/adenine(1519)-N(6))-dimethyltransferase (EC 2.1.1.182)	0.996	0.996	bi (<->)	CP003791	324	278	fig|1218353.3.peg.324	B598_0338	ksgA	SSU rRNA (adenine(1518)-N(6)/adenine(1519)-N(6))-dimethyltransferase (EC 2.1.1.182)	0.996	0.996	bi (<->)	CP103952	836	278	fig|83554.120.peg.836	NYR56_04255	rsmA	SSU rRNA (adenine(1518)-N(6)/adenine(1519)-N(6))-dimethyltransferase (EC 2.1.1.182)
CP002586	325	644	fig|331636.7.peg.325	G5O_0341	dxs	PLF_810_00001085	PGF_00426115	1-deoxy-D-xylulose 5-phosphate synthase (EC 2.2.1.7)	356987	358921	-	bi (<->)	CP047319	858	644	fig|83554.97.peg.858	GR632_04265		1-deoxy-D-xylulose 5-phosphate synthase (EC 2.2.1.7)	0.998	0.998	bi (<->)	CP003794	325	644	fig|1218356.3.peg.325	B601_0336	dxs	1-deoxy-D-xylulose 5-phosphate synthase (EC 2.2.1.7)	0.998	0.998	bi (<->)	CP003791	325	644	fig|1218353.3.peg.325	B598_0339	dxs	1-deoxy-D-xylulose 5-phosphate synthase (EC 2.2.1.7)	0.998	0.998	bi (<->)	CP103952	838	644	fig|83554.120.peg.838	NYR56_04265		1-deoxy-D-xylulose 5-phosphate synthase (EC 2.2.1.7)
CP002586	326	84	fig|331636.7.peg.326	G5O_0342		PLF_810_00001737	PGF_00311319	hypothetical protein	358918	359172	-	bi (<->)	CP047319	859	84	fig|83554.97.peg.859	GR632_04270		FIG00493845: hypothetical protein	1	0.988	bi (<->)	CP003794	326	84	fig|1218356.3.peg.326	B601_0337		hypothetical protein	1	0.988	bi (<->)	CP003791	326	84	fig|1218353.3.peg.326	B598_0340		hypothetical protein	1	0.988	bi (<->)	CP103952	839	84	fig|83554.120.peg.839	NYR56_04270		FIG00493845: hypothetical protein
CP002586	327	75	fig|331636.7.peg.327	G5O_0343	xseB	PLF_810_00001095	PGF_05076104	Exodeoxyribonuclease VII small subunit (EC 3.1.11.6)	359187	359414	-	bi (<->)	CP047319	860	75	fig|83554.97.peg.860	GR632_04275		Exodeoxyribonuclease VII small subunit (EC 3.1.11.6)	0.987	0.987	bi (<->)	CP003794	327	75	fig|1218356.3.peg.327	B601_0338		Exodeoxyribonuclease VII small subunit (EC 3.1.11.6)	0.987	0.987	bi (<->)	CP003791	327	75	fig|1218353.3.peg.327	B598_0341		Exodeoxyribonuclease VII small subunit (EC 3.1.11.6)	0.987	0.987	bi (<->)	CP103952	840	75	fig|83554.120.peg.840	NYR56_04275		Exodeoxyribonuclease VII small subunit (EC 3.1.11.6)
CP002586	328	555	fig|331636.7.peg.328	G5O_0344		PLF_810_00000915	PGF_00425024	Exodeoxyribonuclease VII large subunit (EC 3.1.11.6)	359418	361085	-	bi (<->)	CP047319	861	555	fig|83554.97.peg.861	GR632_04280		Exodeoxyribonuclease VII large subunit (EC 3.1.11.6)	1	0.998	bi (<->)	CP003794	328	555	fig|1218356.3.peg.328	B601_0339	xseA	Exodeoxyribonuclease VII large subunit (EC 3.1.11.6)	1	0.998	bi (<->)	CP003791	328	555	fig|1218353.3.peg.328	B598_0342	xseA	Exodeoxyribonuclease VII large subunit (EC 3.1.11.6)	1	0.998	bi (<->)	CP103952	841	555	fig|83554.120.peg.841	NYR56_04280	xseA	Exodeoxyribonuclease VII large subunit (EC 3.1.11.6)
CP002586	329	254	fig|331636.7.peg.329	G5O_0345	tpiA	PLF_810_00001076	PGF_04574228	Triosephosphate isomerase (EC 5.3.1.1)	361216	361980	+	bi (<->)	CP047319	862	254	fig|83554.97.peg.862	GR632_04285		Triosephosphate isomerase (EC 5.3.1.1)	0.992	0.996	bi (<->)	CP003794	329	254	fig|1218356.3.peg.329	B601_0340	tpiA	Triosephosphate isomerase (EC 5.3.1.1)	0.996	0.996	bi (<->)	CP003791	329	254	fig|1218353.3.peg.329	B598_0343	tpiA	Triosephosphate isomerase (EC 5.3.1.1)	0.992	0.996	bi (<->)	CP103952	842	254	fig|83554.120.peg.842	NYR56_04285	tpiA	Triosephosphate isomerase (EC 5.3.1.1)
CP002586	330	41	fig|331636.7.peg.330			PLF_810_00059235	PGF_01216059	hypothetical protein	362063	362188	+	bi (<->)	CP047319	863	41	fig|83554.97.peg.863			hypothetical protein	1	0.976	bi (<->)	CP003794	330	41	fig|1218356.3.peg.330	B601_0341		hypothetical protein	1	0.976	bi (<->)	CP003791	330	41	fig|1218353.3.peg.330	B598_0344		hypothetical protein	1	0.976	bi (<->)	CP103952	843	41	fig|83554.120.peg.843			hypothetical protein
CP002586	331	104	fig|331636.7.peg.331	G5O_0346		PLF_810_00001204	PGF_10456344	Protein translocase membrane subunit SecG	362254	362568	+	bi (<->)	CP047319	864	104	fig|83554.97.peg.864	GR632_04290	secG	Protein translocase membrane subunit SecG	1	0.99	bi (<->)	CP003794	331	74	fig|1218356.3.peg.331	B601_0342	secG	Protein translocase membrane subunit SecG	1	0.986	bi (<->)	CP003791	331	74	fig|1218353.3.peg.331	B598_0345	secG	Protein translocase membrane subunit SecG	1	0.986	bi (<->)	CP103952	844	104	fig|83554.120.peg.844	NYR56_04290	secG	Protein translocase membrane subunit SecG
CP002586	332	49	fig|331636.7.peg.332			PLF_810_00001744	PGF_01210697	hypothetical protein	362651	362800	+	bi (<->)	CP047319	865	49	fig|83554.97.peg.865			FIG00494263: hypothetical protein	1	0.98	bi (<->)	CP003794	332	49	fig|1218356.3.peg.332	B601_0343		hypothetical protein	1	0.98	bi (<->)	CP003791	332	49	fig|1218353.3.peg.332	B598_0346		hypothetical protein	1	0.98	bi (<->)	CP103952	845	49	fig|83554.120.peg.845			FIG00494263: hypothetical protein
CP002586	333	184	fig|331636.7.peg.333	G5O_0347	def	PLF_810_00060314	PGF_00030655	Peptide deformylase (EC 3.5.1.88)	362823	363377	+	bi (<->)	CP047319	866	184	fig|83554.97.peg.866	GR632_04295		Peptide deformylase (EC 3.5.1.88)	1	0.995	bi (<->)	CP003794	333	184	fig|1218356.3.peg.333	B601_0344	def	Peptide deformylase (EC 3.5.1.88)	1	0.995	bi (<->)	CP003791	333	184	fig|1218353.3.peg.333	B598_0347	def	Peptide deformylase (EC 3.5.1.88)	1	0.995	bi (<->)	CP103952	846	184	fig|83554.120.peg.846	NYR56_04295	def	Peptide deformylase (EC 3.5.1.88)
CP002586	334	698	fig|331636.7.peg.334	G5O_0348		PLF_810_00000942	PGF_08225224	hypothetical protein	363458	365554	-	bi (<->)	CP047319	867	698	fig|83554.97.peg.867	GR632_04300		hypothetical protein	0.999	0.999	bi (<->)	CP003794	334	698	fig|1218356.3.peg.334	B601_0345		hypothetical protein	1	0.999	bi (<->)	CP003791	334	698	fig|1218353.3.peg.334	B598_0348		hypothetical protein	0.999	0.999	bi (<->)	CP103952	847	698	fig|83554.120.peg.847	NYR56_04300		hypothetical protein
CP002586	335	568	fig|331636.7.peg.335	G5O_0349		PLF_810_00001172	PGF_00858828	hypothetical protein	365564	367270	-	bi (<->)	CP047319	868	568	fig|83554.97.peg.868	GR632_04305		hypothetical protein	0.996	0.998	bi (<->)	CP003794	335	568	fig|1218356.3.peg.335	B601_0346		hypothetical protein	0.998	0.998	bi (<->)	CP003791	335	568	fig|1218353.3.peg.335	B598_0349		hypothetical protein	0.996	0.998	bi (<->)	CP103952	848	568	fig|83554.120.peg.848	NYR56_04305		hypothetical protein
CP002586	336	196	fig|331636.7.peg.336	G5O_0350	maf	PLF_810_00001563	PGF_08843714	Septum formation protein Maf	367252	367842	-	bi (<->)	CP047319	869	196	fig|83554.97.peg.869	GR632_04310	maf	Septum formation protein Maf	1	0.995	bi (<->)	CP003794	336	196	fig|1218356.3.peg.336	B601_0347	maf	Septum formation protein Maf	1	0.995	bi (<->)	CP003791	336	196	fig|1218353.3.peg.336	B598_0350	maf	Septum formation protein Maf	1	0.995	bi (<->)	CP103952	849	196	fig|83554.120.peg.849	NYR56_04310		Septum formation protein Maf
CP002586	337	541	fig|331636.7.peg.337	G5O_0351		PLF_810_00001040	PGF_00766022	Bis-ABC ATPase YbiT	367884	369509	-	bi (<->)	CP047319	870	533	fig|83554.97.peg.870	GR632_04315		Bis-ABC ATPase YbiT	0.998	0.998	bi (<->)	CP003794	337	533	fig|1218356.3.peg.337	B601_0348	ybiT	Bis-ABC ATPase YbiT	0.998	0.998	bi (<->)	CP003791	337	533	fig|1218353.3.peg.337	B598_0351	ybiT	Bis-ABC ATPase YbiT	0.998	0.998	bi (<->)	CP103952	850	533	fig|83554.120.peg.850	NYR56_04315		Bis-ABC ATPase YbiT
CP002586	338	312	fig|331636.7.peg.338	G5O_0352		PLF_810_00000964	PGF_04835795	Site-specific tyrosine recombinase XerC	369526	370464	-	bi (<->)	CP047319	871	312	fig|83554.97.peg.871	GR632_04320		Site-specific tyrosine recombinase XerC	1	0.997	bi (<->)	CP003794	340	196	fig|1218356.3.peg.340	B601_0351		Site-specific tyrosine recombinase XerC	0.99	0.985	bi (<->)	CP003791	338	312	fig|1218353.3.peg.338	B598_0352		Site-specific tyrosine recombinase XerC	1	0.997	bi (<->)	CP103952	851	312	fig|83554.120.peg.851	NYR56_04320		Site-specific tyrosine recombinase XerC
CP002586	339	306	fig|331636.7.peg.339	G5O_0353	rnz	PLF_810_00000124	PGF_07097873	Ribonuclease Z (EC 3.1.26.11)	370509	371429	-	bi (<->)	CP047319	872	306	fig|83554.97.peg.872	GR632_04325		Ribonuclease Z (EC 3.1.26.11)	1	0.997	bi (<->)	CP003794	341	306	fig|1218356.3.peg.341	B601_0352	rnz	Ribonuclease Z (EC 3.1.26.11)	1	0.997	bi (<->)	CP003791	339	306	fig|1218353.3.peg.339	B598_0353	rnz	Ribonuclease Z (EC 3.1.26.11)	1	0.997	bi (<->)	CP103952	852	306	fig|83554.120.peg.852	NYR56_04325		Ribonuclease Z (EC 3.1.26.11)
CP002586	340	224	fig|331636.7.peg.340	G5O_0354		PLF_810_00001632	PGF_00372943	hypothetical protein	371533	372207	-	bi (<->)	CP047319	873	224	fig|83554.97.peg.873	GR632_04330		hypothetical protein	0.996	0.996	bi (<->)	CP003794	342	224	fig|1218356.3.peg.342	B601_0353		hypothetical protein	0.996	0.996	bi (<->)	CP003791	340	224	fig|1218353.3.peg.340	B598_0354		hypothetical protein	0.996	0.996	bi (<->)	CP103952	853	224	fig|83554.120.peg.853	NYR56_04330		hypothetical protein
CP002586	341	818	fig|331636.7.peg.341	G5O_0355	lon	PLF_810_00000035	PGF_04438983	ATP-dependent protease La (EC 3.4.21.53) Type I	372345	374801	-	bi (<->)	CP047319	874	818	fig|83554.97.peg.874	GR632_04335	lon	ATP-dependent protease La (EC 3.4.21.53) Type I	1	0.999	bi (<->)	CP003794	343	818	fig|1218356.3.peg.343	B601_0354	lon	ATP-dependent protease La (EC 3.4.21.53) Type I	1	0.999	bi (<->)	CP003791	342	818	fig|1218353.3.peg.342	B598_0355	lon	ATP-dependent protease La (EC 3.4.21.53) Type I	1	0.999	bi (<->)	CP103952	854	818	fig|83554.120.peg.854	NYR56_04335	lon	ATP-dependent protease La (EC 3.4.21.53) Type I
CP002586	342	213	fig|331636.7.peg.342	G5O_0356		PLF_810_00001293	PGF_02792560	tRNA threonylcarbamoyladenosine biosynthesis protein TsaB	375449	376090	+	bi (<->)	CP047319	876	213	fig|83554.97.peg.876	GR632_04340		tRNA threonylcarbamoyladenosine biosynthesis protein TsaB	0.995	0.995	bi (<->)	CP003794	344	213	fig|1218356.3.peg.344	B601_0355		tRNA threonylcarbamoyladenosine biosynthesis protein TsaB	0.986	0.995	bi (<->)	CP003791	343	213	fig|1218353.3.peg.343	B598_0357		tRNA threonylcarbamoyladenosine biosynthesis protein TsaB	0.995	0.995	bi (<->)	CP103952	855	213	fig|83554.120.peg.855	NYR56_04340		tRNA threonylcarbamoyladenosine biosynthesis protein TsaB
CP002586	343	58	fig|331636.7.peg.343	G5O_0357	rpsU	PLF_810_00000127	PGF_04034430	SSU ribosomal protein S21p	376289	376465	+	bi (<->)	CP047319	877	58	fig|83554.97.peg.877	GR632_04345		SSU ribosomal protein S21p	1	0.983	bi (<->)	CP003794	345	58	fig|1218356.3.peg.345	B601_0356	rpsU	SSU ribosomal protein S21p	1	0.983	bi (<->)	CP003791	344	58	fig|1218353.3.peg.344	B598_0358	rpsU	SSU ribosomal protein S21p	1	0.983	bi (<->)	CP103952	856	58	fig|83554.120.peg.856	NYR56_04345	rpsU	SSU ribosomal protein S21p
CP002586	344	391	fig|331636.7.peg.344	G5O_0358	dnaJ	PLF_810_00000084	PGF_10301134	Chaperone protein DnaJ	376495	377670	+	bi (<->)	CP047319	878	391	fig|83554.97.peg.878	GR632_04350	dnaJ	Chaperone protein DnaJ	1	0.997	bi (<->)	CP003794	346	391	fig|1218356.3.peg.346	B601_0357	dnaJ	Chaperone protein DnaJ	0.995	0.997	bi (<->)	CP003791	345	391	fig|1218353.3.peg.345	B598_0359	dnaJ	Chaperone protein DnaJ	1	0.997	bi (<->)	CP103952	857	391	fig|83554.120.peg.857	NYR56_04350	dnaJ	Chaperone protein DnaJ
CP002586	345	678	fig|331636.7.peg.345	G5O_0359		PLF_810_00000323	PGF_00024956	Acetoin dehydrogenase E1 component alpha-subunit (EC 2.3.1.190) / Acetoin dehydrogenase E1 component beta-subunit (EC 2.3.1.190)	377705	379741	+	bi (<->)	CP047319	879	678	fig|83554.97.peg.879	GR632_04355		Acetoin dehydrogenase E1 component alpha-subunit (EC 2.3.1.190) / Acetoin dehydrogenase E1 component beta-subunit (EC 2.3.1.190)	0.999	0.999	bi (<->)	CP003794	347	678	fig|1218356.3.peg.347	B601_0358		Acetoin dehydrogenase E1 component alpha-subunit (EC 2.3.1.190) / Acetoin dehydrogenase E1 component beta-subunit (EC 2.3.1.190)	1	0.999	bi (<->)	CP003791	346	678	fig|1218353.3.peg.346	B598_0360		Acetoin dehydrogenase E1 component alpha-subunit (EC 2.3.1.190) / Acetoin dehydrogenase E1 component beta-subunit (EC 2.3.1.190)	0.999	0.999	bi (<->)	CP103952	858	678	fig|83554.120.peg.858	NYR56_04355		Acetoin dehydrogenase E1 component alpha-subunit (EC 2.3.1.190) / Acetoin dehydrogenase E1 component beta-subunit (EC 2.3.1.190)
CP002586	346	344	fig|331636.7.peg.346	G5O_0360		PLF_810_00061509	PGF_00115326	hypothetical protein	379738	380772	-	bi (<->)	CP047319	880	344	fig|83554.97.peg.880	GR632_04360		hypothetical protein	0.997	0.997	bi (<->)	CP003794	348	280	fig|1218356.3.peg.348	B601_0359		hypothetical protein	0.985	0.975	bi (<->)	CP003791	347	344	fig|1218353.3.peg.347	B598_0361		hypothetical protein	0.994	0.997	bi (<->)	CP103952	859	302	fig|83554.120.peg.859	NYR56_04360		hypothetical protein
CP002586	347	486	fig|331636.7.peg.347	G5O_0361		PLF_810_00001680	PGF_06887246	DNA internalization-related competence protein ComEC/Rec2	380879	382339	-	bi (<->)	CP047319	881	486	fig|83554.97.peg.881	GR632_04365		DNA internalization-related competence protein ComEC/Rec2	1	0.998	bi (<->)	CP003794	349	486	fig|1218356.3.peg.349	B601_0360		DNA internalization-related competence protein ComEC/Rec2	0.998	0.998	bi (<->)	CP003791	348	486	fig|1218353.3.peg.348	B598_0362		DNA internalization-related competence protein ComEC/Rec2	1	0.998	bi (<->)	CP103952	860	486	fig|83554.120.peg.860	NYR56_04365		DNA internalization-related competence protein ComEC/Rec2
CP002586	348	263	fig|331636.7.peg.348	G5O_0362		PLF_810_00001081	PGF_00356705	hypothetical protein	382312	383103	+	bi (<->)	CP047319	882	263	fig|83554.97.peg.882	GR632_04370		hypothetical protein	1	0.996	bi (<->)	CP003794	350	263	fig|1218356.3.peg.350	B601_0361		hypothetical protein	1	0.996	bi (<->)	CP003791	349	263	fig|1218353.3.peg.349	B598_0363		hypothetical protein	1	0.996	bi (<->)	CP103952	861	263	fig|83554.120.peg.861	NYR56_04370		hypothetical protein
CP002586	349	112	fig|331636.7.peg.349	G5O_0363		PLF_810_00001250	PGF_08051111	Phosphotransferase system, phosphocarrier protein HPr	383096	383434	+	bi (<->)	CP047319	883	112	fig|83554.97.peg.883	GR632_04375		Phosphotransferase system, phosphocarrier protein HPr	1	0.991	bi (<->)	CP003794	351	112	fig|1218356.3.peg.351	B601_0362		Phosphotransferase system, phosphocarrier protein HPr	1	0.991	bi (<->)	CP003791	350	112	fig|1218353.3.peg.350	B598_0364		Phosphotransferase system, phosphocarrier protein HPr	1	0.991	bi (<->)	CP103952	862	112	fig|83554.120.peg.862	NYR56_04375		Phosphotransferase system, phosphocarrier protein HPr
CP002586	350	566	fig|331636.7.peg.350	G5O_0364	ptsI	PLF_810_00001605	PGF_00033423	Phosphoenolpyruvate-protein phosphotransferase of PTS system (EC 2.7.3.9)	383435	385135	+	bi (<->)	CP047319	884	566	fig|83554.97.peg.884	GR632_04380	ptsP	Phosphoenolpyruvate-protein phosphotransferase of PTS system (EC 2.7.3.9)	0.998	0.998	bi (<->)	CP003794	352	566	fig|1218356.3.peg.352	B601_0363	ptsP	Phosphoenolpyruvate-protein phosphotransferase of PTS system (EC 2.7.3.9)	1	0.998	bi (<->)	CP003791	351	566	fig|1218353.3.peg.351	B598_0365	ptsP	Phosphoenolpyruvate-protein phosphotransferase of PTS system (EC 2.7.3.9)	0.998	0.998	bi (<->)	CP103952	863	566	fig|83554.120.peg.863	NYR56_04380	ptsP	Phosphoenolpyruvate-protein phosphotransferase of PTS system (EC 2.7.3.9)
CP002586	351	96	fig|331636.7.peg.351	G5O_0365		PLF_810_00000977	PGF_02141223	Nucleoid-associated protein YaaK	385132	385422	-	bi (<->)	CP047319	885	96	fig|83554.97.peg.885	GR632_04385		Nucleoid-associated protein YaaK	0.979	0.99	bi (<->)	CP003794	353	97	fig|1218356.3.peg.353	B601_0364		Nucleoid-associated protein YaaK	0.926	0.969	bi (<->)	CP003791	352	96	fig|1218353.3.peg.352	B598_0366		Nucleoid-associated protein YaaK	0.979	0.99	bi (<->)	CP103952	864	96	fig|83554.120.peg.864	NYR56_04385		Nucleoid-associated protein YaaK
CP002586	352	443	fig|331636.7.peg.352	G5O_0366	dnaX	PLF_810_00060456	PGF_10365126	DNA polymerase III subunits gamma and tau (EC 2.7.7.7)	385427	386758	-	bi (<->)	CP047319	886	443	fig|83554.97.peg.886	GR632_04390	dnaX	DNA polymerase III subunits gamma and tau (EC 2.7.7.7)	0.973	0.998	bi (<->)	CP003794	354	443	fig|1218356.3.peg.354	B601_0365	dnaX	DNA polymerase III subunits gamma and tau (EC 2.7.7.7)	0.973	0.998	bi (<->)	CP003791	353	443	fig|1218353.3.peg.353	B598_0367	dnaX	DNA polymerase III subunits gamma and tau (EC 2.7.7.7)	0.973	0.998	bi (<->)	CP103952	865	443	fig|83554.120.peg.865	NYR56_04390	dnaX	DNA polymerase III subunits gamma and tau (EC 2.7.7.7)
CP002586	353	668	fig|331636.7.peg.353	G5O_0367		PLF_810_00001479	PGF_00388630	hypothetical protein	387345	389351	+	bi (<->)	CP047319	887	698	fig|83554.97.peg.887	GR632_04395		hypothetical protein	0.984	0.954	bi (<->)	CP003794	355	698	fig|1218356.3.peg.355	B601_0366		hypothetical protein	0.973	0.954	bi (<->)	CP003791	354	698	fig|1218353.3.peg.354	B598_0368		hypothetical protein	0.984	0.954	bi (<->)	CP103952	866	698	fig|83554.120.peg.866	NYR56_04395		hypothetical protein
CP002586	354	148	fig|331636.7.peg.354	G5O_0368		PLF_810_00001634	PGF_00138168	hypothetical protein	389371	389817	-	bi (<->)	CP047319	888	150	fig|83554.97.peg.888	GR632_04400		hypothetical protein	0.993	0.98	bi (<->)	CP003794	356	148	fig|1218356.3.peg.356	B601_0367		hypothetical protein	1	0.993	bi (<->)	CP003791	355	148	fig|1218353.3.peg.355	B598_0369		hypothetical protein	0.993	0.993	bi (<->)	CP103952	867	150	fig|83554.120.peg.867	NYR56_04400		hypothetical protein
CP002586	355	150	fig|331636.7.peg.355	G5O_0369		PLF_810_00001755	PGF_01210705	hypothetical protein	390152	390604	-	bi (<->)	CP047319	889	150	fig|83554.97.peg.889	GR632_04405		hypothetical protein	1	0.993	bi (<->)	CP003794	357	150	fig|1218356.3.peg.357	B601_0368		hypothetical protein	1	0.993	bi (<->)	CP003791	356	150	fig|1218353.3.peg.356	B598_0370		hypothetical protein	1	0.993	bi (<->)	CP103952	868	150	fig|83554.120.peg.868	NYR56_04405		hypothetical protein
CP002586	356	68	fig|331636.7.peg.356	G5O_0370		PLF_810_00002959	PGF_00382472	hypothetical protein	390770	390976	-	bi (<->)	CP047319	890	133	fig|83554.97.peg.890	GR632_04410		hypothetical protein	1	0.504	bi (<->)	CP003794	358	92	fig|1218356.3.peg.358	B601_0369		hypothetical protein	1	0.728	bi (<->)	CP003791	357	92	fig|1218353.3.peg.357	B598_0371		hypothetical protein	1	0.728	bi (<->)	CP103952	870	133	fig|83554.120.peg.870	NYR56_04410		hypothetical protein
CP002586	357	245	fig|331636.7.peg.357	G5O_0371		PLF_810_00001410	PGF_10097367	Porphobilinogen deaminase (EC 2.5.1.61)	391287	392024	-	bi (<->)	CP047319	891	245	fig|83554.97.peg.891	GR632_04415		Porphobilinogen deaminase (EC 2.5.1.61)	1	0.996	bi (<->)	CP003794	359	245	fig|1218356.3.peg.359	B601_0370		Porphobilinogen deaminase (EC 2.5.1.61)	1	0.996	bi (<->)	CP003791	358	245	fig|1218353.3.peg.358	B598_0372		Porphobilinogen deaminase (EC 2.5.1.61)	1	0.996	bi (<->)	CP103952	871	245	fig|83554.120.peg.871	NYR56_04415		Porphobilinogen deaminase (EC 2.5.1.61)
CP002586	358	399	fig|331636.7.peg.358	G5O_0372	radA	PLF_810_00000922	PGF_00421792	DNA repair protein RadA	392002	393201	-	bi (<->)	CP047319	892	453	fig|83554.97.peg.892	GR632_04420	radA	DNA repair protein RadA	0.992	0.879	bi (<->)	CP003794	360	453	fig|1218356.3.peg.360	B601_0371	radA	DNA repair protein RadA	0.992	0.879	bi (<->)	CP003791	359	453	fig|1218353.3.peg.359	B598_0373	radA	DNA repair protein RadA	0.992	0.879	bi (<->)	CP103952	872	453	fig|83554.120.peg.872	NYR56_04420	radA	DNA repair protein RadA
CP002586	359	237	fig|331636.7.peg.359	G5O_0373	rnc	PLF_810_00001350	PGF_03790040	Ribonuclease III (EC 3.1.26.3)	393329	394042	-	bi (<->)	CP047319	893	237	fig|83554.97.peg.893	GR632_04425		Ribonuclease III (EC 3.1.26.3)	0.996	0.996	bi (<->)	CP003794	361	237	fig|1218356.3.peg.361	B601_0372	rnc	Ribonuclease III (EC 3.1.26.3)	0.996	0.996	bi (<->)	CP003791	360	237	fig|1218353.3.peg.360	B598_0374	rnc	Ribonuclease III (EC 3.1.26.3)	0.996	0.996	bi (<->)	CP103952	873	237	fig|83554.120.peg.873	NYR56_04425	rnc	Ribonuclease III (EC 3.1.26.3)
CP002586	360	154	fig|331636.7.peg.360	G5O_0374		PLF_810_00001488	PGF_00210288	hypothetical protein	394162	394626	+	bi (<->)	CP047319	894	154	fig|83554.97.peg.894	GR632_04430		hypothetical protein	0.994	0.994	bi (<->)	CP003794	362	154	fig|1218356.3.peg.362	B601_0373	dcrA	hypothetical protein	0.994	0.994	bi (<->)	CP003791	361	154	fig|1218353.3.peg.361	B598_0375	dcrA	hypothetical protein	0.994	0.994	bi (<->)	CP103952	874	154	fig|83554.120.peg.874	NYR56_04430		hypothetical protein
CP002586	361	600	fig|331636.7.peg.361	G5O_0375		PLF_810_00001409	PGF_04208139	Phosphomannomutase (EC 5.4.2.8)	394722	396524	+	bi (<->)	CP047319	895	600	fig|83554.97.peg.895	GR632_04435		Phosphomannomutase (EC 5.4.2.8)	0.995	0.998	bi (<->)	CP003794	363	600	fig|1218356.3.peg.363	B601_0374		Phosphomannomutase (EC 5.4.2.8)	0.995	0.998	bi (<->)	CP003791	362	600	fig|1218353.3.peg.362	B598_0376		Phosphomannomutase (EC 5.4.2.8)	0.995	0.998	bi (<->)	CP103952	875	600	fig|83554.120.peg.875	NYR56_04435		Phosphomannomutase (EC 5.4.2.8)
CP002586	362	205	fig|331636.7.peg.362	G5O_0376		PLF_810_00060293	PGF_00473519	Superoxide dismutase [Mn] (EC 1.15.1.1)	396707	397324	+	bi (<->)	CP047319	896	205	fig|83554.97.peg.896	GR632_04440		Superoxide dismutase [Mn] (EC 1.15.1.1)	1	0.995	bi (<->)	CP003794	364	205	fig|1218356.3.peg.364	B601_0375		Superoxide dismutase [Mn] (EC 1.15.1.1)	1	0.995	bi (<->)	CP003791	363	205	fig|1218353.3.peg.363	B598_0377		Superoxide dismutase [Mn] (EC 1.15.1.1)	1	0.995	bi (<->)	CP103952	877	205	fig|83554.120.peg.877	NYR56_04440		Superoxide dismutase [Mn] (EC 1.15.1.1)
CP002586	363	308	fig|331636.7.peg.363	G5O_0377	accD	PLF_810_00000018	PGF_00026453	Acetyl-coenzyme A carboxyl transferase beta chain (EC 6.4.1.2)	397400	398326	+	bi (<->)	CP047319	897	308	fig|83554.97.peg.897	GR632_04445		Acetyl-coenzyme A carboxyl transferase beta chain (EC 6.4.1.2)	1	0.997	bi (<->)	CP003794	365	308	fig|1218356.3.peg.365	B601_0376	accD	Acetyl-coenzyme A carboxyl transferase beta chain (EC 6.4.1.2)	1	0.997	bi (<->)	CP003791	364	308	fig|1218353.3.peg.364	B598_0378	accD	Acetyl-coenzyme A carboxyl transferase beta chain (EC 6.4.1.2)	1	0.997	bi (<->)	CP103952	878	308	fig|83554.120.peg.878	NYR56_04445	accD	Acetyl-coenzyme A carboxyl transferase beta chain (EC 6.4.1.2)
CP002586	364	147	fig|331636.7.peg.364	G5O_0378		PLF_810_00000976	PGF_01430214	Deoxyuridine 5'-triphosphate nucleotidohydrolase (EC 3.6.1.23)	398369	398812	+	bi (<->)	CP047319	898	147	fig|83554.97.peg.898	GR632_04450		Deoxyuridine 5'-triphosphate nucleotidohydrolase (EC 3.6.1.23)	1	0.993	bi (<->)	CP003794	366	147	fig|1218356.3.peg.366	B601_0377	dut	Deoxyuridine 5'-triphosphate nucleotidohydrolase (EC 3.6.1.23)	1	0.993	bi (<->)	CP003791	365	147	fig|1218353.3.peg.365	B598_0379	dut	Deoxyuridine 5'-triphosphate nucleotidohydrolase (EC 3.6.1.23)	1	0.993	bi (<->)	CP103952	879	147	fig|83554.120.peg.879	NYR56_04450	dut	Deoxyuridine 5'-triphosphate nucleotidohydrolase (EC 3.6.1.23)
CP002586	365	158	fig|331636.7.peg.365	G5O_0379		PLF_810_00001045	PGF_05549488	PTS IIA-like nitrogen-regulatory protein PtsN	398814	399290	+	bi (<->)	CP047319	899	158	fig|83554.97.peg.899	GR632_04455		PTS IIA-like nitrogen-regulatory protein PtsN	1	0.994	bi (<->)	CP003794	367	158	fig|1218356.3.peg.367	B601_0378		PTS IIA-like nitrogen-regulatory protein PtsN	1	0.994	bi (<->)	CP003791	366	158	fig|1218353.3.peg.366	B598_0380		PTS IIA-like nitrogen-regulatory protein PtsN	1	0.994	bi (<->)	CP103952	880	158	fig|83554.120.peg.880	NYR56_04455		PTS IIA-like nitrogen-regulatory protein PtsN
CP002586	366	226	fig|331636.7.peg.366	G5O_0380		PLF_810_00001407	PGF_05549488	PTS IIA-like nitrogen-regulatory protein PtsN	399295	399975	+	bi (<->)	CP047319	900	226	fig|83554.97.peg.900	GR632_04460		PTS IIA-like nitrogen-regulatory protein PtsN	1	0.996	bi (<->)	CP003794	368	226	fig|1218356.3.peg.368	B601_0379		PTS IIA-like nitrogen-regulatory protein PtsN	1	0.996	bi (<->)	CP003791	367	226	fig|1218353.3.peg.367	B598_0381		PTS IIA-like nitrogen-regulatory protein PtsN	1	0.996	bi (<->)	CP103952	881	226	fig|83554.120.peg.881	NYR56_04460		PTS IIA-like nitrogen-regulatory protein PtsN
CP002586	367	467	fig|331636.7.peg.367	G5O_0381		PLF_810_00001482	PGF_00160830	hypothetical protein	400074	401477	+	bi (<->)	CP047319	901	467	fig|83554.97.peg.901	GR632_04465		hypothetical protein	0.998	0.998	bi (<->)	CP003794	369	467	fig|1218356.3.peg.369	B601_0380		hypothetical protein	0.998	0.998	bi (<->)	CP003791	368	467	fig|1218353.3.peg.368	B598_0382		hypothetical protein	0.998	0.998	bi (<->)	CP103952	882	467	fig|83554.120.peg.882	NYR56_04465		hypothetical protein
CP002586	368	574	fig|331636.7.peg.368	G5O_0382		PLF_810_00060326	PGF_00014024	Inclusion membrane protein-32	401654	403378	+	bi (<->)	CP047319	902	574	fig|83554.97.peg.902	GR632_04470		Inclusion membrane protein-32	0.997	0.998	bi (<->)	CP003794	370	574	fig|1218356.3.peg.370	B601_0381		Inclusion membrane protein-32	0.997	0.998	bi (<->)	CP003791	369	574	fig|1218353.3.peg.369	B598_0383		Inclusion membrane protein-32	0.997	0.998	bi (<->)	CP103952	883	574	fig|83554.120.peg.883	NYR56_04470		Inclusion membrane protein-32
CP002586	369	203	fig|331636.7.peg.369	G5O_0383		PLF_810_00001732	PGF_00302831	hypothetical protein	403386	403997	-	bi (<->)	CP047319	903	203	fig|83554.97.peg.903	GR632_04475		hypothetical protein	1	0.995	bi (<->)	CP003794	371	157	fig|1218356.3.peg.371	B601_0382		hypothetical protein	1	0.994	bi (<->)	CP003791	370	203	fig|1218353.3.peg.370	B598_0384		hypothetical protein	1	0.995	bi (<->)	CP103952	884	203	fig|83554.120.peg.884	NYR56_04475		hypothetical protein
CP002586	370	201	fig|331636.7.peg.370	G5O_0384		PLF_810_00001434	PGF_00141523	hypothetical protein	404009	404614	-	bi (<->)	CP047319	904	205	fig|83554.97.peg.904	GR632_04480		hypothetical protein	1	0.976	bi (<->)	CP003794	372	128	fig|1218356.3.peg.372	B601_0383		hypothetical protein	1	0.992	bi (<->)	CP003791	371	186	fig|1218353.3.peg.371	B598_0385		hypothetical protein	0.995	0.995	bi (<->)	CP103952	885	128	fig|83554.120.peg.885	NYR56_04480		hypothetical protein
CP002586	371	362	fig|331636.7.peg.371	G5O_0385	trmU	PLF_810_00000235	PGF_07304022	tRNA-specific 2-thiouridylase MnmA (EC 2.8.1.13)	404663	405751	+	bi (<->)	CP047319	905	362	fig|83554.97.peg.905	GR632_04485	mnmA	tRNA-specific 2-thiouridylase MnmA (EC 2.8.1.13)	0.997	0.997	bi (<->)	CP003794	374	362	fig|1218356.3.peg.374	B601_0385	trmU	tRNA-specific 2-thiouridylase MnmA (EC 2.8.1.13)	0.997	0.997	bi (<->)	CP003791	372	362	fig|1218353.3.peg.372	B598_0386	trmU	tRNA-specific 2-thiouridylase MnmA (EC 2.8.1.13)	0.994	0.997	bi (<->)	CP103952	887	362	fig|83554.120.peg.887	NYR56_04485	mnmA	tRNA-specific 2-thiouridylase MnmA (EC 2.8.1.13)
CP002586	372	845	fig|331636.7.peg.372	G5O_0386		PLF_810_00020783	PGF_03999196	ATP-dependent Clp protease, ATP-binding subunit ClpC	405729	408266	-	bi (<->)	CP047319	906	845	fig|83554.97.peg.906	GR632_04490		ATP-dependent Clp protease, ATP-binding subunit ClpC	1	0.999	bi (<->)	CP003794	375	845	fig|1218356.3.peg.375	B601_0386	clpC	ATP-dependent Clp protease, ATP-binding subunit ClpC	0.999	0.999	bi (<->)	CP003791	373	845	fig|1218353.3.peg.373	B598_0387	clpC	ATP-dependent Clp protease, ATP-binding subunit ClpC	1	0.999	bi (<->)	CP103952	888	845	fig|83554.120.peg.888	NYR56_04490		ATP-dependent Clp protease, ATP-binding subunit ClpC
CP002586	373	47	fig|331636.7.peg.373			PLF_810_00001747	PGF_01210700	hypothetical protein	408259	408402	-	bi (<->)	CP047319	907	47	fig|83554.97.peg.907			hypothetical protein	1	0.979	bi (<->)	CP003794	376	47	fig|1218356.3.peg.376	B601_0387		hypothetical protein	1	0.979	bi (<->)	CP003791	374	47	fig|1218353.3.peg.374	B598_0388		hypothetical protein	1	0.979	bi (<->)	CP103952	889	40	fig|83554.120.peg.889			hypothetical protein
CP002586	374	222	fig|331636.7.peg.374	G5O_0387		PLF_810_00001339	PGF_00017128	Lipoate-protein ligase A	408500	409168	+	bi (<->)	CP047319	908	244	fig|83554.97.peg.908	GR632_04495		Lipoate-protein ligase A	1	0.906	bi (<->)	CP003794	377	222	fig|1218356.3.peg.377	B601_0388		Lipoate-protein ligase A	1	0.995	bi (<->)	CP003791	375	222	fig|1218353.3.peg.375	B598_0389		Lipoate-protein ligase A	1	0.995	bi (<->)	CP103952	890	238	fig|83554.120.peg.890	NYR56_04495		Lipoate-protein ligase A
CP002586	375	474	fig|331636.7.peg.375	G5O_0388		PLF_810_00001408	PGF_00033702	Phospholipase D family protein	409165	410589	+	bi (<->)	CP047319	909	474	fig|83554.97.peg.909	GR632_04500		Phospholipase D family protein	0.998	0.998	bi (<->)	CP003794	378	474	fig|1218356.3.peg.378	B601_0389		Phospholipase D family protein	0.998	0.998	bi (<->)	CP003791	376	474	fig|1218353.3.peg.376	B598_0390		Phospholipase D family protein	0.998	0.998	bi (<->)	CP103952	891	474	fig|83554.120.peg.891	NYR56_04500		Phospholipase D family protein
CP002586	376	688	fig|331636.7.peg.376	G5O_0389		PLF_810_00000968	PGF_00110009	hypothetical protein	410716	412782	+	bi (<->)	CP047319	910	690	fig|83554.97.peg.910	GR632_04505		hypothetical protein	0.996	0.996	bi (<->)	CP003794	380	556	fig|1218356.3.peg.380	B601_0391		hypothetical protein	0.995	0.998	bi (<->)	CP003791	378	556	fig|1218353.3.peg.378	B598_0392		hypothetical protein	0.995	0.998	bi (<->)	CP103952	892	690	fig|83554.120.peg.892	NYR56_04505		hypothetical protein
CP002586	377	113	fig|331636.7.peg.377	G5O_0390		PLF_810_00002582	PGF_00016957	Likely not a Glycine cleavage system H protein	412782	413123	+	bi (<->)	CP047319	911	113	fig|83554.97.peg.911	GR632_04510		Likely not a Glycine cleavage system H protein	1	0.991	bi (<->)	CP003794	381	113	fig|1218356.3.peg.381	B601_0392	gcvH	Likely not a Glycine cleavage system H protein	1	0.991	bi (<->)	CP003791	379	113	fig|1218353.3.peg.379	B598_0393	gcvH	Likely not a Glycine cleavage system H protein	1	0.991	bi (<->)	CP103952	893	113	fig|83554.120.peg.893	NYR56_04510		Likely not a Glycine cleavage system H protein
CP002586	378	39	fig|331636.7.peg.378			PLF_810_00001730	PGF_00266545	hypothetical protein	413440	413559	+	bi (<->)	CP047319	912	104	fig|83554.97.peg.912	GR632_04515		hypothetical protein	0.974	0.365	bi (<->)	CP003794	382	39	fig|1218356.3.peg.382	B601_0393		hypothetical protein	0.974	0.974	bi (<->)	CP003791	380	104	fig|1218353.3.peg.380	B598_0394		hypothetical protein	0.974	0.365	bi (<->)	CP103952	894	104	fig|83554.120.peg.894	NYR56_04515		hypothetical protein
CP002586	379	56	fig|331636.7.peg.379			PLF_810_00001734	PGF_00212508	hypothetical protein	413711	413881	+	bi (<->)	CP047319	913	110	fig|83554.97.peg.913	GR632_04520		hypothetical protein	1	0.5	bi (<->)	CP003794	383	56	fig|1218356.3.peg.383	B601_0394		hypothetical protein	1	0.982	bi (<->)	CP003791	381	56	fig|1218353.3.peg.381	B598_0395		hypothetical protein	1	0.982	bi (<->)	CP103952	895	110	fig|83554.120.peg.895	NYR56_04520		hypothetical protein
CP002586	380	264	fig|331636.7.peg.380	G5O_0391		PLF_810_00060359	PGF_00025189	Na(+)-translocating NADH-quinone reductase subunit E (EC 1.6.5.8)	413882	414676	-	bi (<->)	CP047319	914	264	fig|83554.97.peg.914	GR632_04525	nqrE	Na(+)-translocating NADH-quinone reductase subunit E (EC 1.6.5.8)	0.996	0.996	bi (<->)	CP003794	384	264	fig|1218356.3.peg.384	B601_0395	nqrE	Na(+)-translocating NADH-quinone reductase subunit E (EC 1.6.5.8)	0.996	0.996	bi (<->)	CP003791	382	264	fig|1218353.3.peg.382	B598_0396	nqrE	Na(+)-translocating NADH-quinone reductase subunit E (EC 1.6.5.8)	0.996	0.996	bi (<->)	CP103952	896	264	fig|83554.120.peg.896	NYR56_04525	nqrE	Na(+)-translocating NADH-quinone reductase subunit E (EC 1.6.5.8)
CP002586	381	213	fig|331636.7.peg.381	G5O_0392	nqrD	PLF_810_00000956	PGF_00025188	Na(+)-translocating NADH-quinone reductase subunit D (EC 1.6.5.8)	414681	415322	-	bi (<->)	CP047319	915	213	fig|83554.97.peg.915	GR632_04530	nqrD	Na(+)-translocating NADH-quinone reductase subunit D (EC 1.6.5.8)	1	0.995	bi (<->)	CP003794	385	213	fig|1218356.3.peg.385	B601_0396	nqrD	Na(+)-translocating NADH-quinone reductase subunit D (EC 1.6.5.8)	1	0.995	bi (<->)	CP003791	383	213	fig|1218353.3.peg.383	B598_0397	nqrD	Na(+)-translocating NADH-quinone reductase subunit D (EC 1.6.5.8)	1	0.995	bi (<->)	CP103952	897	213	fig|83554.120.peg.897	NYR56_04530	nqrD	Na(+)-translocating NADH-quinone reductase subunit D (EC 1.6.5.8)
CP002586	382	320	fig|331636.7.peg.382	G5O_0393	nqrC	PLF_810_00001558	PGF_00025187	Na(+)-translocating NADH-quinone reductase subunit C (EC 1.6.5.8)	415309	416271	-	bi (<->)	CP047319	916	320	fig|83554.97.peg.916	GR632_04535		Na(+)-translocating NADH-quinone reductase subunit C (EC 1.6.5.8)	1	0.997	bi (<->)	CP003794	386	320	fig|1218356.3.peg.386	B601_0397	nqrC	Na(+)-translocating NADH-quinone reductase subunit C (EC 1.6.5.8)	1	0.997	bi (<->)	CP003791	384	320	fig|1218353.3.peg.384	B598_0398	nqrC	Na(+)-translocating NADH-quinone reductase subunit C (EC 1.6.5.8)	1	0.997	bi (<->)	CP103952	898	320	fig|83554.120.peg.898	NYR56_04535		Na(+)-translocating NADH-quinone reductase subunit C (EC 1.6.5.8)
CP002586	383	503	fig|331636.7.peg.383	G5O_0394	nqrB	PLF_810_00000409	PGF_00025185	Na(+)-translocating NADH-quinone reductase subunit B (EC 1.6.5.8)	416275	417786	-	bi (<->)	CP047319	917	503	fig|83554.97.peg.917	GR632_04540		Na(+)-translocating NADH-quinone reductase subunit B (EC 1.6.5.8)	1	0.998	bi (<->)	CP003794	387	503	fig|1218356.3.peg.387	B601_0398	nqrB	Na(+)-translocating NADH-quinone reductase subunit B (EC 1.6.5.8)	1	0.998	bi (<->)	CP003791	385	503	fig|1218353.3.peg.385	B598_0399	nqrB	Na(+)-translocating NADH-quinone reductase subunit B (EC 1.6.5.8)	1	0.998	bi (<->)	CP103952	899	503	fig|83554.120.peg.899	NYR56_04540		Na(+)-translocating NADH-quinone reductase subunit B (EC 1.6.5.8)
CP002586	384	198	fig|331636.7.peg.384	G5O_0395		PLF_810_00060513	PGF_01210677	hypothetical protein	417866	418462	+	bi (<->)	CP047319	918	198	fig|83554.97.peg.918	GR632_04545		conserved hypothetical protein	0.995	0.995	bi (<->)	CP003794	388	198	fig|1218356.3.peg.388	B601_0399		hypothetical protein	0.995	0.995	bi (<->)	CP003791	386	198	fig|1218353.3.peg.386	B598_0400		hypothetical protein	0.995	0.995	bi (<->)	CP103952	900	198	fig|83554.120.peg.900	NYR56_04545		conserved hypothetical protein
CP002586	385	197	fig|331636.7.peg.385	G5O_0396		PLF_810_00001022	PGF_00034709	Polymer-forming bactofilin	418428	419021	-	bi (<->)	CP047319	919	197	fig|83554.97.peg.919	GR632_04550		Polymer-forming bactofilin	1	0.995	bi (<->)	CP003794	389	197	fig|1218356.3.peg.389	B601_0400		Polymer-forming bactofilin	1	0.995	bi (<->)	CP003791	387	197	fig|1218353.3.peg.387	B598_0401		Polymer-forming bactofilin	1	0.995	bi (<->)	CP103952	901	197	fig|83554.120.peg.901	NYR56_04550		Polymer-forming bactofilin
CP002586	386	450	fig|331636.7.peg.386	G5O_0397		PLF_810_00000039	PGF_00876106	Chromosomal replication initiator protein DnaA	419038	420390	-	bi (<->)	CP047319	920	450	fig|83554.97.peg.920	GR632_04555	dnaA	Chromosomal replication initiator protein DnaA	1	0.998	bi (<->)	CP003794	390	450	fig|1218356.3.peg.390	B601_0401		Chromosomal replication initiator protein DnaA	1	0.998	bi (<->)	CP003791	388	450	fig|1218353.3.peg.388	B598_0402		Chromosomal replication initiator protein DnaA	1	0.998	bi (<->)	CP103952	902	450	fig|83554.120.peg.902	NYR56_04555	dnaA	Chromosomal replication initiator protein DnaA
CP002586	387	143	fig|331636.7.peg.387	G5O_0398		PLF_810_00000138	PGF_00414403	type III secretion chaperone, putative	420585	421016	-	bi (<->)	CP047319	921	143	fig|83554.97.peg.921	GR632_04560		type III secretion chaperone, putative	1	0.993	bi (<->)	CP003794	391	143	fig|1218356.3.peg.391	B601_0402		type III secretion chaperone, putative	1	0.993	bi (<->)	CP003791	389	143	fig|1218353.3.peg.389	B598_0403		type III secretion chaperone, putative	1	0.993	bi (<->)	CP103952	903	143	fig|83554.120.peg.903	NYR56_04560		type III secretion chaperone, putative
CP002586	388	152	fig|331636.7.peg.388	G5O_0399		PLF_810_00001118	PGF_00267119	hypothetical protein	421020	421478	-	bi (<->)	CP047319	922	182	fig|83554.97.peg.922	GR632_04565		hypothetical protein	1	0.83	bi (<->)	CP003794	392	152	fig|1218356.3.peg.392	B601_0403		hypothetical protein	1	0.993	bi (<->)	CP003791	390	152	fig|1218353.3.peg.390	B598_0404		hypothetical protein	1	0.993	bi (<->)	CP103952	904	182	fig|83554.120.peg.904	NYR56_04565		hypothetical protein
CP002586	389	298	fig|331636.7.peg.389	G5O_0400	mraW	PLF_810_00000970	PGF_02390924	16S rRNA (cytosine(1402)-N(4))-methyltransferase (EC 2.1.1.199)	421742	422638	+	bi (<->)	CP047319	923	298	fig|83554.97.peg.923	GR632_04570	rsmH	16S rRNA (cytosine(1402)-N(4))-methyltransferase (EC 2.1.1.199)	1	0.997	bi (<->)	CP003794	393	298	fig|1218356.3.peg.393	B601_0404	mraW	16S rRNA (cytosine(1402)-N(4))-methyltransferase (EC 2.1.1.199)	1	0.997	bi (<->)	CP003791	391	298	fig|1218353.3.peg.391	B598_0405	mraW	16S rRNA (cytosine(1402)-N(4))-methyltransferase (EC 2.1.1.199)	1	0.997	bi (<->)	CP103952	905	298	fig|83554.120.peg.905	NYR56_04570	rsmH	16S rRNA (cytosine(1402)-N(4))-methyltransferase (EC 2.1.1.199)
CP002586	390	95	fig|331636.7.peg.390	G5O_0401		PLF_810_00001450	PGF_00417008	Cell division protein FtsL	422635	422922	+	bi (<->)	CP047319	924	95	fig|83554.97.peg.924	GR632_04575		Cell division protein FtsL	1	0.989	bi (<->)	CP003794	394	95	fig|1218356.3.peg.394	B601_0405	ftsL	Cell division protein FtsL	1	0.989	bi (<->)	CP003791	392	95	fig|1218353.3.peg.392	B598_0406	ftsL	Cell division protein FtsL	1	0.989	bi (<->)	CP103952	906	95	fig|83554.120.peg.906	NYR56_04575		Cell division protein FtsL
CP002586	391	641	fig|331636.7.peg.391	G5O_0402		PLF_810_00002495	PGF_10302926	Cell division protein FtsI [Peptidoglycan synthetase] (EC 2.4.1.129)	422933	424858	+	bi (<->)	CP047319	925	649	fig|83554.97.peg.925	GR632_04580		Cell division protein FtsI [Peptidoglycan synthetase] (EC 2.4.1.129)	1	0.986	bi (<->)	CP003794	395	641	fig|1218356.3.peg.395	B601_0406		Cell division protein FtsI [Peptidoglycan synthetase] (EC 2.4.1.129)	1	0.998	bi (<->)	CP003791	393	641	fig|1218353.3.peg.393	B598_0407		Cell division protein FtsI [Peptidoglycan synthetase] (EC 2.4.1.129)	1	0.998	bi (<->)	CP103952	907	649	fig|83554.120.peg.907	NYR56_04580		Cell division protein FtsI [Peptidoglycan synthetase] (EC 2.4.1.129)
CP002586	392	38	fig|331636.7.peg.392			PLF_810_00001761	PGF_01210706	hypothetical protein	425227	425343	+											bi (<->)	CP003794	396	38	fig|1218356.3.peg.396	B601_0408		hypothetical protein	1	0.974	bi (<->)	CP003791	395	38	fig|1218353.3.peg.395	B598_0409		hypothetical protein	1	0.974
CP002586	393	483	fig|331636.7.peg.393	G5O_0403		PLF_810_00001165	PGF_07096769	UDP-N-acetylmuramoyl-dipeptide--2,6-diaminopimelate ligase (EC 6.3.2.13)	425631	427082	+	bi (<->)	CP047319	927	483	fig|83554.97.peg.927	GR632_04590		UDP-N-acetylmuramoyl-dipeptide--2,6-diaminopimelate ligase (EC 6.3.2.13)	1	0.998	bi (<->)	CP003794	397	483	fig|1218356.3.peg.397	B601_0409	murE	UDP-N-acetylmuramoyl-dipeptide--2,6-diaminopimelate ligase (EC 6.3.2.13)	1	0.998	bi (<->)	CP003791	396	483	fig|1218353.3.peg.396	B598_0410	murE	UDP-N-acetylmuramoyl-dipeptide--2,6-diaminopimelate ligase (EC 6.3.2.13)	1	0.998	bi (<->)	CP103952	909	483	fig|83554.120.peg.909	NYR56_04590		UDP-N-acetylmuramoyl-dipeptide--2,6-diaminopimelate ligase (EC 6.3.2.13)
CP002586	394	239	fig|331636.7.peg.394	G5O_0404		PLF_810_00001100	PGF_01466819	N-acetylmuramoyl-L-alanine amidase (EC 3.5.1.28)	427075	427794	+	bi (<->)	CP047319	928	239	fig|83554.97.peg.928	GR632_04595		N-acetylmuramoyl-L-alanine amidase (EC 3.5.1.28)	1	0.996	bi (<->)	CP003794	398	239	fig|1218356.3.peg.398	B601_0410		N-acetylmuramoyl-L-alanine amidase (EC 3.5.1.28)	1	0.996	bi (<->)	CP003791	397	239	fig|1218353.3.peg.397	B598_0411		N-acetylmuramoyl-L-alanine amidase (EC 3.5.1.28)	1	0.996	bi (<->)	CP103952	910	239	fig|83554.120.peg.910	NYR56_04595		N-acetylmuramoyl-L-alanine amidase (EC 3.5.1.28)
CP002586	395	100	fig|331636.7.peg.395	G5O_0406		PLF_810_00000118	PGF_00014946	Integration host factor alpha/beta	428193	428495	+	bi (<->)	CP047319	929	100	fig|83554.97.peg.929	GR632_04605		Integration host factor alpha/beta	1	0.99	bi (<->)	CP003794	399	103	fig|1218356.3.peg.399	B601_0413		Integration host factor alpha/beta	1	0.961	bi (<->)	CP003791	398	103	fig|1218353.3.peg.398	B598_0413		Integration host factor alpha/beta	1	0.961	bi (<->)	CP103952	911	100	fig|83554.120.peg.911	NYR56_04605		Integration host factor alpha/beta
CP002586	396	393	fig|331636.7.peg.396	G5O_0407		PLF_810_00001174	PGF_02986469	hypothetical protein	428622	429803	+	bi (<->)	CP047319	930	393	fig|83554.97.peg.930	GR632_04610		hypothetical protein	1	0.997	bi (<->)	CP003794	400	389	fig|1218356.3.peg.400	B601_0414		hypothetical protein	1	0.997	bi (<->)	CP003791	399	393	fig|1218353.3.peg.399	B598_0414		hypothetical protein	1	0.997	bi (<->)	CP103952	912	393	fig|83554.120.peg.912	NYR56_04610		hypothetical protein
CP002586	397	324	fig|331636.7.peg.397	G5O_0408	accA	PLF_810_00000017	PGF_05399159	Acetyl-coenzyme A carboxyl transferase alpha chain (EC 6.4.1.2)	429911	430885	+	bi (<->)	CP047319	931	324	fig|83554.97.peg.931	GR632_04615		Acetyl-coenzyme A carboxyl transferase alpha chain (EC 6.4.1.2)	0.988	0.997	bi (<->)	CP003794	402	287	fig|1218356.3.peg.402	B601_0416		Acetyl-coenzyme A carboxyl transferase alpha chain (EC 6.4.1.2)	0.983	0.997	bi (<->)	CP003791	401	287	fig|1218353.3.peg.401	B598_0416	accA	Acetyl-coenzyme A carboxyl transferase alpha chain (EC 6.4.1.2)	0.983	0.997	bi (<->)	CP103952	913	324	fig|83554.120.peg.913	NYR56_04615		Acetyl-coenzyme A carboxyl transferase alpha chain (EC 6.4.1.2)
CP002586	398	638	fig|331636.7.peg.398	G5O_0409		PLF_810_00001124	PGF_12934125	ABC transporter, ATP-binding protein	430902	432818	+	bi (<->)	CP047319	932	655	fig|83554.97.peg.932	GR632_04620		ABC transporter, ATP-binding protein	0.998	0.973	bi (<->)	CP003794	403	655	fig|1218356.3.peg.403	B601_0417		ABC transporter, ATP-binding protein	0.998	0.973	bi (<->)	CP003791	402	655	fig|1218353.3.peg.402	B598_0417		ABC transporter, ATP-binding protein	0.998	0.973	bi (<->)	CP103952	914	655	fig|83554.120.peg.914	NYR56_04620		ABC transporter, ATP-binding protein
CP002586	399	224	fig|331636.7.peg.399	G5O_0410		PLF_810_00001448	PGF_00053049	Aminodeoxyfutalosine nucleosidase (EC 3.2.2.30)	432811	433485	-	bi (<->)	CP047319	933	214	fig|83554.97.peg.933	GR632_04625		Aminodeoxyfutalosine nucleosidase (EC 3.2.2.30)	1	0.995	bi (<->)	CP003794	404	214	fig|1218356.3.peg.404	B601_0418		Aminodeoxyfutalosine nucleosidase (EC 3.2.2.30)	1	0.995	bi (<->)	CP003791	403	214	fig|1218353.3.peg.403	B598_0418		Aminodeoxyfutalosine nucleosidase (EC 3.2.2.30)	1	0.995	bi (<->)	CP103952	915	214	fig|83554.120.peg.915	NYR56_04625		Aminodeoxyfutalosine nucleosidase (EC 3.2.2.30)
CP002586	400	257	fig|331636.7.peg.400	G5O_0411		PLF_810_00001039	PGF_00423449	1,4-dihydroxy-6-naphtoate synthase	433466	434239	-	bi (<->)	CP047319	934	257	fig|83554.97.peg.934	GR632_04630		1,4-dihydroxy-6-naphtoate synthase	1	0.996	bi (<->)	CP003794	405	257	fig|1218356.3.peg.405	B601_0419		1,4-dihydroxy-6-naphtoate synthase	1	0.996	bi (<->)	CP003791	404	257	fig|1218353.3.peg.404	B598_0419		1,4-dihydroxy-6-naphtoate synthase	1	0.996	bi (<->)	CP103952	916	257	fig|83554.120.peg.916	NYR56_04630		1,4-dihydroxy-6-naphtoate synthase
CP002586	401	228	fig|331636.7.peg.401	G5O_0412		PLF_810_00001498	PGF_00421601	DNA polymerase III, epsilon chain	434236	434922	-	bi (<->)	CP047319	935	228	fig|83554.97.peg.935	GR632_04635		DNA polymerase III, epsilon chain	1	0.996	bi (<->)	CP003794	406	228	fig|1218356.3.peg.406	B601_0420		DNA polymerase III, epsilon chain	1	0.996	bi (<->)	CP003791	405	228	fig|1218353.3.peg.405	B598_0420		DNA polymerase III, epsilon chain	1	0.996	bi (<->)	CP103952	917	228	fig|83554.120.peg.917	NYR56_04635		DNA polymerase III, epsilon chain
CP002586	402	157	fig|331636.7.peg.402	G5O_0413		PLF_810_00001004	PGF_00194994	hypothetical protein	434938	435411	-	bi (<->)	CP047319	936	157	fig|83554.97.peg.936	GR632_04640		hypothetical protein	0.994	0.994	bi (<->)	CP003794	407	157	fig|1218356.3.peg.407	B601_0421		hypothetical protein	0.994	0.994	bi (<->)	CP003791	406	157	fig|1218353.3.peg.406	B598_0421		hypothetical protein	0.994	0.994	bi (<->)	CP103952	918	157	fig|83554.120.peg.918	NYR56_04640		hypothetical protein
CP002586	403	168	fig|331636.7.peg.403	G5O_0414		PLF_810_00001226	PGF_03948830	Flagellar biosynthesis protein FliO	435444	435950	-	bi (<->)	CP047319	937	168	fig|83554.97.peg.937	GR632_04645		Flagellar biosynthesis protein FliO	1	0.994	bi (<->)	CP003794	408	168	fig|1218356.3.peg.408	B601_0422		Flagellar biosynthesis protein FliO	1	0.994	bi (<->)	CP003791	407	168	fig|1218353.3.peg.407	B598_0422		Flagellar biosynthesis protein FliO	1	0.994	bi (<->)	CP103952	919	168	fig|83554.120.peg.919	NYR56_04645		Flagellar biosynthesis protein FliO
CP002586	404	295	fig|331636.7.peg.404	G5O_0415		PLF_810_00001548	PGF_00010420	HAD superfamily hydrolase/phosphatase	436302	437189	+	bi (<->)	CP047319	938	315	fig|83554.97.peg.938	GR632_04650		HAD superfamily hydrolase/phosphatase	0.997	0.933	bi (<->)	CP003794	409	295	fig|1218356.3.peg.409	B601_0423		HAD superfamily hydrolase/phosphatase	0.997	0.997	bi (<->)	CP003791	408	295	fig|1218353.3.peg.408	B598_0423		HAD superfamily hydrolase/phosphatase	0.997	0.997	bi (<->)	CP103952	920	315	fig|83554.120.peg.920	NYR56_04650		HAD superfamily hydrolase/phosphatase
CP002586	405	299	fig|331636.7.peg.405	G5O_0416	enr-A	PLF_810_00000045	PGF_10160552	Enoyl-[acyl-carrier-protein] reductase [NADH] (EC 1.3.1.9)	437176	438075	-	bi (<->)	CP047319	939	299	fig|83554.97.peg.939	GR632_04655		Enoyl-[acyl-carrier-protein] reductase [NADH] (EC 1.3.1.9)	1	0.997	bi (<->)	CP003794	410	299	fig|1218356.3.peg.410	B601_0424		Enoyl-[acyl-carrier-protein] reductase [NADH] (EC 1.3.1.9)	1	0.997	bi (<->)	CP003791	409	299	fig|1218353.3.peg.409	B598_0424		Enoyl-[acyl-carrier-protein] reductase [NADH] (EC 1.3.1.9)	1	0.997	bi (<->)	CP103952	921	299	fig|83554.120.peg.921	NYR56_04655		Enoyl-[acyl-carrier-protein] reductase [NADH] (EC 1.3.1.9)
CP002586	406	39	fig|331636.7.peg.406			PLF_810_00059141	PGF_01216093	hypothetical protein	438132	438251	+
CP002586	407	733	fig|331636.7.peg.407	G5O_0417		PLF_810_00001622	PGF_00286527	hypothetical protein	438344	440545	+	bi (<->)	CP047319	940	617	fig|83554.97.peg.940	GR632_04660		hypothetical protein	1	0.998	bi (<->)	CP003794	411	617	fig|1218356.3.peg.411	B601_0425		hypothetical protein	1	0.998	bi (<->)	CP003791	410	617	fig|1218353.3.peg.410	B598_0425		hypothetical protein	1	0.998	bi (<->)	CP103952	922	617	fig|83554.120.peg.922	NYR56_04660		hypothetical protein
CP002586	408	610	fig|331636.7.peg.408	G5O_0418		PLF_810_00060560	PGF_00383913	hypothetical protein	440795	442627	+	bi (<->)	CP047319	942	610	fig|83554.97.peg.942	GR632_04670		FIG00494556: hypothetical protein	1	0.998	bi (<->)	CP003794	413	610	fig|1218356.3.peg.413	B601_0427		hypothetical protein	1	0.998	bi (<->)	CP003791	412	610	fig|1218353.3.peg.412	B598_0427		hypothetical protein	1	0.998	bi (<->)	CP103952	924	610	fig|83554.120.peg.924	NYR56_04670		FIG00494556: hypothetical protein
CP002586	409	275	fig|331636.7.peg.409	G5O_0419		PLF_810_00004296	PGF_02996782	LSU rRNA pseudouridine(955/2504/2580) synthase (EC 5.4.99.24)	442614	443441	-	bi (<->)	CP047319	943	275	fig|83554.97.peg.943	GR632_04675		LSU rRNA pseudouridine(955/2504/2580) synthase (EC 5.4.99.24)	1	0.996	bi (<->)	CP003794	414	223	fig|1218356.3.peg.414	B601_0428		LSU rRNA pseudouridine(955/2504/2580) synthase (EC 5.4.99.24)	0.996	0.996	bi (<->)	CP003791	413	223	fig|1218353.3.peg.413	B598_0428		LSU rRNA pseudouridine(955/2504/2580) synthase (EC 5.4.99.24)	0.996	0.996	bi (<->)	CP103952	925	275	fig|83554.120.peg.925	NYR56_04675		LSU rRNA pseudouridine(955/2504/2580) synthase (EC 5.4.99.24)
CP002586	410	369	fig|331636.7.peg.410	G5O_0420		PLF_810_00001089	PGF_02617708	A/G-specific adenine glycosylase (EC 3.2.2.-)	443490	444599	+	bi (<->)	CP047319	944	369	fig|83554.97.peg.944	GR632_04680	mutY	A/G-specific adenine glycosylase (EC 3.2.2.-)	1	0.997	bi (<->)	CP003794	415	369	fig|1218356.3.peg.415	B601_0429	mutY	A/G-specific adenine glycosylase (EC 3.2.2.-)	1	0.997	bi (<->)	CP003791	414	369	fig|1218353.3.peg.414	B598_0429	mutY	A/G-specific adenine glycosylase (EC 3.2.2.-)	1	0.997	bi (<->)	CP103952	926	369	fig|83554.120.peg.926	NYR56_04680	mutY	A/G-specific adenine glycosylase (EC 3.2.2.-)
CP002586	411	128	fig|331636.7.peg.411	G5O_0421		PLF_810_00001555	PGF_00019430	Nucleoside triphosphate pyrophosphohydrolase MazG (EC 3.6.1.8)	444605	444991	+	bi (<->)	CP047319	945	131	fig|83554.97.peg.945	GR632_04685		Nucleoside triphosphate pyrophosphohydrolase MazG (EC 3.6.1.8)	1	0.969	bi (<->)	CP003794	416	128	fig|1218356.3.peg.416	B601_0430		Nucleoside triphosphate pyrophosphohydrolase MazG (EC 3.6.1.8)	1	0.992	bi (<->)	CP003791	415	128	fig|1218353.3.peg.415	B598_0430		Nucleoside triphosphate pyrophosphohydrolase MazG (EC 3.6.1.8)	1	0.992	bi (<->)	CP103952	927	128	fig|83554.120.peg.927	NYR56_04685		Nucleoside triphosphate pyrophosphohydrolase MazG (EC 3.6.1.8)
CP002586	412	258	fig|331636.7.peg.412	G5O_0422		PLF_810_00001259	PGF_00090786	hypothetical protein	445180	445956	-	bi (<->)	CP047319	946	258	fig|83554.97.peg.946	GR632_04695		hypothetical protein	1	0.996	bi (<->)	CP003794	417	258	fig|1218356.3.peg.417	B601_0431		hypothetical protein	1	0.996	bi (<->)	CP003791	416	258	fig|1218353.3.peg.416	B598_0431		hypothetical protein	1	0.996	bi (<->)	CP103952	928	258	fig|83554.120.peg.928	NYR56_04695		hypothetical protein
CP002586	413	214	fig|331636.7.peg.413	G5O_0423		PLF_810_00001222	PGF_08225224	hypothetical protein	445960	446604	-	bi (<->)	CP047319	947	214	fig|83554.97.peg.947	GR632_04700		hypothetical protein	1	0.995	bi (<->)	CP003794	418	214	fig|1218356.3.peg.418	B601_0432		hypothetical protein	1	0.995	bi (<->)	CP003791	417	214	fig|1218353.3.peg.417	B598_0432		hypothetical protein	1	0.995	bi (<->)	CP103952	929	214	fig|83554.120.peg.929	NYR56_04700		hypothetical protein
CP002586	414	42	fig|331636.7.peg.414	G5O_0424		PLF_810_00000946	PGF_00121154	hypothetical protein	446811	446939	-	bi (<->)	CP047319	948	42	fig|83554.97.peg.948			hypothetical protein	1	0.976	bi (<->)	CP003794	419	42	fig|1218356.3.peg.419	B601_0433		hypothetical protein	1	0.976	bi (<->)	CP003791	418	42	fig|1218353.3.peg.418	B598_0433		hypothetical protein	1	0.976	bi (<->)	CP103952	930	42	fig|83554.120.peg.930	NYR56_04705		hypothetical protein
CP002586	415	149	fig|331636.7.peg.415	G5O_0425		PLF_810_00001652	PGF_01210668	hypothetical protein	447243	447692	-	bi (<->)	CP047319	949	149	fig|83554.97.peg.949	GR632_04705		hypothetical protein	0.993	0.993	bi (<->)	CP003794	420	126	fig|1218356.3.peg.420	B601_0434		hypothetical protein	0.992	0.992	bi (<->)	CP003791	419	149	fig|1218353.3.peg.419	B598_0434		hypothetical protein	0.993	0.993	bi (<->)	CP103952	931	149	fig|83554.120.peg.931	NYR56_04710		hypothetical protein
CP002586	416	40	fig|331636.7.peg.416			PLF_810_00001812	PGF_01210728	hypothetical protein	447776	447898	-											bi (<->)	CP003794	421	40	fig|1218356.3.peg.421			hypothetical protein	1	0.975	bi (<->)	CP003791	420	40	fig|1218353.3.peg.420			hypothetical protein	1	0.975
CP002586	417	125	fig|331636.7.peg.417	G5O_0427		PLF_810_00001654	PGF_00118259	hypothetical protein	447933	448310	-	bi (<->)	CP047319	951	125	fig|83554.97.peg.951	GR632_04710		FIG00494198: hypothetical protein	1	0.992	bi (<->)	CP003794	422	125	fig|1218356.3.peg.422	B601_0436		hypothetical protein	1	0.992	bi (<->)	CP003791	421	125	fig|1218353.3.peg.421	B598_0436		hypothetical protein	1	0.992	bi (<->)	CP103952	933	125	fig|83554.120.peg.933	NYR56_04715		FIG00494198: hypothetical protein
CP002586	418	373	fig|331636.7.peg.418	G5O_0428		PLF_810_00001650	PGF_00287896	hypothetical protein	448394	449515	-	bi (<->)	CP047319	952	373	fig|83554.97.peg.952	GR632_04715		FIG00494399: hypothetical protein	0.997	0.997	bi (<->)	CP003794	423	373	fig|1218356.3.peg.423	B601_0437		hypothetical protein	0.995	0.997	bi (<->)	CP003791	422	373	fig|1218353.3.peg.422	B598_0437		hypothetical protein	0.997	0.997	bi (<->)	CP103952	934	373	fig|83554.120.peg.934	NYR56_04720		FIG00494399: hypothetical protein
CP002586	419	249	fig|331636.7.peg.419	G5O_0429		PLF_810_00001153	PGF_00029319	PP2C phosphatase family	449810	450559	+	bi (<->)	CP047319	953	249	fig|83554.97.peg.953	GR632_04720		PP2C phosphatase family	1	0.996	bi (<->)	CP003794	424	249	fig|1218356.3.peg.424	B601_0438		PP2C phosphatase family	1	0.996	bi (<->)	CP003791	423	249	fig|1218353.3.peg.423	B598_0438		PP2C phosphatase family	1	0.996	bi (<->)	CP103952	935	249	fig|83554.120.peg.935	NYR56_04725		PP2C phosphatase family
CP002586	420	371	fig|331636.7.peg.420	G5O_0430		PLF_810_00001324	PGF_10025016	Cysteine desulfurase (EC 2.8.1.7)	450583	451698	+	bi (<->)	CP047319	954	371	fig|83554.97.peg.954	GR632_04725		Cysteine desulfurase (EC 2.8.1.7)	1	0.997	bi (<->)	CP003794	425	371	fig|1218356.3.peg.425	B601_0439		Cysteine desulfurase (EC 2.8.1.7)	1	0.997	bi (<->)	CP003791	424	371	fig|1218353.3.peg.424	B598_0439		Cysteine desulfurase (EC 2.8.1.7)	1	0.997	bi (<->)	CP103952	936	371	fig|83554.120.peg.936	NYR56_04730		Cysteine desulfurase (EC 2.8.1.7)
CP002586	421	404	fig|331636.7.peg.421	G5O_0431		PLF_810_00001495	PGF_00414881	CBS domain protein	451702	452916	-	bi (<->)	CP047319	955	404	fig|83554.97.peg.955	GR632_04730		CBS domain protein	0.998	0.998	bi (<->)	CP003794	426	404	fig|1218356.3.peg.426	B601_0440		CBS domain protein	0.998	0.998	bi (<->)	CP003791	425	404	fig|1218353.3.peg.425	B598_0440		CBS domain protein	0.998	0.998	bi (<->)	CP103952	937	404	fig|83554.120.peg.937	NYR56_04735		CBS domain protein
CP002586	422	411	fig|331636.7.peg.422	G5O_0432		PLF_810_00001097	PGF_02818638	Hemolysins and related proteins containing CBS domains	452909	454144	-	bi (<->)	CP047319	956	411	fig|83554.97.peg.956	GR632_04735		Hemolysins and related proteins containing CBS domains	1	0.998	bi (<->)	CP003794	427	411	fig|1218356.3.peg.427	B601_0441		Hemolysins and related proteins containing CBS domains	1	0.998	bi (<->)	CP003791	426	411	fig|1218353.3.peg.426	B598_0441		Hemolysins and related proteins containing CBS domains	1	0.998	bi (<->)	CP103952	938	411	fig|83554.120.peg.938	NYR56_04740		Hemolysins and related proteins containing CBS domains
CP002586	423	86	fig|331636.7.peg.423	G5O_0433		PLF_810_00001308	PGF_00140409	hypothetical protein	454154	454414	-	bi (<->)	CP047319	957	109	fig|83554.97.peg.957	GR632_04740		hypothetical protein	1	0.78	bi (<->)	CP003794	428	109	fig|1218356.3.peg.428	B601_0442		hypothetical protein	1	0.78	bi (<->)	CP003791	427	109	fig|1218353.3.peg.427	B598_0442		hypothetical protein	1	0.78	bi (<->)	CP103952	939	109	fig|83554.120.peg.939	NYR56_04745		hypothetical protein
CP002586	424	190	fig|331636.7.peg.424	G5O_0434	dcd	PLF_810_00000140	PGF_00422918	Deoxycytidine triphosphate deaminase (EC 3.5.4.13)	454493	455065	-	bi (<->)	CP047319	958	190	fig|83554.97.peg.958	GR632_04745		Deoxycytidine triphosphate deaminase (EC 3.5.4.13)	1	0.995	bi (<->)	CP003794	429	190	fig|1218356.3.peg.429	B601_0443	dcd	Deoxycytidine triphosphate deaminase (EC 3.5.4.13)	1	0.995	bi (<->)	CP003791	428	190	fig|1218353.3.peg.428	B598_0443	dcd	Deoxycytidine triphosphate deaminase (EC 3.5.4.13)	1	0.995	bi (<->)	CP103952	940	190	fig|83554.120.peg.940	NYR56_04750	dcd	Deoxycytidine triphosphate deaminase (EC 3.5.4.13)
CP002586	425	60	fig|331636.7.peg.425			PLF_810_00001820	PGF_01210735	hypothetical protein	455089	455271	-	bi (<->)	CP047319	959	60	fig|83554.97.peg.959			hypothetical protein	1	0.983	bi (<->)	CP003794	430	60	fig|1218356.3.peg.430	B601_0444		hypothetical protein	1	0.983	bi (<->)	CP003791	429	60	fig|1218353.3.peg.429	B598_0444		hypothetical protein	1	0.983	bi (<->)	CP103952	941	60	fig|83554.120.peg.941			hypothetical protein
CP002586	426	337	fig|331636.7.peg.426	G5O_0435	ruvB	PLF_810_00049029	PGF_05049118	Holliday junction ATP-dependent DNA helicase RuvB (EC 3.6.4.12)	455669	456682	+	bi (<->)	CP047319	960	337	fig|83554.97.peg.960	GR632_04750	ruvB	Holliday junction ATP-dependent DNA helicase RuvB (EC 3.6.4.12)	1	0.997	bi (<->)	CP003794	431	337	fig|1218356.3.peg.431	B601_0445	ruvB	Holliday junction ATP-dependent DNA helicase RuvB (EC 3.6.4.12)	1	0.997	bi (<->)	CP003791	430	337	fig|1218353.3.peg.430	B598_0445	ruvB	Holliday junction ATP-dependent DNA helicase RuvB (EC 3.6.4.12)	1	0.997	bi (<->)	CP103952	942	337	fig|83554.120.peg.942	NYR56_04755	ruvB	Holliday junction ATP-dependent DNA helicase RuvB (EC 3.6.4.12)
CP002586	427	257	fig|331636.7.peg.427	G5O_0436		PLF_810_00001486	PGF_08225224	hypothetical protein	456721	457494	+	bi (<->)	CP047319	961	271	fig|83554.97.peg.961	GR632_04755		hypothetical protein	0.996	0.945	bi (<->)	CP003794	432	271	fig|1218356.3.peg.432	B601_0446		hypothetical protein	0.996	0.945	bi (<->)	CP003791	431	257	fig|1218353.3.peg.431	B598_0446		hypothetical protein	0.996	0.996	bi (<->)	CP103952	943	271	fig|83554.120.peg.943	NYR56_04760		hypothetical protein
CP002586	428	663	fig|331636.7.peg.428	G5O_0437		PLF_810_00001547	PGF_05732875	Limit dextrin alpha-1,6-maltotetraose-hydrolase (EC 3.2.1.196)	457491	459482	-	bi (<->)	CP047319	962	663	fig|83554.97.peg.962	GR632_04760		Limit dextrin alpha-1,6-maltotetraose-hydrolase (EC 3.2.1.196)	0.998	0.998	bi (<->)	CP003794	433	663	fig|1218356.3.peg.433	B601_0447	glgX	Limit dextrin alpha-1,6-maltotetraose-hydrolase (EC 3.2.1.196)	0.998	0.998	bi (<->)	CP003791	432	663	fig|1218353.3.peg.432	B598_0447	glgX	Limit dextrin alpha-1,6-maltotetraose-hydrolase (EC 3.2.1.196)	0.998	0.998	bi (<->)	CP103952	944	663	fig|83554.120.peg.944	NYR56_04765		Limit dextrin alpha-1,6-maltotetraose-hydrolase (EC 3.2.1.196)
CP002586	429	166	fig|331636.7.peg.429	G5O_0438		PLF_810_00000152	PGF_00264906	hypothetical protein	459614	460114	+	bi (<->)	CP047319	963	166	fig|83554.97.peg.963	GR632_04765		hypothetical protein	1	0.994	bi (<->)	CP003794	434	166	fig|1218356.3.peg.434	B601_0448		hypothetical protein	1	0.994	bi (<->)	CP003791	433	166	fig|1218353.3.peg.433	B598_0448		hypothetical protein	1	0.994	bi (<->)	CP103952	945	166	fig|83554.120.peg.945	NYR56_04770		hypothetical protein
CP002586	430	158	fig|331636.7.peg.430	G5O_0439		PLF_810_00000963	PGF_02142873	Single-stranded DNA-binding protein	460767	461243	+	bi (<->)	CP047319	965	159	fig|83554.97.peg.965	GR632_04770	ssb	Single-stranded DNA-binding protein	1	0.987	bi (<->)	CP003794	436	158	fig|1218356.3.peg.436	B601_0450	ssb	Single-stranded DNA-binding protein	1	0.994	bi (<->)	CP003791	435	158	fig|1218353.3.peg.435	B598_0450	ssb	Single-stranded DNA-binding protein	1	0.994	bi (<->)	CP103952	947	159	fig|83554.120.peg.947	NYR56_04775		Single-stranded DNA-binding protein
CP002586	431	500	fig|331636.7.peg.431	G5O_0440		PLF_810_00060255	PGF_07629184	Cytosol aminopeptidase PepA (EC 3.4.11.1)	461281	462783	+	bi (<->)	CP047319	966	500	fig|83554.97.peg.966	GR632_04775		Cytosol aminopeptidase PepA (EC 3.4.11.1)	0.998	0.998	bi (<->)	CP003794	437	500	fig|1218356.3.peg.437	B601_0451		Cytosol aminopeptidase PepA (EC 3.4.11.1)	0.998	0.998	bi (<->)	CP003791	436	500	fig|1218353.3.peg.436	B598_0451		Cytosol aminopeptidase PepA (EC 3.4.11.1)	0.998	0.998	bi (<->)	CP103952	948	500	fig|83554.120.peg.948	NYR56_04780		Cytosol aminopeptidase PepA (EC 3.4.11.1)
CP002586	432	197	fig|331636.7.peg.432	G5O_0441		PLF_810_00001196	PGF_01211054	Histone H1-like protein HC2	462925	463518	+	bi (<->)	CP047319	967	197	fig|83554.97.peg.967	GR632_04780		Histone H1-like protein HC2	1	0.995	bi (<->)	CP003794	438	197	fig|1218356.3.peg.438	B601_0452		Histone H1-like protein HC2	1	0.995	bi (<->)	CP003791	437	197	fig|1218353.3.peg.437	B598_0452		Histone H1-like protein HC2	1	0.995	bi (<->)	CP103952	949	197	fig|83554.120.peg.949	NYR56_04785	hctB	Histone H1-like protein HC2
CP002586	433	311	fig|331636.7.peg.433	G5O_0442		PLF_810_00001366	PGF_00376821	DNA polymerase III delta subunit (EC 2.7.7.7)	463680	464615	+	bi (<->)	CP047319	968	311	fig|83554.97.peg.968	GR632_04785		DNA polymerase III delta subunit (EC 2.7.7.7)	1	0.997	bi (<->)	CP003794	439	311	fig|1218356.3.peg.439	B601_0453		DNA polymerase III delta subunit (EC 2.7.7.7)	1	0.997	bi (<->)	CP003791	438	311	fig|1218353.3.peg.438	B598_0453		DNA polymerase III delta subunit (EC 2.7.7.7)	1	0.997	bi (<->)	CP103952	950	311	fig|83554.120.peg.950	NYR56_04790		DNA polymerase III delta subunit (EC 2.7.7.7)
CP002586	434	236	fig|331636.7.peg.434	G5O_0443		PLF_810_00001611	PGF_00938452	Tetrapyrrole methylase family protein	464612	465322	+	bi (<->)	CP047319	969	236	fig|83554.97.peg.969	GR632_04790		Tetrapyrrole methylase family protein	0.992	0.996	bi (<->)	CP003794	440	236	fig|1218356.3.peg.440	B601_0454		Tetrapyrrole methylase family protein	0.992	0.996	bi (<->)	CP003791	439	236	fig|1218353.3.peg.439	B598_0454		Tetrapyrrole methylase family protein	0.992	0.996	bi (<->)	CP103952	951	236	fig|83554.120.peg.951	NYR56_04795		Tetrapyrrole methylase family protein
CP002586	435	86	fig|331636.7.peg.435	G5O_0444		PLF_810_00001631	PGF_00307940	hypothetical protein	465378	465638	-	bi (<->)	CP047319	970	156	fig|83554.97.peg.970	GR632_04795		hypothetical protein	1	0.545	bi (<->)	CP003794	441	86	fig|1218356.3.peg.441	B601_0455		hypothetical protein	1	0.988	bi (<->)	CP003791	440	86	fig|1218353.3.peg.440	B598_0455		hypothetical protein	1	0.988	bi (<->)	CP103952	952	156	fig|83554.120.peg.952	NYR56_04800		hypothetical protein
CP002586	436	40	fig|331636.7.peg.436			PLF_810_00001822	PGF_01210737	hypothetical protein	465775	465897	+
CP002586	437	444	fig|331636.7.peg.437	G5O_0446		PLF_810_00001296	PGF_08225224	hypothetical protein	466003	467337	+	bi (<->)	CP047319	971	444	fig|83554.97.peg.971	GR632_04800		hypothetical protein	0.993	0.998	bi (<->)	CP003794	442	444	fig|1218356.3.peg.442	B601_0457		hypothetical protein	0.993	0.998	bi (<->)	CP003791	441	444	fig|1218353.3.peg.441	B598_0457		hypothetical protein	0.993	0.998	bi (<->)	CP103952	953	444	fig|83554.120.peg.953	NYR56_04805		hypothetical protein
CP002586	438	466	fig|331636.7.peg.438	G5O_0447		PLF_810_00001623	PGF_00379437	hypothetical protein	467388	468788	-	bi (<->)	CP047319	972	466	fig|83554.97.peg.972	GR632_04805		hypothetical protein	1	0.998	bi (<->)	CP003794	443	466	fig|1218356.3.peg.443	B601_0458		hypothetical protein	1	0.998	bi (<->)	CP003791	442	466	fig|1218353.3.peg.442	B598_0458		hypothetical protein	1	0.998	bi (<->)	CP103952	954	466	fig|83554.120.peg.954	NYR56_04810		hypothetical protein
CP002586	439	373	fig|331636.7.peg.439	G5O_0448		PLF_810_00001399	PGF_04991657	Oxygen-independent coproporphyrinogen-III oxidase-like protein YggW	468854	469975	-	bi (<->)	CP047319	973	373	fig|83554.97.peg.973	GR632_04810	hemW	Oxygen-independent coproporphyrinogen-III oxidase-like protein YggW	1	0.997	bi (<->)	CP003794	444	337	fig|1218356.3.peg.444	B601_0459		Oxygen-independent coproporphyrinogen-III oxidase-like protein YggW	0.994	0.997	bi (<->)	CP003791	443	337	fig|1218353.3.peg.443	B598_0459		Oxygen-independent coproporphyrinogen-III oxidase-like protein YggW	0.997	0.997	bi (<->)	CP103952	955	373	fig|83554.120.peg.955	NYR56_04815	hemW	Oxygen-independent coproporphyrinogen-III oxidase-like protein YggW
CP002586	440	148	fig|331636.7.peg.440	G5O_0449		PLF_810_00001533	PGF_10316177	hypothetical protein	469965	470411	-	bi (<->)	CP047319	974	148	fig|83554.97.peg.974	GR632_04815		hypothetical protein	1	0.993	bi (<->)	CP003794	445	148	fig|1218356.3.peg.445	B601_0460		hypothetical protein	1	0.993	bi (<->)	CP003791	444	148	fig|1218353.3.peg.444	B598_0460		hypothetical protein	1	0.993	bi (<->)	CP103952	956	148	fig|83554.120.peg.956	NYR56_04820		hypothetical protein
CP002586	441	908	fig|331636.7.peg.441	G5O_0450	sucA	PLF_810_00000971	PGF_00406692	2-oxoglutarate dehydrogenase E1 component (EC 1.2.4.2)	470565	473291	+	bi (<->)	CP047319	975	908	fig|83554.97.peg.975	GR632_04820		2-oxoglutarate dehydrogenase E1 component (EC 1.2.4.2)	1	0.999	bi (<->)	CP003794	446	908	fig|1218356.3.peg.446	B601_0461	sucA	2-oxoglutarate dehydrogenase E1 component (EC 1.2.4.2)	1	0.999	bi (<->)	CP003791	445	908	fig|1218353.3.peg.445	B598_0461	sucA	2-oxoglutarate dehydrogenase E1 component (EC 1.2.4.2)	1	0.999	bi (<->)	CP103952	957	908	fig|83554.120.peg.957	NYR56_04825		2-oxoglutarate dehydrogenase E1 component (EC 1.2.4.2)
CP002586	442	365	fig|331636.7.peg.442	G5O_0451		PLF_810_00001132	PGF_01124177	Dihydrolipoamide succinyltransferase component (E2) of 2-oxoglutarate dehydrogenase complex (EC 2.3.1.61)	473288	474385	+	bi (<->)	CP047319	976	365	fig|83554.97.peg.976	GR632_04825	sucB	Dihydrolipoamide succinyltransferase component (E2) of 2-oxoglutarate dehydrogenase complex (EC 2.3.1.61)	0.995	0.997	bi (<->)	CP003794	447	365	fig|1218356.3.peg.447	B601_0462	sucB	Dihydrolipoamide succinyltransferase component (E2) of 2-oxoglutarate dehydrogenase complex (EC 2.3.1.61)	0.995	0.997	bi (<->)	CP003791	446	365	fig|1218353.3.peg.446	B598_0462	sucB	Dihydrolipoamide succinyltransferase component (E2) of 2-oxoglutarate dehydrogenase complex (EC 2.3.1.61)	0.995	0.997	bi (<->)	CP103952	958	365	fig|83554.120.peg.958	NYR56_04830	sucB	Dihydrolipoamide succinyltransferase component (E2) of 2-oxoglutarate dehydrogenase complex (EC 2.3.1.61)
CP002586	443	247	fig|331636.7.peg.443	G5O_0452		PLF_810_00001241	PGF_05501316	FIG00003370: Multicopper polyphenol oxidase	474396	475139	-	bi (<->)	CP047319	977	247	fig|83554.97.peg.977	GR632_04830	pgeF	FIG00003370: Multicopper polyphenol oxidase	0.996	0.996	bi (<->)	CP003794	448	247	fig|1218356.3.peg.448	B601_0463		FIG00003370: Multicopper polyphenol oxidase	0.996	0.996	bi (<->)	CP003791	447	247	fig|1218353.3.peg.447	B598_0463		FIG00003370: Multicopper polyphenol oxidase	0.996	0.996	bi (<->)	CP103952	959	247	fig|83554.120.peg.959	NYR56_04835	pgeF	FIG00003370: Multicopper polyphenol oxidase
CP002586	444	606	fig|331636.7.peg.444	G5O_0453	ispG	PLF_810_00001060	PGF_00426236	(E)-4-hydroxy-3-methylbut-2-enyl-diphosphate synthase (flavodoxin) (EC 1.17.7.3)	475153	476973	-	bi (<->)	CP047319	978	606	fig|83554.97.peg.978	GR632_04835		(E)-4-hydroxy-3-methylbut-2-enyl-diphosphate synthase (flavodoxin) (EC 1.17.7.3)	0.998	0.998	bi (<->)	CP003794	449	606	fig|1218356.3.peg.449	B601_0464	ispG	(E)-4-hydroxy-3-methylbut-2-enyl-diphosphate synthase (flavodoxin) (EC 1.17.7.3)	0.998	0.998	bi (<->)	CP003791	448	606	fig|1218353.3.peg.448	B598_0464	ispG	(E)-4-hydroxy-3-methylbut-2-enyl-diphosphate synthase (flavodoxin) (EC 1.17.7.3)	0.998	0.998	bi (<->)	CP103952	960	606	fig|83554.120.peg.960	NYR56_04840		(E)-4-hydroxy-3-methylbut-2-enyl-diphosphate synthase (flavodoxin) (EC 1.17.7.3)
CP002586	445	41	fig|331636.7.peg.445			PLF_810_00001707	PGF_01210681	hypothetical protein	477148	477273	-											bi (<->)	CP003794	450	41	fig|1218356.3.peg.450	B601_0465		hypothetical protein	1	0.976	bi (<->)	CP003791	449	41	fig|1218353.3.peg.449	B598_0465		hypothetical protein	1	0.976
CP002586	446	345	fig|331636.7.peg.446	G5O_0454		PLF_810_00001573	PGF_00173430	hypothetical protein	477254	478291	-	bi (<->)	CP047319	979	393	fig|83554.97.peg.979	GR632_04840		hypothetical protein	0.997	0.875	bi (<->)	CP003794	451	345	fig|1218356.3.peg.451	B601_0466		hypothetical protein	1	0.997	bi (<->)	CP003791	450	345	fig|1218353.3.peg.450	B598_0466		hypothetical protein	1	0.997	bi (<->)	CP103952	961	393	fig|83554.120.peg.961	NYR56_04845		hypothetical protein
CP002586	447	288	fig|331636.7.peg.447	G5O_0455		PLF_810_00001438	PGF_00282652	hypothetical protein	478532	479398	-	bi (<->)	CP047319	980	155	fig|83554.97.peg.980	GR632_04845		FIG00494588: hypothetical protein	1	0.994	bi (<->)	CP003794	452	155	fig|1218356.3.peg.452	B601_0467		hypothetical protein	1	0.994	bi (<->)	CP003791	451	155	fig|1218353.3.peg.451	B598_0467		hypothetical protein	1	0.994	bi (<->)	CP103952	962	323	fig|83554.120.peg.962	NYR56_04850		FIG00494588: hypothetical protein
CP002586	448	38	fig|331636.7.peg.448	G5O_0456		PLF_810_00001746	PGF_01210699	hypothetical protein	479810	479926	+											bi (<->)	CP003794	454	38	fig|1218356.3.peg.454	B601_0469		hypothetical protein	1	0.974	bi (<->)	CP003791	453	38	fig|1218353.3.peg.453	B598_0469		hypothetical protein	1	0.974
CP002586	449	452	fig|331636.7.peg.449	G5O_0457		PLF_810_00001550	PGF_00014028	Inclusion membrane protein-4	479918	481276	-	bi (<->)	CP047319	982	416	fig|83554.97.peg.982	GR632_04850		Inclusion membrane protein-4	0.916	0.998	bi (<->)	CP003794	455	416	fig|1218356.3.peg.455	B601_0470	lam	Inclusion membrane protein-4	0.916	0.998	bi (<->)	CP003791	454	416	fig|1218353.3.peg.454	B598_0470	lam	Inclusion membrane protein-4	0.916	0.998	bi (<->)	CP103952	963	416	fig|83554.120.peg.963	NYR56_04855		Inclusion membrane protein-4
CP002586	450	91	fig|331636.7.peg.450	G5O_0459		PLF_810_00000143	PGF_08209419	Ferredoxin	481467	481742	-	bi (<->)	CP047319	983	91	fig|83554.97.peg.983	GR632_04855		Ferredoxin	1	0.989	bi (<->)	CP003794	456	91	fig|1218356.3.peg.456	B601_0471		Ferredoxin	1	0.989	bi (<->)	CP003791	455	91	fig|1218353.3.peg.455	B598_0471		Ferredoxin	1	0.989	bi (<->)	CP103952	964	91	fig|83554.120.peg.964	NYR56_04860		Ferredoxin
CP002586	451	40	fig|331636.7.peg.451	G5O_0462		PLF_810_00001710	PGF_01210684	hypothetical protein	481941	482063	-											bi (<->)	CP003794	457	40	fig|1218356.3.peg.457	B601_0473		hypothetical protein	1	0.975	bi (<->)	CP003791	456	40	fig|1218353.3.peg.456	B598_0473		hypothetical protein	1	0.975
CP002586	452	574	fig|331636.7.peg.452	G5O_0463		PLF_810_00000998	PGF_00052630	Similar to flagellar biosynthesis protein FlhA	482053	483777	+	bi (<->)	CP047319	984	584	fig|83554.97.peg.984	GR632_04865		Similar to flagellar biosynthesis protein FlhA	1	0.981	bi (<->)	CP003794	458	584	fig|1218356.3.peg.458	B601_0474		Similar to flagellar biosynthesis protein FlhA	1	0.981	bi (<->)	CP003791	457	584	fig|1218353.3.peg.457	B598_0474		Similar to flagellar biosynthesis protein FlhA	1	0.981	bi (<->)	CP103952	965	584	fig|83554.120.peg.965	NYR56_04870		Similar to flagellar biosynthesis protein FlhA
CP002586	453	257	fig|331636.7.peg.453	G5O_0464		PLF_810_00001025	PGF_03224875	RNA polymerase sigma factor	483882	484655	+	bi (<->)	CP047319	985	257	fig|83554.97.peg.985	GR632_04870		RNA polymerase sigma factor	0.996	0.996	bi (<->)	CP003794	459	257	fig|1218356.3.peg.459	B601_0475		RNA polymerase sigma factor	0.996	0.996	bi (<->)	CP003791	458	257	fig|1218353.3.peg.458	B598_0475		RNA polymerase sigma factor	0.996	0.996	bi (<->)	CP103952	966	257	fig|83554.120.peg.966	NYR56_04875		RNA polymerase sigma factor
CP002586	454	90	fig|331636.7.peg.454	G5O_0465		PLF_810_00001659	PGF_01210671	hypothetical protein	484652	484924	-	bi (<->)	CP047319	986	90	fig|83554.97.peg.986	GR632_04875		FIG01261637: hypothetical protein	1	0.989	bi (<->)	CP003794	460	90	fig|1218356.3.peg.460	B601_0476		hypothetical protein	1	0.989	bi (<->)	CP003791	459	90	fig|1218353.3.peg.459	B598_0476		hypothetical protein	1	0.989	bi (<->)	CP103952	967	90	fig|83554.120.peg.967	NYR56_04880		FIG01261637: hypothetical protein
CP002586	455	412	fig|331636.7.peg.455	G5O_0466	tyrS	PLF_810_00001213	PGF_00063916	Tyrosyl-tRNA synthetase (EC 6.1.1.1)	485086	486324	+	bi (<->)	CP047319	987	412	fig|83554.97.peg.987	GR632_04880		Tyrosyl-tRNA synthetase (EC 6.1.1.1)	1	0.998	bi (<->)	CP003794	461	412	fig|1218356.3.peg.461	B601_0477	tyrS	Tyrosyl-tRNA synthetase (EC 6.1.1.1)	1	0.998	bi (<->)	CP003791	460	412	fig|1218353.3.peg.460	B598_0477	tyrS	Tyrosyl-tRNA synthetase (EC 6.1.1.1)	1	0.998	bi (<->)	CP103952	968	433	fig|83554.120.peg.968	NYR56_04885	tyrS	Tyrosyl-tRNA synthetase (EC 6.1.1.1)
CP002586	456	483	fig|331636.7.peg.456	G5O_0467	gnd	PLF_810_00000932	PGF_00427299	6-phosphogluconate dehydrogenase, decarboxylating (EC 1.1.1.44)	486341	487792	+	bi (<->)	CP047319	988	483	fig|83554.97.peg.988	GR632_04885	gnd	6-phosphogluconate dehydrogenase, decarboxylating (EC 1.1.1.44)	0.998	0.998	bi (<->)	CP003794	462	483	fig|1218356.3.peg.462	B601_0478	gnd	6-phosphogluconate dehydrogenase, decarboxylating (EC 1.1.1.44)	0.998	0.998	bi (<->)	CP003791	461	483	fig|1218353.3.peg.461	B598_0478	gnd	6-phosphogluconate dehydrogenase, decarboxylating (EC 1.1.1.44)	0.998	0.998	bi (<->)	CP103952	969	483	fig|83554.120.peg.969	NYR56_04890	gnd	6-phosphogluconate dehydrogenase, decarboxylating (EC 1.1.1.44)
CP002586	457	602	fig|331636.7.peg.457	G5O_0468	lepA	PLF_810_00000016	PGF_00060414	Translation elongation factor LepA	487992	489800	-	bi (<->)	CP047319	989	602	fig|83554.97.peg.989	GR632_04890	lepA	Translation elongation factor LepA	0.998	0.998	bi (<->)	CP003794	463	602	fig|1218356.3.peg.463	B601_0479	lepA	Translation elongation factor LepA	0.998	0.998	bi (<->)	CP003791	462	602	fig|1218353.3.peg.462	B598_0479	lepA	Translation elongation factor LepA	0.998	0.998	bi (<->)	CP103952	970	602	fig|83554.120.peg.970	NYR56_04895	lepA	Translation elongation factor LepA
CP002586	458	365	fig|331636.7.peg.458	G5O_0469		PLF_810_00001621	PGF_00139595	hypothetical protein	490235	491332	+	bi (<->)	CP047319	991	365	fig|83554.97.peg.991	GR632_04895		hypothetical protein	1	0.997	bi (<->)	CP003794	464	365	fig|1218356.3.peg.464	B601_0480		hypothetical protein	1	0.997	bi (<->)	CP003791	463	365	fig|1218353.3.peg.463	B598_0480		hypothetical protein	1	0.997	bi (<->)	CP103952	972	365	fig|83554.120.peg.972	NYR56_04900		hypothetical protein
CP002586	459	532	fig|331636.7.peg.459	G5O_0470		PLF_810_00000081	PGF_00013461	ADP/ATP Translocase, NTT1	491414	493012	-	bi (<->)	CP047319	992	532	fig|83554.97.peg.992	GR632_04900	npt1	ADP/ATP Translocase, NTT1	1	0.998	bi (<->)	CP003794	465	532	fig|1218356.3.peg.465	B601_0481		ADP/ATP Translocase, NTT1	1	0.998	bi (<->)	CP003791	464	532	fig|1218353.3.peg.464	B598_0481		ADP/ATP Translocase, NTT1	1	0.998	bi (<->)	CP103952	973	532	fig|83554.120.peg.973	NYR56_04905	npt1	ADP/ATP Translocase, NTT1
CP002586	460	167	fig|331636.7.peg.460	G5O_0471		PLF_810_00000156	PGF_00135329	hypothetical protein	493234	493737	-	bi (<->)	CP047319	993	167	fig|83554.97.peg.993	GR632_04905		hypothetical protein	1	0.994	bi (<->)	CP003794	466	167	fig|1218356.3.peg.466	B601_0482		hypothetical protein	1	0.994	bi (<->)	CP003791	465	167	fig|1218353.3.peg.465	B598_0482		hypothetical protein	1	0.994	bi (<->)	CP103952	974	167	fig|83554.120.peg.974	NYR56_04910		hypothetical protein
CP002586	461	321	fig|331636.7.peg.461	G5O_0473	ssaB	PLF_810_00001146	PGF_01212301	ABC transporter, substrate-binding protein (cluster 14, Mn/Zn)	494233	495198	+	bi (<->)	CP047319	994	321	fig|83554.97.peg.994	GR632_04910		ABC transporter, substrate-binding protein (cluster 14, Mn/Zn)	1	0.997	bi (<->)	CP003794	467	321	fig|1218356.3.peg.467	B601_0483		ABC transporter, substrate-binding protein (cluster 14, Mn/Zn)	1	0.997	bi (<->)	CP003791	466	321	fig|1218353.3.peg.466	B598_0483		ABC transporter, substrate-binding protein (cluster 14, Mn/Zn)	1	0.997	bi (<->)	CP103952	975	321	fig|83554.120.peg.975	NYR56_04915		ABC transporter, substrate-binding protein (cluster 14, Mn/Zn)
CP002586	462	259	fig|331636.7.peg.462	G5O_0474		PLF_810_00001526	PGF_10335063	Manganese ABC transporter, ATP-binding protein SitB	495195	495974	+	bi (<->)	CP047319	995	259	fig|83554.97.peg.995	GR632_04915		Manganese ABC transporter, ATP-binding protein SitB	1	0.996	bi (<->)	CP003794	468	259	fig|1218356.3.peg.468	B601_0484		Manganese ABC transporter, ATP-binding protein SitB	1	0.996	bi (<->)	CP003791	467	259	fig|1218353.3.peg.467	B598_0484		Manganese ABC transporter, ATP-binding protein SitB	1	0.996	bi (<->)	CP103952	976	259	fig|83554.120.peg.976	NYR56_04920		Manganese ABC transporter, ATP-binding protein SitB
CP002586	463	449	fig|331636.7.peg.463	G5O_0475		PLF_810_00001198	PGF_01210828	ABC transporter, permease protein (cluster 14, Mn/Zn)	495975	497324	+	bi (<->)	CP047319	996	449	fig|83554.97.peg.996	GR632_04920		ABC transporter, permease protein (cluster 14, Mn/Zn)	1	0.998	bi (<->)	CP003794	469	449	fig|1218356.3.peg.469	B601_0485		ABC transporter, permease protein (cluster 14, Mn/Zn)	1	0.998	bi (<->)	CP003791	468	449	fig|1218353.3.peg.468	B598_0485		ABC transporter, permease protein (cluster 14, Mn/Zn)	1	0.998	bi (<->)	CP103952	977	449	fig|83554.120.peg.977	NYR56_04925		ABC transporter, permease protein (cluster 14, Mn/Zn)
CP002586	464	324	fig|331636.7.peg.464	G5O_0476		PLF_810_00001509	PGF_01215199	ABC transporter, permease protein (cluster 14, Mn/Zn)	497330	498304	+	bi (<->)	CP047319	997	327	fig|83554.97.peg.997	GR632_04925		ABC transporter, permease protein (cluster 14, Mn/Zn)	0.997	0.988	bi (<->)	CP003794	470	327	fig|1218356.3.peg.470	B601_0486		ABC transporter, permease protein (cluster 14, Mn/Zn)	0.997	0.988	bi (<->)	CP003791	469	327	fig|1218353.3.peg.469	B598_0486		ABC transporter, permease protein (cluster 14, Mn/Zn)	0.997	0.988	bi (<->)	CP103952	978	327	fig|83554.120.peg.978	NYR56_04930		ABC transporter, permease protein (cluster 14, Mn/Zn)
CP002586	465	379	fig|331636.7.peg.465	G5O_0477	dxr	PLF_810_00001384	PGF_09077460	1-deoxy-D-xylulose 5-phosphate reductoisomerase (EC 1.1.1.267)	498345	499484	+	bi (<->)	CP047319	998	379	fig|83554.97.peg.998	GR632_04930		1-deoxy-D-xylulose 5-phosphate reductoisomerase (EC 1.1.1.267)	1	0.997	bi (<->)	CP003794	471	379	fig|1218356.3.peg.471	B601_0487	dxr	1-deoxy-D-xylulose 5-phosphate reductoisomerase (EC 1.1.1.267)	1	0.997	bi (<->)	CP003791	470	379	fig|1218353.3.peg.470	B598_0487	dxr	1-deoxy-D-xylulose 5-phosphate reductoisomerase (EC 1.1.1.267)	1	0.997	bi (<->)	CP103952	979	379	fig|83554.120.peg.979	NYR56_04935	dxr	1-deoxy-D-xylulose 5-phosphate reductoisomerase (EC 1.1.1.267)
CP002586	466	588	fig|331636.7.peg.466	G5O_0478		PLF_810_00001336	PGF_03752718	Intramembrane protease RasP/YluC, implicated in cell division based on FtsL cleavage	499599	501365	+	bi (<->)	CP047319	999	622	fig|83554.97.peg.999	GR632_04935		Intramembrane protease RasP/YluC, implicated in cell division based on FtsL cleavage	0.998	0.944	bi (<->)	CP003794	472	588	fig|1218356.3.peg.472	B601_0488		Intramembrane protease RasP/YluC, implicated in cell division based on FtsL cleavage	1	0.998	bi (<->)	CP003791	471	588	fig|1218353.3.peg.471	B598_0488		Intramembrane protease RasP/YluC, implicated in cell division based on FtsL cleavage	1	0.998	bi (<->)	CP103952	980	622	fig|83554.120.peg.980	NYR56_04940		Intramembrane protease RasP/YluC, implicated in cell division based on FtsL cleavage
CP002586	467	326	fig|331636.7.peg.467	G5O_0479		PLF_810_00001264	PGF_00318369	hypothetical protein	501316	502296	-	bi (<->)	CP047319	1000	326	fig|83554.97.peg.1000	GR632_04940		hypothetical protein	1	0.997	bi (<->)	CP003794	473	326	fig|1218356.3.peg.473	B601_0489		hypothetical protein	1	0.997	bi (<->)	CP003791	472	326	fig|1218353.3.peg.472	B598_0489		hypothetical protein	1	0.997	bi (<->)	CP103952	981	326	fig|83554.120.peg.981	NYR56_04945		hypothetical protein
CP002586	468	368	fig|331636.7.peg.468	G5O_0480		PLF_810_00001397	PGF_10387199	DNA recombination and repair protein RecF	502404	503510	-	bi (<->)	CP047319	1001	368	fig|83554.97.peg.1001	GR632_04945	recF	DNA recombination and repair protein RecF	0.997	0.997	bi (<->)	CP003794	474	368	fig|1218356.3.peg.474	B601_0490	recF	DNA recombination and repair protein RecF	0.997	0.997	bi (<->)	CP003791	473	368	fig|1218353.3.peg.473	B598_0490	recF	DNA recombination and repair protein RecF	0.997	0.997	bi (<->)	CP103952	982	368	fig|83554.120.peg.982	NYR56_04950	recF	DNA recombination and repair protein RecF
CP002586	469	366	fig|331636.7.peg.469	G5O_0481	dnaN	PLF_810_00000041	PGF_06473395	DNA polymerase III beta subunit (EC 2.7.7.7)	503510	504610	-	bi (<->)	CP047319	1002	366	fig|83554.97.peg.1002	GR632_04950		DNA polymerase III beta subunit (EC 2.7.7.7)	1	0.997	bi (<->)	CP003794	475	366	fig|1218356.3.peg.475	B601_0491	dnaN	DNA polymerase III beta subunit (EC 2.7.7.7)	1	0.997	bi (<->)	CP003791	474	366	fig|1218353.3.peg.474	B598_0491	dnaN	DNA polymerase III beta subunit (EC 2.7.7.7)	1	0.997	bi (<->)	CP103952	983	366	fig|83554.120.peg.983	NYR56_04955	dnaN	DNA polymerase III beta subunit (EC 2.7.7.7)
CP002586	470	150	fig|331636.7.peg.470	G5O_0482	smpB	PLF_810_00001006	PGF_00413554	tmRNA-binding protein SmpB	504850	505302	+	bi (<->)	CP047319	1003	150	fig|83554.97.peg.1003	GR632_04955	smpB	tmRNA-binding protein SmpB	1	0.993	bi (<->)	CP003794	476	150	fig|1218356.3.peg.476	B601_0492	smpB	tmRNA-binding protein SmpB	1	0.993	bi (<->)	CP003791	475	150	fig|1218353.3.peg.475	B598_0492	smpB	tmRNA-binding protein SmpB	1	0.993	bi (<->)	CP103952	984	150	fig|83554.120.peg.984	NYR56_04960	smpB	tmRNA-binding protein SmpB
CP002586	471	281	fig|331636.7.peg.471	G5O_0483		PLF_810_00001546	PGF_06690407	FAD:protein FMN transferase (EC 2.7.1.180)	505283	506128	-	bi (<->)	CP047319	1004	281	fig|83554.97.peg.1004	GR632_04960		FAD:protein FMN transferase (EC 2.7.1.180)	1	0.996	bi (<->)	CP003794	477	281	fig|1218356.3.peg.477	B601_0493		FAD:protein FMN transferase (EC 2.7.1.180)	1	0.996	bi (<->)	CP003791	476	281	fig|1218353.3.peg.476	B598_0493		FAD:protein FMN transferase (EC 2.7.1.180)	1	0.996	bi (<->)	CP103952	985	281	fig|83554.120.peg.985	NYR56_04965		FAD:protein FMN transferase (EC 2.7.1.180)
CP002586	472	287	fig|331636.7.peg.472	G5O_0484	folD	PLF_810_00001510	PGF_00020984	Methenyltetrahydrofolate cyclohydrolase (EC 3.5.4.9) / Methylenetetrahydrofolate dehydrogenase (NADP+) (EC 1.5.1.5)	506197	507060	-	bi (<->)	CP047319	1005	287	fig|83554.97.peg.1005	GR632_04965	folD	Methenyltetrahydrofolate cyclohydrolase (EC 3.5.4.9) / Methylenetetrahydrofolate dehydrogenase (NADP+) (EC 1.5.1.5)	1	0.997	bi (<->)	CP003794	478	287	fig|1218356.3.peg.478	B601_0494		Methenyltetrahydrofolate cyclohydrolase (EC 3.5.4.9) / Methylenetetrahydrofolate dehydrogenase (NADP+) (EC 1.5.1.5)	1	0.997	bi (<->)	CP003791	477	287	fig|1218353.3.peg.477	B598_0494		Methenyltetrahydrofolate cyclohydrolase (EC 3.5.4.9) / Methylenetetrahydrofolate dehydrogenase (NADP+) (EC 1.5.1.5)	1	0.997	bi (<->)	CP103952	986	287	fig|83554.120.peg.986	NYR56_04970	folD	Methenyltetrahydrofolate cyclohydrolase (EC 3.5.4.9) / Methylenetetrahydrofolate dehydrogenase (NADP+) (EC 1.5.1.5)
CP002586	473	171	fig|331636.7.peg.473	G5O_0485		PLF_810_00001577	PGF_00324295	hypothetical protein	507051	507566	-	bi (<->)	CP047319	1006	171	fig|83554.97.peg.1006	GR632_04970		hypothetical protein	1	0.994	bi (<->)	CP003794	479	171	fig|1218356.3.peg.479	B601_0495		hypothetical protein	1	0.994	bi (<->)	CP003791	478	171	fig|1218353.3.peg.478	B598_0495		hypothetical protein	1	0.994	bi (<->)	CP103952	987	171	fig|83554.120.peg.987	NYR56_04975	mreD	hypothetical protein
CP002586	474	81	fig|331636.7.peg.474	G5O_0486		PLF_810_00001491	PGF_00323520	hypothetical protein	507821	508066	+	bi (<->)	CP047319	1007	96	fig|83554.97.peg.1007	GR632_04975		LtuB protein	0.988	0.833	bi (<->)	CP003794	480	84	fig|1218356.3.peg.480	B601_0496	ltuB	hypothetical protein	0.988	0.952	bi (<->)	CP003791	479	84	fig|1218353.3.peg.479	B598_0496	ltuB	hypothetical protein	0.988	0.952	bi (<->)	CP103952	988	96	fig|83554.120.peg.988	NYR56_04980	ltuB	LtuB protein
CP002586	475	579	fig|331636.7.peg.475	G5O_0487		PLF_810_00060345	PGF_00935492	hypothetical protein	508428	510167	+	bi (<->)	CP047319	1008	579	fig|83554.97.peg.1008	GR632_04980		hypothetical protein	1	0.998	bi (<->)	CP003794	481	579	fig|1218356.3.peg.481	B601_0497		hypothetical protein	1	0.998	bi (<->)	CP003791	480	579	fig|1218353.3.peg.480	B598_0497		hypothetical protein	1	0.998	bi (<->)	CP103952	989	579	fig|83554.120.peg.989	NYR56_04985		hypothetical protein
CP002586	476	153	fig|331636.7.peg.476	G5O_0488		PLF_810_00001371	PGF_08225224	hypothetical protein	510169	510630	+	bi (<->)	CP047319	1009	153	fig|83554.97.peg.1009	GR632_04985		hypothetical protein	1	0.993	bi (<->)	CP003794	482	153	fig|1218356.3.peg.482	B601_0498		hypothetical protein	1	0.993	bi (<->)	CP003791	481	153	fig|1218353.3.peg.481	B598_0498		hypothetical protein	1	0.993	bi (<->)	CP103952	990	153	fig|83554.120.peg.990	NYR56_04990		hypothetical protein
CP002586	477	352	fig|331636.7.peg.477	G5O_0489		PLF_810_00001345	PGF_00033700	Phospholipase D endonuclease superfamily	510627	511685	-	bi (<->)	CP047319	1010	352	fig|83554.97.peg.1010	GR632_04990		Phospholipase D endonuclease superfamily	1	0.997	bi (<->)	CP003794	483	373	fig|1218356.3.peg.483	B601_0499		Phospholipase D endonuclease superfamily	1	0.941	bi (<->)	CP003791	482	373	fig|1218353.3.peg.482	B598_0499		Phospholipase D endonuclease superfamily	1	0.941	bi (<->)	CP103952	991	352	fig|83554.120.peg.991	NYR56_04995		Phospholipase D endonuclease superfamily
CP002586	478	581	fig|331636.7.peg.478	G5O_0490		PLF_810_00002683	PGF_00064422	UbiD family decarboxylase associated with menaquinone via futalosine	511790	513535	-	bi (<->)	CP047319	1011	581	fig|83554.97.peg.1011	GR632_04995		UbiD family decarboxylase associated with menaquinone via futalosine	0.997	0.998	bi (<->)	CP003794	484	581	fig|1218356.3.peg.484	B601_0500		UbiD family decarboxylase associated with menaquinone via futalosine	0.997	0.998	bi (<->)	CP003791	483	581	fig|1218353.3.peg.483	B598_0500		UbiD family decarboxylase associated with menaquinone via futalosine	0.997	0.998	bi (<->)	CP103952	992	581	fig|83554.120.peg.992	NYR56_05000		UbiD family decarboxylase associated with menaquinone via futalosine
CP002586	479	89	fig|331636.7.peg.479	G5O_0491	rpmB	PLF_810_00000938	PGF_03278866	LSU ribosomal protein L28p @ LSU ribosomal protein L28p, zinc-independent	513561	513830	-	bi (<->)	CP047319	1012	89	fig|83554.97.peg.1012	GR632_05000		LSU ribosomal protein L28p @ LSU ribosomal protein L28p, zinc-independent	1	0.989	bi (<->)	CP003794	485	89	fig|1218356.3.peg.485	B601_0501	rpmB	LSU ribosomal protein L28p @ LSU ribosomal protein L28p, zinc-independent	1	0.989	bi (<->)	CP003791	484	89	fig|1218353.3.peg.484	B598_0501	rpmB	LSU ribosomal protein L28p @ LSU ribosomal protein L28p, zinc-independent	1	0.989	bi (<->)	CP103952	993	89	fig|83554.120.peg.993	NYR56_05005	rpmB	LSU ribosomal protein L28p @ LSU ribosomal protein L28p, zinc-independent
CP002586	480	530	fig|331636.7.peg.480	G5O_0492	malQ	PLF_810_00001086	PGF_03060077	4-alpha-glucanotransferase (amylomaltase) (EC 2.4.1.25)	514003	515595	-	bi (<->)	CP047319	1013	530	fig|83554.97.peg.1013	GR632_05005		4-alpha-glucanotransferase (amylomaltase) (EC 2.4.1.25)	0.998	0.998	bi (<->)	CP003794	486	530	fig|1218356.3.peg.486	B601_0502	malQ	4-alpha-glucanotransferase (amylomaltase) (EC 2.4.1.25)	1	0.998	bi (<->)	CP003791	485	530	fig|1218353.3.peg.485	B598_0502	malQ	4-alpha-glucanotransferase (amylomaltase) (EC 2.4.1.25)	1	0.998	bi (<->)	CP103952	994	530	fig|83554.120.peg.994	NYR56_05010		4-alpha-glucanotransferase (amylomaltase) (EC 2.4.1.25)
CP002586	481	146	fig|331636.7.peg.481	G5O_0493		PLF_810_00001207	PGF_00050084	Scc1 protein (Type III secretion chaperone)	515633	516073	-	bi (<->)	CP047319	1014	146	fig|83554.97.peg.1014	GR632_05010		Scc1 protein (Type III secretion chaperone)	1	0.993	bi (<->)	CP003794	487	146	fig|1218356.3.peg.487	B601_0503		Scc1 protein (Type III secretion chaperone)	1	0.993	bi (<->)	CP003791	486	146	fig|1218353.3.peg.486	B598_0503		Scc1 protein (Type III secretion chaperone)	1	0.993	bi (<->)	CP103952	995	146	fig|83554.120.peg.995	NYR56_05015		Scc1 protein (Type III secretion chaperone)
CP002586	482	398	fig|331636.7.peg.482	G5O_0494		PLF_810_00001145	PGF_00017590	Low Calcium Response E (CopN) (Type III secreted protein SctW); Inclusion membrane protein-5	516089	517285	-	bi (<->)	CP047319	1015	398	fig|83554.97.peg.1015	GR632_05015		Low Calcium Response E (CopN) (Type III secreted protein SctW); Inclusion membrane protein-5	0.995	0.997	bi (<->)	CP003794	488	398	fig|1218356.3.peg.488	B601_0504		Low Calcium Response E (CopN) (Type III secreted protein SctW); Inclusion membrane protein-5	0.995	0.997	bi (<->)	CP003791	487	398	fig|1218353.3.peg.487	B598_0504		Low Calcium Response E (CopN) (Type III secreted protein SctW); Inclusion membrane protein-5	0.995	0.997	bi (<->)	CP103952	996	398	fig|83554.120.peg.996	NYR56_05020	sctW	Low Calcium Response E (CopN) (Type III secreted protein SctW); Inclusion membrane protein-5
CP002586	483	690	fig|331636.7.peg.483	G5O_0495		PLF_810_00000090	PGF_00017589	Low Calcium Response D (Type III secretion inner membrane protein SctV)	517310	519382	-	bi (<->)	CP047319	1016	709	fig|83554.97.peg.1016	GR632_05020		Low Calcium Response D (Type III secretion inner membrane protein SctV)	1	0.972	bi (<->)	CP003794	489	690	fig|1218356.3.peg.489	B601_0505		Low Calcium Response D (Type III secretion inner membrane protein SctV)	1	0.999	bi (<->)	CP003791	488	690	fig|1218353.3.peg.488	B598_0505		Low Calcium Response D (Type III secretion inner membrane protein SctV)	1	0.999	bi (<->)	CP103952	997	709	fig|83554.120.peg.997	NYR56_05025	sctV	Low Calcium Response D (Type III secretion inner membrane protein SctV)
CP002586	484	360	fig|331636.7.peg.484	G5O_0496		PLF_810_00000104	PGF_03097682	Type III secretion inner membrane protein (YscU,SpaS,EscU,HrcU,SsaU, homologous to flagellar export components)	519439	520521	-	bi (<->)	CP047319	1017	360	fig|83554.97.peg.1017	GR632_05025		Type III secretion inner membrane protein (YscU,SpaS,EscU,HrcU,SsaU, homologous to flagellar export components)	1	0.997	bi (<->)	CP003794	490	360	fig|1218356.3.peg.490	B601_0506		Type III secretion inner membrane protein (YscU,SpaS,EscU,HrcU,SsaU, homologous to flagellar export components)	1	0.997	bi (<->)	CP003791	489	360	fig|1218353.3.peg.489	B598_0506		Type III secretion inner membrane protein (YscU,SpaS,EscU,HrcU,SsaU, homologous to flagellar export components)	1	0.997	bi (<->)	CP103952	998	360	fig|83554.120.peg.998	NYR56_05030	sctU	Type III secretion inner membrane protein (YscU,SpaS,EscU,HrcU,SsaU, homologous to flagellar export components)
CP002586	485	364	fig|331636.7.peg.485	G5O_0497	ychF	PLF_810_00000047	PGF_00007012	GTP-binding and nucleic acid-binding protein YchF	520879	521973	+	bi (<->)	CP047319	1018	364	fig|83554.97.peg.1018	GR632_05030	ychF	GTP-binding and nucleic acid-binding protein YchF	1	0.997	bi (<->)	CP003794	491	364	fig|1218356.3.peg.491	B601_0507	ychF	GTP-binding and nucleic acid-binding protein YchF	1	0.997	bi (<->)	CP003791	490	364	fig|1218353.3.peg.490	B598_0507	ychF	GTP-binding and nucleic acid-binding protein YchF	1	0.997	bi (<->)	CP103952	999	364	fig|83554.120.peg.999	NYR56_05035	ychF	GTP-binding and nucleic acid-binding protein YchF
CP002586	486	304	fig|331636.7.peg.486	G5O_0498	ribF	PLF_810_00001454	PGF_02623406	FMN adenylyltransferase (EC 2.7.7.2) / Riboflavin kinase (EC 2.7.1.26)	521951	522865	-	bi (<->)	CP047319	1019	304	fig|83554.97.peg.1019	GR632_05035		FMN adenylyltransferase (EC 2.7.7.2) / Riboflavin kinase (EC 2.7.1.26)	1	0.997	bi (<->)	CP003794	492	304	fig|1218356.3.peg.492	B601_0508	ribF	FMN adenylyltransferase (EC 2.7.7.2) / Riboflavin kinase (EC 2.7.1.26)	1	0.997	bi (<->)	CP003791	491	304	fig|1218353.3.peg.491	B598_0508	ribF	FMN adenylyltransferase (EC 2.7.7.2) / Riboflavin kinase (EC 2.7.1.26)	1	0.997	bi (<->)	CP103952	1000	304	fig|83554.120.peg.1000	NYR56_05040		FMN adenylyltransferase (EC 2.7.7.2) / Riboflavin kinase (EC 2.7.1.26)
CP002586	487	235	fig|331636.7.peg.487	G5O_0499	truB	PLF_810_00000033	PGF_00413295	tRNA pseudouridine(55) synthase (EC 5.4.99.25)	522849	523556	-	bi (<->)	CP047319	1020	235	fig|83554.97.peg.1020	GR632_05040	truB	tRNA pseudouridine(55) synthase (EC 5.4.99.25)	1	0.996	bi (<->)	CP003794	493	235	fig|1218356.3.peg.493	B601_0509	truB	tRNA pseudouridine(55) synthase (EC 5.4.99.25)	1	0.996	bi (<->)	CP003791	492	235	fig|1218353.3.peg.492	B598_0509	truB	tRNA pseudouridine(55) synthase (EC 5.4.99.25)	1	0.996	bi (<->)	CP103952	1001	235	fig|83554.120.peg.1001	NYR56_05045	truB	tRNA pseudouridine(55) synthase (EC 5.4.99.25)
CP002586	488	120	fig|331636.7.peg.488	G5O_0500	rbfA	PLF_810_00008731	PGF_09452281	Ribosome-binding factor A	523597	523959	-	bi (<->)	CP047319	1021	120	fig|83554.97.peg.1021	GR632_05045	rbfA	Ribosome-binding factor A	1	0.992	bi (<->)	CP003794	494	120	fig|1218356.3.peg.494	B601_0510	rbfA	Ribosome-binding factor A	1	0.992	bi (<->)	CP003791	493	120	fig|1218353.3.peg.493	B598_0510	rbfA	Ribosome-binding factor A	1	0.992	bi (<->)	CP103952	1002	120	fig|83554.120.peg.1002	NYR56_05050	rbfA	Ribosome-binding factor A
CP002586	489	873	fig|331636.7.peg.489	G5O_0501		PLF_810_00000197	PGF_10525419	Translation initiation factor 2	523966	526587	-	bi (<->)	CP047319	1022	873	fig|83554.97.peg.1022	GR632_05050	infB	Translation initiation factor 2	0.998	0.999	bi (<->)	CP003794	495	873	fig|1218356.3.peg.495	B601_0511	infB	Translation initiation factor 2	0.998	0.999	bi (<->)	CP003791	494	884	fig|1218353.3.peg.494	B598_0511	infB	Translation initiation factor 2	0.997	0.986	bi (<->)	CP103952	1003	873	fig|83554.120.peg.1003	NYR56_05055	infB	Translation initiation factor 2
CP002586	490	434	fig|331636.7.peg.490	G5O_0502		PLF_810_00000102	PGF_07063065	Transcription termination protein NusA	526577	527881	-	bi (<->)	CP047319	1023	434	fig|83554.97.peg.1023	GR632_05055	nusA	Transcription termination protein NusA	1	0.998	bi (<->)	CP003794	496	434	fig|1218356.3.peg.496	B601_0512	nusA	Transcription termination protein NusA	1	0.998	bi (<->)	CP003791	495	434	fig|1218353.3.peg.495	B598_0512	nusA	Transcription termination protein NusA	1	0.998	bi (<->)	CP103952	1004	434	fig|83554.120.peg.1004	NYR56_05060	nusA	Transcription termination protein NusA
CP002586	491	501	fig|331636.7.peg.491	G5O_0503	rpsA	PLF_810_00000147	PGF_09939762	SSU ribosomal protein S1p	527972	529477	-	bi (<->)	CP047319	1024	581	fig|83554.97.peg.1024	GR632_05060	rpsA	SSU ribosomal protein S1p	1	0.861	bi (<->)	CP003794	497	501	fig|1218356.3.peg.497	B601_0513	rpsA	SSU ribosomal protein S1p	1	0.998	bi (<->)	CP003791	496	501	fig|1218353.3.peg.496	B598_0513	rpsA	SSU ribosomal protein S1p	1	0.998	bi (<->)	CP103952	1005	581	fig|83554.120.peg.1005	NYR56_05065	rpsA	SSU ribosomal protein S1p
CP002586	492	100	fig|331636.7.peg.492			PLF_810_00000940	PGF_01625234	Thioredoxin reductase (EC 1.8.1.9)	529886	530188	+
CP002586	493	224	fig|331636.7.peg.493	G5O_0504		PLF_810_00000940	PGF_01625234	Thioredoxin reductase (EC 1.8.1.9)	530148	530822	+	bi (<->)	CP047319	1025	311	fig|83554.97.peg.1025	GR632_05065	trxB	Thioredoxin reductase (EC 1.8.1.9)	0.996	0.717	bi (<->)	CP003794	498	311	fig|1218356.3.peg.498	B601_0514	trxB	Thioredoxin reductase (EC 1.8.1.9)	0.996	0.717	bi (<->)	CP003791	497	311	fig|1218353.3.peg.497	B598_0514	trxB	Thioredoxin reductase (EC 1.8.1.9)	0.996	0.717	bi (<->)	CP103952	1006	311	fig|83554.120.peg.1006	NYR56_05070	trxB	Thioredoxin reductase (EC 1.8.1.9)
CP002586	494	122	fig|331636.7.peg.494	G5O_0505	acpS	PLF_810_00060546	PGF_10373331	Holo-[acyl-carrier-protein] synthase (EC 2.7.8.7)	530814	531182	-	bi (<->)	CP047319	1026	122	fig|83554.97.peg.1026	GR632_05070		Holo-[acyl-carrier-protein] synthase (EC 2.7.8.7)	1	0.992	bi (<->)	CP003794	499	122	fig|1218356.3.peg.499	B601_0515	acpS	Holo-[acyl-carrier-protein] synthase (EC 2.7.8.7)	1	0.992	bi (<->)	CP003791	498	122	fig|1218353.3.peg.498	B598_0515	acpS	Holo-[acyl-carrier-protein] synthase (EC 2.7.8.7)	1	0.992	bi (<->)	CP103952	1007	122	fig|83554.120.peg.1007	NYR56_05075	acpS	Holo-[acyl-carrier-protein] synthase (EC 2.7.8.7)
CP002586	495	148	fig|331636.7.peg.495	G5O_0506		PLF_810_00001552	PGF_01210720	Inclusion membrane protein-6	531198	531644	-	bi (<->)	CP047319	1027	148	fig|83554.97.peg.1027	GR632_05075		Inclusion membrane protein-6	1	0.993	bi (<->)	CP003794	500	148	fig|1218356.3.peg.500	B601_0516		Inclusion membrane protein-6	1	0.993	bi (<->)	CP003791	499	148	fig|1218353.3.peg.499	B598_0516		Inclusion membrane protein-6	1	0.993	bi (<->)	CP103952	1008	148	fig|83554.120.peg.1008	NYR56_05080		Inclusion membrane protein-6
CP002586	496	271	fig|331636.7.peg.496	G5O_0507	lgt	PLF_810_00001516	PGF_05621995	Prolipoprotein diacylglyceryl transferase	531790	532605	+	bi (<->)	CP047319	1028	296	fig|83554.97.peg.1028	GR632_05080		Prolipoprotein diacylglyceryl transferase	0.996	0.912	bi (<->)	CP003794	501	271	fig|1218356.3.peg.501	B601_0517	lgt	Prolipoprotein diacylglyceryl transferase	1	0.996	bi (<->)	CP003791	500	271	fig|1218353.3.peg.500	B598_0517	lgt	Prolipoprotein diacylglyceryl transferase	1	0.996	bi (<->)	CP103952	1009	296	fig|83554.120.peg.1009	NYR56_05085		Prolipoprotein diacylglyceryl transferase
CP002586	497	794	fig|331636.7.peg.497	G5O_0508		PLF_810_00060553	PGF_00014275	Inner membrane protein translocase and chaperone YidC, long form / Inner membrane protein translocase and chaperone YidC, short form OxaI-like	532701	535085	+	bi (<->)	CP047319	1029	794	fig|83554.97.peg.1029	GR632_05085	yidC	Inner membrane protein translocase and chaperone YidC, long form / Inner membrane protein translocase and chaperone YidC, short form OxaI-like	1	0.999	bi (<->)	CP003794	502	794	fig|1218356.3.peg.502	B601_0518		Inner membrane protein translocase and chaperone YidC, long form / Inner membrane protein translocase and chaperone YidC, short form OxaI-like	1	0.999	bi (<->)	CP003791	501	794	fig|1218353.3.peg.501	B598_0518		Inner membrane protein translocase and chaperone YidC, long form / Inner membrane protein translocase and chaperone YidC, short form OxaI-like	1	0.999	bi (<->)	CP103952	1010	794	fig|83554.120.peg.1010	NYR56_05090	yidC	Inner membrane protein translocase and chaperone YidC, long form / Inner membrane protein translocase and chaperone YidC, short form OxaI-like
CP002586	498	460	fig|331636.7.peg.498	G5O_0509		PLF_810_00001094	PGF_00876106	Chromosomal replication initiator protein DnaA	535152	536534	+	bi (<->)	CP047319	1	460	fig|83554.97.peg.1	GR632_00005	dnaA	Chromosomal replication initiator protein DnaA	1	0.998	bi (<->)	CP003794	503	460	fig|1218356.3.peg.503	B601_0519		Chromosomal replication initiator protein DnaA	1	0.998	bi (<->)	CP003791	502	460	fig|1218353.3.peg.502	B598_0519		Chromosomal replication initiator protein DnaA	1	0.998	bi (<->)	CP103952	1	460	fig|83554.120.peg.1	NYR56_00005	dnaA	Chromosomal replication initiator protein DnaA
CP002586	499	62	fig|331636.7.peg.499			PLF_810_00001637	PGF_00329627	hypothetical protein	536536	536724	-	bi (<->)	CP047319	2	118	fig|83554.97.peg.2	GR632_00010		hypothetical protein	1	0.517	bi (<->)	CP003794	504	70	fig|1218356.3.peg.504	B601_0520		hypothetical protein	1	0.871	bi (<->)	CP003791	503	62	fig|1218353.3.peg.503	B598_0520		hypothetical protein	1	0.984	bi (<->)	CP103952	2	118	fig|83554.120.peg.2	NYR56_00010		hypothetical protein
CP002586	500	816	fig|331636.7.peg.500	G5O_0511		PLF_810_00000086	PGF_00008874	Glycogen phosphorylase (EC 2.4.1.1)	537157	539607	+	bi (<->)	CP047319	4	816	fig|83554.97.peg.4	GR632_00015	glgP	Glycogen phosphorylase (EC 2.4.1.1)	1	0.999	bi (<->)	CP003794	505	816	fig|1218356.3.peg.505	B601_0521		Glycogen phosphorylase (EC 2.4.1.1)	1	0.999	bi (<->)	CP003791	505	816	fig|1218353.3.peg.505	B598_0521		Glycogen phosphorylase (EC 2.4.1.1)	1	0.999	bi (<->)	CP103952	3	816	fig|83554.120.peg.3	NYR56_00015		Glycogen phosphorylase (EC 2.4.1.1)
CP002586	501	428	fig|331636.7.peg.501	G5O_0512		PLF_810_00000179	PGF_01915472	Dihydrolipoamide acetyltransferase component of pyruvate dehydrogenase complex (EC 2.3.1.12)	539682	540968	-	bi (<->)	CP047319	5	428	fig|83554.97.peg.5	GR632_00020		Dihydrolipoamide acetyltransferase component of pyruvate dehydrogenase complex (EC 2.3.1.12)	1	0.998	bi (<->)	CP003794	506	428	fig|1218356.3.peg.506	B601_0522		Dihydrolipoamide acetyltransferase component of pyruvate dehydrogenase complex (EC 2.3.1.12)	1	0.998	bi (<->)	CP003791	506	428	fig|1218353.3.peg.506	B598_0522		Dihydrolipoamide acetyltransferase component of pyruvate dehydrogenase complex (EC 2.3.1.12)	1	0.998	bi (<->)	CP103952	4	428	fig|83554.120.peg.4	NYR56_00020		Dihydrolipoamide acetyltransferase component of pyruvate dehydrogenase complex (EC 2.3.1.12)
CP002586	502	328	fig|331636.7.peg.502	G5O_0513	pdhB	PLF_810_00000094	PGF_03145455	Pyruvate dehydrogenase E1 component beta subunit (EC 1.2.4.1)	540973	541959	-	bi (<->)	CP047319	6	328	fig|83554.97.peg.6	GR632_00025		Pyruvate dehydrogenase E1 component beta subunit (EC 1.2.4.1)	1	0.997	bi (<->)	CP003794	507	328	fig|1218356.3.peg.507	B601_0523	pdhB	Pyruvate dehydrogenase E1 component beta subunit (EC 1.2.4.1)	1	0.997	bi (<->)	CP003791	507	328	fig|1218353.3.peg.507	B598_0523	pdhB	Pyruvate dehydrogenase E1 component beta subunit (EC 1.2.4.1)	1	0.997	bi (<->)	CP103952	5	328	fig|83554.120.peg.5	NYR56_00025		Pyruvate dehydrogenase E1 component beta subunit (EC 1.2.4.1)
CP002586	503	341	fig|331636.7.peg.503	G5O_0514		PLF_810_00000939	PGF_00502238	Pyruvate dehydrogenase E1 component alpha subunit (EC 1.2.4.1)	541952	542977	-	bi (<->)	CP047319	7	349	fig|83554.97.peg.7	GR632_00030	pdhA	Pyruvate dehydrogenase E1 component alpha subunit (EC 1.2.4.1)	1	0.974	bi (<->)	CP003794	508	349	fig|1218356.3.peg.508	B601_0524	pdhA	Pyruvate dehydrogenase E1 component alpha subunit (EC 1.2.4.1)	1	0.974	bi (<->)	CP003791	508	349	fig|1218353.3.peg.508	B598_0524	pdhA	Pyruvate dehydrogenase E1 component alpha subunit (EC 1.2.4.1)	1	0.974	bi (<->)	CP103952	6	349	fig|83554.120.peg.6	NYR56_00030	pdhA	Pyruvate dehydrogenase E1 component alpha subunit (EC 1.2.4.1)
CP002586	504	38	fig|331636.7.peg.504			PLF_810_00008677	PGF_01216113	hypothetical protein	543027	543143	-	bi (<->)	CP047319	8	38	fig|83554.97.peg.8			hypothetical protein	1	0.974	bi (<->)	CP003794	509	43	fig|1218356.3.peg.509			hypothetical protein	0.778	0.814	bi (<->)	CP003791	509	38	fig|1218353.3.peg.509	B598_0525		hypothetical protein	1	0.974
CP002586	505	322	fig|331636.7.peg.505	G5O_0515		PLF_810_00001671	PGF_00310055	hypothetical protein	543205	544173	+	bi (<->)	CP047319	9	343	fig|83554.97.peg.9	GR632_00035		hypothetical protein	1	0.936	bi (<->)	CP003794	510	343	fig|1218356.3.peg.510	B601_0525		hypothetical protein	1	0.936	bi (<->)	CP003791	510	343	fig|1218353.3.peg.510	B598_0526		hypothetical protein	1	0.936	bi (<->)	CP103952	7	343	fig|83554.120.peg.7	NYR56_00035		hypothetical protein
CP002586	506	360	fig|331636.7.peg.506	G5O_0516	lpxD	PLF_810_00001111	PGF_00063948	UDP-3-O-[3-hydroxymyristoyl] glucosamine N-acyltransferase (EC 2.3.1.191)	544176	545258	-	bi (<->)	CP047319	10	360	fig|83554.97.peg.10	GR632_00040	lpxD	UDP-3-O-[3-hydroxymyristoyl] glucosamine N-acyltransferase (EC 2.3.1.191)	1	0.997	bi (<->)	CP003794	511	360	fig|1218356.3.peg.511	B601_0526	lpxD	UDP-3-O-[3-hydroxymyristoyl] glucosamine N-acyltransferase (EC 2.3.1.191)	1	0.997	bi (<->)	CP003791	511	360	fig|1218353.3.peg.511	B598_0527	lpxD	UDP-3-O-[3-hydroxymyristoyl] glucosamine N-acyltransferase (EC 2.3.1.191)	1	0.997	bi (<->)	CP103952	8	360	fig|83554.120.peg.8	NYR56_00040	lpxD	UDP-3-O-[3-hydroxymyristoyl] glucosamine N-acyltransferase (EC 2.3.1.191)
CP002586	507	179	fig|331636.7.peg.507	G5O_0517		PLF_810_00001203	PGF_00028263	Outer membrane protein H precursor	545286	545825	-	bi (<->)	CP047319	11	179	fig|83554.97.peg.11	GR632_00045		Outer membrane protein H precursor	1	0.994	bi (<->)	CP003794	512	179	fig|1218356.3.peg.512	B601_0527		Outer membrane protein H precursor	1	0.994	bi (<->)	CP003791	512	179	fig|1218353.3.peg.512	B598_0528		Outer membrane protein H precursor	1	0.994	bi (<->)	CP103952	9	179	fig|83554.120.peg.9	NYR56_00045		Outer membrane protein H precursor
CP002586	508	790	fig|331636.7.peg.508	G5O_0518		PLF_810_00001152	PGF_10430328	Outer membrane protein assembly factor YaeT	545930	548302	-	bi (<->)	CP047319	12	790	fig|83554.97.peg.12	GR632_00050	bamA	Outer membrane protein assembly factor YaeT	1	0.999	bi (<->)	CP003794	513	790	fig|1218356.3.peg.513	B601_0528	yaeT	Outer membrane protein assembly factor YaeT	1	0.999	bi (<->)	CP003791	513	790	fig|1218353.3.peg.513	B598_0529	yaeT	Outer membrane protein assembly factor YaeT	0.999	0.999	bi (<->)	CP103952	10	790	fig|83554.120.peg.10	NYR56_00050	bamA	Outer membrane protein assembly factor YaeT
CP002586	509	200	fig|331636.7.peg.509	G5O_0519	recR	PLF_810_00001047	PGF_02463284	Recombination protein RecR	548474	549076	-	bi (<->)	CP047319	13	200	fig|83554.97.peg.13	GR632_00055	recR	Recombination protein RecR	1	0.995	bi (<->)	CP003794	514	200	fig|1218356.3.peg.514	B601_0529	recR	Recombination protein RecR	1	0.995	bi (<->)	CP003791	514	200	fig|1218353.3.peg.514	B598_0530	recR	Recombination protein RecR	1	0.995	bi (<->)	CP103952	11	200	fig|83554.120.peg.11	NYR56_00055	recR	Recombination protein RecR
CP002586	510	333	fig|331636.7.peg.510	G5O_0520		PLF_810_00060353	PGF_00420953	3-oxoacyl-[acyl-carrier-protein] synthase, KASIII (EC 2.3.1.180)	549202	550203	+	bi (<->)	CP047319	14	333	fig|83554.97.peg.14	GR632_00060	fabH	3-oxoacyl-[acyl-carrier-protein] synthase, KASIII (EC 2.3.1.180)	1	0.997	bi (<->)	CP003794	515	333	fig|1218356.3.peg.515	B601_0530	fabH	3-oxoacyl-[acyl-carrier-protein] synthase, KASIII (EC 2.3.1.180)	1	0.997	bi (<->)	CP003791	515	333	fig|1218353.3.peg.515	B598_0531	fabH	3-oxoacyl-[acyl-carrier-protein] synthase, KASIII (EC 2.3.1.180)	1	0.997	bi (<->)	CP103952	12	333	fig|83554.120.peg.12	NYR56_00060		3-oxoacyl-[acyl-carrier-protein] synthase, KASIII (EC 2.3.1.180)
CP002586	511	308	fig|331636.7.peg.511	G5O_0521	fabD	PLF_810_00001341	PGF_06655223	Malonyl CoA-acyl carrier protein transacylase (EC 2.3.1.39)	550204	551130	+	bi (<->)	CP047319	15	308	fig|83554.97.peg.15	GR632_00065	fabD	Malonyl CoA-acyl carrier protein transacylase (EC 2.3.1.39)	1	0.997	bi (<->)	CP003794	516	308	fig|1218356.3.peg.516	B601_0531	fabD	Malonyl CoA-acyl carrier protein transacylase (EC 2.3.1.39)	1	0.997	bi (<->)	CP003791	516	308	fig|1218353.3.peg.516	B598_0532	fabD	Malonyl CoA-acyl carrier protein transacylase (EC 2.3.1.39)	1	0.997	bi (<->)	CP103952	13	308	fig|83554.120.peg.13	NYR56_00065	fabD	Malonyl CoA-acyl carrier protein transacylase (EC 2.3.1.39)
CP002586	512	248	fig|331636.7.peg.512	G5O_0522	fabG	PLF_810_00001062	PGF_08693885	3-oxoacyl-[acyl-carrier protein] reductase (EC 1.1.1.100), FadG	551135	551881	+	bi (<->)	CP047319	16	248	fig|83554.97.peg.16	GR632_00070	fabG	3-oxoacyl-[acyl-carrier protein] reductase (EC 1.1.1.100), FadG	1	0.996	bi (<->)	CP003794	517	248	fig|1218356.3.peg.517	B601_0532	fabG	3-oxoacyl-[acyl-carrier protein] reductase (EC 1.1.1.100), FadG	1	0.996	bi (<->)	CP003791	517	248	fig|1218353.3.peg.517	B598_0533	fabG	3-oxoacyl-[acyl-carrier protein] reductase (EC 1.1.1.100), FadG	1	0.996	bi (<->)	CP103952	14	248	fig|83554.120.peg.14	NYR56_00070	fabG	3-oxoacyl-[acyl-carrier protein] reductase (EC 1.1.1.100), FadG
CP002586	513	78	fig|331636.7.peg.513	G5O_0523	acpP	PLF_810_00000036	PGF_07487229	Acyl carrier protein	551991	552227	+	bi (<->)	CP047319	17	78	fig|83554.97.peg.17	GR632_00075	acpP	Acyl carrier protein	1	0.987	bi (<->)	CP003794	518	78	fig|1218356.3.peg.518	B601_0533	acpP	Acyl carrier protein	1	0.987	bi (<->)	CP003791	518	78	fig|1218353.3.peg.518	B598_0534	acpP	Acyl carrier protein	1	0.987	bi (<->)	CP103952	15	78	fig|83554.120.peg.15	NYR56_00075	acpP	Acyl carrier protein
CP002586	514	139	fig|331636.7.peg.514	G5O_0524		PLF_810_00001565	PGF_00059142	Transcriptional regulator, Crp/Fnr family	552360	552779	-	bi (<->)	CP047319	18	139	fig|83554.97.peg.18	GR632_00080		Transcriptional regulator, Crp/Fnr family	1	0.993	bi (<->)	CP003794	519	139	fig|1218356.3.peg.519	B601_0534		Transcriptional regulator, Crp/Fnr family	1	0.993	bi (<->)	CP003791	519	139	fig|1218353.3.peg.519	B598_0535		Transcriptional regulator, Crp/Fnr family	1	0.993	bi (<->)	CP103952	16	139	fig|83554.120.peg.16	NYR56_00080		Transcriptional regulator, Crp/Fnr family
CP002586	515	925	fig|331636.7.peg.515	G5O_0525		PLF_810_00001237	PGF_00052614	Amino acid transporter	552794	555571	-	bi (<->)	CP047319	19	925	fig|83554.97.peg.19	GR632_00085		Amino acid transporter	0.997	0.999	bi (<->)	CP003794	520	925	fig|1218356.3.peg.520	B601_0535		Amino acid transporter	0.997	0.999	bi (<->)	CP003791	520	925	fig|1218353.3.peg.520	B598_0536		Amino acid transporter	0.998	0.999	bi (<->)	CP103952	17	925	fig|83554.120.peg.17	NYR56_00085		Amino acid transporter
CP002586	516	184	fig|331636.7.peg.516	G5O_0526		PLF_810_00001334	PGF_00014023	Inclusion membrane protein-30	555675	556229	-	bi (<->)	CP047319	20	184	fig|83554.97.peg.20	GR632_00090		Inclusion membrane protein-30	0.995	0.995	bi (<->)	CP003794	521	184	fig|1218356.3.peg.521	B601_0536	incC	Inclusion membrane protein-30	0.995	0.995	bi (<->)	CP003791	521	184	fig|1218353.3.peg.521	B598_0537	incC	Inclusion membrane protein-30	0.995	0.995	bi (<->)	CP103952	18	184	fig|83554.120.peg.18	NYR56_00090		Inclusion membrane protein-30
CP002586	517	202	fig|331636.7.peg.517	G5O_0527		PLF_810_00001597	PGF_00014021	Inclusion membrane protein-29	556266	556874	-	bi (<->)	CP047319	21	202	fig|83554.97.peg.21	GR632_00095	incB	Inclusion membrane protein-29	1	0.995	bi (<->)	CP003794	522	202	fig|1218356.3.peg.522	B601_0537	incB	Inclusion membrane protein-29	1	0.995	bi (<->)	CP003791	522	202	fig|1218353.3.peg.522	B598_0538	incB	Inclusion membrane protein-29	1	0.995	bi (<->)	CP103952	19	202	fig|83554.120.peg.19	NYR56_00095	incB	Inclusion membrane protein-29
CP002586	518	476	fig|331636.7.peg.518	G5O_0528		PLF_810_00001149	PGF_00025364	Na-dependent Transporter	556960	558390	-	bi (<->)	CP047319	22	493	fig|83554.97.peg.22	GR632_00100		Na-dependent Transporter	0.998	0.963	bi (<->)	CP003794	523	493	fig|1218356.3.peg.523	B601_0538		Na-dependent Transporter	0.998	0.963	bi (<->)	CP003791	523	493	fig|1218353.3.peg.523	B598_0539		Na-dependent Transporter	0.998	0.963	bi (<->)	CP103952	20	493	fig|83554.120.peg.20	NYR56_00100		Na-dependent Transporter
CP002586	519	406	fig|331636.7.peg.519	G5O_0529		PLF_810_00001347	PGF_04805734	Proton/glutamate symporter @ Sodium/glutamate symporter	558447	559667	-	bi (<->)	CP047319	23	406	fig|83554.97.peg.23	GR632_00105		Proton/glutamate symporter @ Sodium/glutamate symporter	1	0.998	bi (<->)	CP003794	524	406	fig|1218356.3.peg.524	B601_0539		Proton/glutamate symporter @ Sodium/glutamate symporter	1	0.998	bi (<->)	CP003791	524	406	fig|1218353.3.peg.524	B598_0540		Proton/glutamate symporter @ Sodium/glutamate symporter	1	0.998	bi (<->)	CP103952	21	406	fig|83554.120.peg.21	NYR56_00105		Proton/glutamate symporter @ Sodium/glutamate symporter
CP002586	520	392	fig|331636.7.peg.520	G5O_0530		PLF_810_00001543	PGF_00014017	Inclusion membrane protein-18	559772	560950	+	bi (<->)	CP047319	24	392	fig|83554.97.peg.24	GR632_00110		Inclusion membrane protein-18	0.997	0.997	bi (<->)	CP003794	525	392	fig|1218356.3.peg.525	B601_0540		Inclusion membrane protein-18	0.997	0.997	bi (<->)	CP003791	525	392	fig|1218353.3.peg.525	B598_0541		Inclusion membrane protein-18	0.997	0.997	bi (<->)	CP103952	22	392	fig|83554.120.peg.22	NYR56_00110		Inclusion membrane protein-18
CP002586	521	710	fig|331636.7.peg.521	G5O_0531		PLF_810_00001362	PGF_00355076	hypothetical protein	561212	563344	+	bi (<->)	CP047319	25	710	fig|83554.97.peg.25	GR632_00115		hypothetical protein	0.997	0.999	bi (<->)	CP003794	527	710	fig|1218356.3.peg.527	B601_0542		hypothetical protein	0.997	0.999	bi (<->)	CP003791	527	710	fig|1218353.3.peg.527	B598_0542		hypothetical protein	0.997	0.999	bi (<->)	CP103952	23	710	fig|83554.120.peg.23	NYR56_00115		hypothetical protein
CP002586	522	491	fig|331636.7.peg.522	G5O_0532	mgtE	PLF_810_00000023	PGF_00021403	Mg/Co/Ni transporter MgtE, CBS domain-containing	563308	564783	+	bi (<->)	CP047319	26	470	fig|83554.97.peg.26	GR632_00120	mgtE	Mg/Co/Ni transporter MgtE, CBS domain-containing	1	0.998	bi (<->)	CP003794	528	491	fig|1218356.3.peg.528	B601_0543	mgtE	Mg/Co/Ni transporter MgtE, CBS domain-containing	1	0.998	bi (<->)	CP003791	528	491	fig|1218353.3.peg.528	B598_0543	mgtE	Mg/Co/Ni transporter MgtE, CBS domain-containing	1	0.998	bi (<->)	CP103952	24	470	fig|83554.120.peg.24	NYR56_00120	mgtE	Mg/Co/Ni transporter MgtE, CBS domain-containing
CP002586	523	469	fig|331636.7.peg.523	G5O_0533		PLF_810_00001481	PGF_00389245	hypothetical protein	564922	566331	+	bi (<->)	CP047319	27	469	fig|83554.97.peg.27	GR632_00125		hypothetical protein	0.996	0.998	bi (<->)	CP003794	530	285	fig|1218356.3.peg.530	B601_0545		hypothetical protein	0.993	0.996	bi (<->)	CP003791	529	469	fig|1218353.3.peg.529	B598_0544		hypothetical protein	0.996	0.998	bi (<->)	CP103952	25	469	fig|83554.120.peg.25	NYR56_00125		hypothetical protein
CP002586	524	466	fig|331636.7.peg.524	G5O_0534		PLF_810_00000912	PGF_00068503	amino acid antiporter	566446	567846	-	bi (<->)	CP047319	28	466	fig|83554.97.peg.28	GR632_00130		amino acid antiporter	0.996	0.998	bi (<->)	CP003794	531	466	fig|1218356.3.peg.531	B601_0546		amino acid antiporter	1	0.998	bi (<->)	CP003791	530	466	fig|1218353.3.peg.530	B598_0545		amino acid antiporter	0.998	0.998	bi (<->)	CP103952	26	466	fig|83554.120.peg.26	NYR56_00130		Amino acid transporter
CP002586	525	349	fig|331636.7.peg.525	G5O_0535		PLF_810_00000085	PGF_00006390	Fructose-bisphosphate aldolase class I (EC 4.1.2.13)	567863	568912	-	bi (<->)	CP047319	29	349	fig|83554.97.peg.29	GR632_00135		Fructose-bisphosphate aldolase class I (EC 4.1.2.13)	0.991	0.997	bi (<->)	CP003794	532	349	fig|1218356.3.peg.532	B601_0547		Fructose-bisphosphate aldolase class I (EC 4.1.2.13)	0.994	0.997	bi (<->)	CP003791	531	349	fig|1218353.3.peg.531	B598_0546		Fructose-bisphosphate aldolase class I (EC 4.1.2.13)	0.991	0.997	bi (<->)	CP103952	27	349	fig|83554.120.peg.27	NYR56_00135		Fructose-bisphosphate aldolase class I (EC 4.1.2.13)
CP002586	526	644	fig|331636.7.peg.526	G5O_0536		PLF_810_00001596	PGF_00014019	Inclusion membrane protein-20	569082	571016	+	bi (<->)	CP047319	30	644	fig|83554.97.peg.30	GR632_00140		Inclusion membrane protein-20	0.995	0.998	bi (<->)	CP003794	533	644	fig|1218356.3.peg.533	B601_0548		Inclusion membrane protein-20	0.994	0.998	bi (<->)	CP003791	532	644	fig|1218353.3.peg.532	B598_0547		Inclusion membrane protein-20	0.995	0.998	bi (<->)	CP103952	28	644	fig|83554.120.peg.28	NYR56_00140		Inclusion membrane protein-20
CP002586	527	341	fig|331636.7.peg.527	G5O_0537		PLF_810_00001676	PGF_00020717	Methionine ABC transporter ATP-binding protein	571159	572184	+	bi (<->)	CP047319	31	341	fig|83554.97.peg.31	GR632_00145		Methionine ABC transporter ATP-binding protein	1	0.997	bi (<->)	CP003794	534	341	fig|1218356.3.peg.534	B601_0549		Methionine ABC transporter ATP-binding protein	1	0.997	bi (<->)	CP003791	533	341	fig|1218353.3.peg.533	B598_0548		Methionine ABC transporter ATP-binding protein	1	0.997	bi (<->)	CP103952	29	341	fig|83554.120.peg.29	NYR56_00145		Methionine ABC transporter ATP-binding protein
CP002586	528	203	fig|331636.7.peg.528	G5O_0538		PLF_810_00001043	PGF_02898176	Methionine ABC transporter permease protein	572252	572863	+	bi (<->)	CP047319	32	221	fig|83554.97.peg.32	GR632_00150		Methionine ABC transporter permease protein	0.995	0.914	bi (<->)	CP003794	535	203	fig|1218356.3.peg.535	B601_0550		Methionine ABC transporter permease protein	0.995	0.995	bi (<->)	CP003791	534	203	fig|1218353.3.peg.534	B598_0549		Methionine ABC transporter permease protein	0.995	0.995	bi (<->)	CP103952	30	221	fig|83554.120.peg.30	NYR56_00150		Methionine ABC transporter permease protein
CP002586	529	267	fig|331636.7.peg.529	G5O_0539		PLF_810_00061491	PGF_05366548	Methionine ABC transporter substrate-binding protein	572860	573663	+	bi (<->)	CP047319	33	284	fig|83554.97.peg.33			Methionine ABC transporter substrate-binding protein	0.992	0.93	bi (<->)	CP003794	536	267	fig|1218356.3.peg.536	B601_0551		Methionine ABC transporter substrate-binding protein	0.996	0.996	bi (<->)	CP003791	535	267	fig|1218353.3.peg.535	B598_0550		Methionine ABC transporter substrate-binding protein	0.996	0.996	bi (<->)	CP103952	31	267	fig|83554.120.peg.31	NYR56_00155		Methionine ABC transporter substrate-binding protein
CP002586	530	160	fig|331636.7.peg.530	G5O_0540				hypothetical protein	573813	574295	+	bi (<->)	CP047319	34	160	fig|83554.97.peg.34	GR632_00160		hypothetical protein	1	0.994	bi (<->)	CP003794	537	160	fig|1218356.3.peg.537	B601_0552		hypothetical protein	1	0.994	bi (<->)	CP003791	536	160	fig|1218353.3.peg.536	B598_0551		hypothetical protein	1	0.994	bi (<->)	CP103952	32	160	fig|83554.120.peg.32	NYR56_00160		hypothetical protein
CP002586	531	116	fig|331636.7.peg.531	G5O_0541		PLF_810_00001361	PGF_00067700	Zn-ribbon-containing, possibly RNA-binding protein and truncated derivatives	574571	574921	+	bi (<->)	CP047319	35	116	fig|83554.97.peg.35	GR632_00165		Zn-ribbon-containing, possibly RNA-binding protein and truncated derivatives	1	0.991	bi (<->)	CP003794	538	116	fig|1218356.3.peg.538	B601_0553		Zn-ribbon-containing, possibly RNA-binding protein and truncated derivatives	1	0.991	bi (<->)	CP003791	537	116	fig|1218353.3.peg.537	B598_0552		Zn-ribbon-containing, possibly RNA-binding protein and truncated derivatives	1	0.991	bi (<->)	CP103952	33	116	fig|83554.120.peg.33	NYR56_00165		Zn-ribbon-containing, possibly RNA-binding protein and truncated derivatives
CP002586	532	806	fig|331636.7.peg.532	G5O_0542	gyrB	PLF_810_00048904	PGF_06703483	DNA gyrase subunit B (EC 5.99.1.3)	574925	577345	+	bi (<->)	CP047319	36	806	fig|83554.97.peg.36	GR632_00170	gyrB	DNA gyrase subunit B (EC 5.99.1.3)	0.999	0.999	bi (<->)	CP003794	539	807	fig|1218356.3.peg.539	B601_0554	gyrB	DNA gyrase subunit B (EC 5.99.1.3)	0.996	0.994	bi (<->)	CP003791	538	806	fig|1218353.3.peg.538	B598_0553	gyrB	DNA gyrase subunit B (EC 5.99.1.3)	0.998	0.999	bi (<->)	CP103952	34	806	fig|83554.120.peg.34	NYR56_00170	gyrB	DNA gyrase subunit B (EC 5.99.1.3)
CP002586	533	830	fig|331636.7.peg.533	G5O_0543	gyrA	PLF_810_00000153	PGF_03272313	DNA gyrase subunit A (EC 5.99.1.3)	577361	579853	+	bi (<->)	CP047319	37	830	fig|83554.97.peg.37	GR632_00175	gyrA	DNA gyrase subunit A (EC 5.99.1.3)	0.998	0.999	bi (<->)	CP003794	540	830	fig|1218356.3.peg.540	B601_0555	gyrA	DNA gyrase subunit A (EC 5.99.1.3)	0.999	0.999	bi (<->)	CP003791	539	830	fig|1218353.3.peg.539	B598_0554	gyrA	DNA gyrase subunit A (EC 5.99.1.3)	0.999	0.999	bi (<->)	CP103952	35	830	fig|83554.120.peg.35	NYR56_00175	gyrA	DNA gyrase subunit A (EC 5.99.1.3)
CP002586	534	207	fig|331636.7.peg.534	G5O_0544	tmk	PLF_810_00001211	PGF_06111020	Thymidylate kinase (EC 2.7.4.9)	579866	580489	+	bi (<->)	CP047319	38	207	fig|83554.97.peg.38	GR632_00180		Thymidylate kinase (EC 2.7.4.9)	1	0.995	bi (<->)	CP003794	541	207	fig|1218356.3.peg.541	B601_0556	tmk	Thymidylate kinase (EC 2.7.4.9)	1	0.995	bi (<->)	CP003791	540	207	fig|1218353.3.peg.540	B598_0555	tmk	Thymidylate kinase (EC 2.7.4.9)	1	0.995	bi (<->)	CP103952	36	207	fig|83554.120.peg.36	NYR56_00180	tmk	Thymidylate kinase (EC 2.7.4.9)
CP002586	535	295	fig|331636.7.peg.535	G5O_0545		PLF_810_00001582	PGF_00148412	hypothetical protein	580480	581367	+	bi (<->)	CP047319	39	295	fig|83554.97.peg.39	GR632_00185		DNA polymerase III delta prime subunit (EC 2.7.7.7)	1	0.997	bi (<->)	CP003794	542	295	fig|1218356.3.peg.542	B601_0557	dnaX_1	hypothetical protein	1	0.997	bi (<->)	CP003791	541	295	fig|1218353.3.peg.541	B598_0556	dnaX_1	hypothetical protein	1	0.997	bi (<->)	CP103952	37	295	fig|83554.120.peg.37	NYR56_00185		DNA polymerase III delta prime subunit (EC 2.7.7.7)
CP002586	536	240	fig|331636.7.peg.536	G5O_0546		PLF_810_00001375	PGF_00412157	serine esterase, putative	581344	582066	-	bi (<->)	CP047319	40	240	fig|83554.97.peg.40	GR632_00190		serine esterase, putative	1	0.996	bi (<->)	CP003794	543	240	fig|1218356.3.peg.543	B601_0558		serine esterase, putative	1	0.996	bi (<->)	CP003791	542	240	fig|1218353.3.peg.542	B598_0557		serine esterase, putative	1	0.996	bi (<->)	CP103952	38	240	fig|83554.120.peg.38	NYR56_00190		serine esterase, putative
CP002586	537	47	fig|331636.7.peg.537			PLF_810_00001739	PGF_01210693	hypothetical protein	582143	582286	+	bi (<->)	CP047319	41	47	fig|83554.97.peg.41			hypothetical protein	1	0.979	bi (<->)	CP003794	544	47	fig|1218356.3.peg.544	B601_0559		hypothetical protein	1	0.979	bi (<->)	CP003791	543	47	fig|1218353.3.peg.543	B598_0558		hypothetical protein	1	0.979	bi (<->)	CP103952	39	47	fig|83554.120.peg.39			hypothetical protein
CP002586	538	288	fig|331636.7.peg.538	G5O_0547		PLF_810_00001419	PGF_01898991	Threonylcarbamoyl-AMP synthase (EC 2.7.7.87)	582351	583217	+	bi (<->)	CP047319	42	288	fig|83554.97.peg.42	GR632_00195		Threonylcarbamoyl-AMP synthase (EC 2.7.7.87)	1	0.997	bi (<->)	CP003794	545	288	fig|1218356.3.peg.545	B601_0560		Threonylcarbamoyl-AMP synthase (EC 2.7.7.87)	1	0.997	bi (<->)	CP003791	544	288	fig|1218353.3.peg.544	B598_0559		Threonylcarbamoyl-AMP synthase (EC 2.7.7.87)	1	0.997	bi (<->)	CP103952	40	288	fig|83554.120.peg.40	NYR56_00195		Threonylcarbamoyl-AMP synthase (EC 2.7.7.87)
CP002586	539	324	fig|331636.7.peg.539	G5O_0548		PLF_810_00001328	PGF_00423500	Dipeptidase	583223	584197	+	bi (<->)	CP047319	43	327	fig|83554.97.peg.43	GR632_00200		Dipeptidase	1	0.988	bi (<->)	CP003794	546	324	fig|1218356.3.peg.546	B601_0561		Dipeptidase	1	0.997	bi (<->)	CP003791	545	324	fig|1218353.3.peg.545	B598_0560		Dipeptidase	1	0.997	bi (<->)	CP103952	41	324	fig|83554.120.peg.41	NYR56_00200		Dipeptidase
CP002586	540	372	fig|331636.7.peg.540	G5O_0549		PLF_810_00001759	PGF_00412530	similar to hypothetical protein	584259	585377	-	bi (<->)	CP047319	44	339	fig|83554.97.peg.44			similar to hypothetical protein	0.985	0.979	bi (<->)	CP003794	547	372	fig|1218356.3.peg.547	B601_0562		similar to hypothetical protein	0.992	0.997	bi (<->)	CP003791	546	372	fig|1218353.3.peg.546	B598_0561		similar to hypothetical protein	0.995	0.997	bi (<->)	CP103952	42	372	fig|83554.120.peg.42	NYR56_00205		similar to hypothetical protein
CP002586	541	382	fig|331636.7.peg.541	G5O_0550		PLF_810_00001690	PGF_08225224	hypothetical protein	585558	586706	-	bi (<->)	CP047319	45	382	fig|83554.97.peg.45	GR632_00210		hypothetical protein	0.995	0.997	bi (<->)	CP003794	548	382	fig|1218356.3.peg.548	B601_0563		hypothetical protein	0.995	0.997	bi (<->)	CP003791	547	382	fig|1218353.3.peg.547	B598_0562		hypothetical protein	0.995	0.997	bi (<->)	CP103952	43	382	fig|83554.120.peg.43	NYR56_00210		hypothetical protein
CP002586	542	214	fig|331636.7.peg.542	G5O_0551		PLF_810_00001570	PGF_08225224	hypothetical protein	586863	587507	-	bi (<->)	CP047319	46	131	fig|83554.97.peg.46	GR632_00215		hypothetical protein	1	0.954	bi (<->)	CP003794	549	226	fig|1218356.3.peg.549	B601_0564		hypothetical protein	0.991	0.947	bi (<->)	CP003791	548	227	fig|1218353.3.peg.548	B598_0563		hypothetical protein	0.986	0.947	bi (<->)	CP103952	44	225	fig|83554.120.peg.44	NYR56_00215		hypothetical protein
CP002586	543	299	fig|331636.7.peg.543	G5O_0552		PLF_810_00001752	PGF_06871327	Menaquinone via futalosine polyprenyltransferase (MenA homolog)	587735	588634	+	bi (<->)	CP047319	48	299	fig|83554.97.peg.48	GR632_00220		Menaquinone via futalosine polyprenyltransferase (MenA homolog)	1	0.997	bi (<->)	CP003794	550	299	fig|1218356.3.peg.550	B601_0565		Menaquinone via futalosine polyprenyltransferase (MenA homolog)	1	0.997	bi (<->)	CP003791	549	299	fig|1218353.3.peg.549	B598_0564		Menaquinone via futalosine polyprenyltransferase (MenA homolog)	1	0.997	bi (<->)	CP103952	45	299	fig|83554.120.peg.45	NYR56_00220	ubiA	Menaquinone via futalosine polyprenyltransferase (MenA homolog)
CP002586	544	192	fig|331636.7.peg.544	G5O_0553		PLF_810_00001524	PGF_08473931	Flavin prenyltransferase UbiX	588648	589226	+	bi (<->)	CP047319	49	192	fig|83554.97.peg.49	GR632_00225		Flavin prenyltransferase UbiX	1	0.995	bi (<->)	CP003794	551	192	fig|1218356.3.peg.551	B601_0566		Flavin prenyltransferase UbiX	1	0.995	bi (<->)	CP003791	550	192	fig|1218353.3.peg.550	B598_0565		Flavin prenyltransferase UbiX	1	0.995	bi (<->)	CP103952	46	192	fig|83554.120.peg.46	NYR56_00225		Flavin prenyltransferase UbiX
CP002586	545	297	fig|331636.7.peg.545	G5O_0554		PLF_810_00001166	PGF_03087500	Uncharacterized UPF0750 membrane protein	589223	590116	-	bi (<->)	CP047319	50	297	fig|83554.97.peg.50	GR632_00230		Uncharacterized UPF0750 membrane protein	1	0.997	bi (<->)	CP003794	552	297	fig|1218356.3.peg.552	B601_0567		Uncharacterized UPF0750 membrane protein	1	0.997	bi (<->)	CP003791	551	297	fig|1218353.3.peg.551	B598_0566		Uncharacterized UPF0750 membrane protein	1	0.997	bi (<->)	CP103952	47	297	fig|83554.120.peg.47	NYR56_00230		Uncharacterized UPF0750 membrane protein
CP002586	546	278	fig|331636.7.peg.546	G5O_0557		PLF_810_00001493	PGF_02617142	5'-nucleotidase SurE (EC 3.1.3.5)	590673	591509	-	bi (<->)	CP047319	51	278	fig|83554.97.peg.51	GR632_00245	surE	5'-nucleotidase SurE (EC 3.1.3.5)	0.996	0.996	bi (<->)	CP003794	553	278	fig|1218356.3.peg.553	B601_0570	surE	5'-nucleotidase SurE (EC 3.1.3.5)	1	0.996	bi (<->)	CP003791	552	278	fig|1218353.3.peg.552	B598_0569	surE	5'-nucleotidase SurE (EC 3.1.3.5)	1	0.996	bi (<->)	CP103952	48	278	fig|83554.120.peg.48	NYR56_00245	surE	5'-nucleotidase SurE (EC 3.1.3.5)
CP002586	547	227	fig|331636.7.peg.547	G5O_0558		PLF_810_00001689	PGF_00413306	tRNA-(cytosine32)-2-thiocytidine synthetase TtcA	591576	592259	-	bi (<->)	CP047319	52	244	fig|83554.97.peg.52	GR632_00250		tRNA-(cytosine32)-2-thiocytidine synthetase TtcA	0.991	0.914	bi (<->)	CP003794	554	244	fig|1218356.3.peg.554	B601_0571		tRNA-(cytosine32)-2-thiocytidine synthetase TtcA	0.991	0.914	bi (<->)	CP003791	553	247	fig|1218353.3.peg.553	B598_0570		tRNA-(cytosine32)-2-thiocytidine synthetase TtcA	0.996	0.915	bi (<->)	CP103952	49	244	fig|83554.120.peg.49	NYR56_00250		tRNA-(cytosine32)-2-thiocytidine synthetase TtcA
CP002586	548	157	fig|331636.7.peg.548	G5O_0559		PLF_810_00060539	PGF_00912363	hypothetical protein	592447	592920	+	bi (<->)	CP047319	53	157	fig|83554.97.peg.53	GR632_00255		hypothetical protein	1	0.994	bi (<->)	CP003794	555	157	fig|1218356.3.peg.555	B601_0572		hypothetical protein	1	0.994	bi (<->)	CP003791	554	157	fig|1218353.3.peg.554	B598_0571		hypothetical protein	1	0.994	bi (<->)	CP103952	50	157	fig|83554.120.peg.50	NYR56_00255		hypothetical protein
CP002586	549	277	fig|331636.7.peg.549	G5O_0562		PLF_810_00001480	PGF_00294963	hypothetical protein	593298	594131	+	bi (<->)	CP047319	54	277	fig|83554.97.peg.54	GR632_00270		hypothetical protein	1	0.996	bi (<->)	CP003794	556	277	fig|1218356.3.peg.556	B601_0575		hypothetical protein	1	0.996	bi (<->)	CP003791	555	277	fig|1218353.3.peg.555	B598_0574		hypothetical protein	1	0.996	bi (<->)	CP103952	51	277	fig|83554.120.peg.51	NYR56_00270		hypothetical protein
CP002586	550	281	fig|331636.7.peg.550	G5O_0563		PLF_810_00001684	PGF_00154347	hypothetical protein	594134	594979	+	bi (<->)	CP047319	55	281	fig|83554.97.peg.55	GR632_00275		hypothetical protein	0.996	0.996	bi (<->)	CP003794	557	281	fig|1218356.3.peg.557	B601_0576		hypothetical protein	0.996	0.996	bi (<->)	CP003791	556	281	fig|1218353.3.peg.556	B598_0575		hypothetical protein	0.996	0.996	bi (<->)	CP103952	52	281	fig|83554.120.peg.52	NYR56_00275		hypothetical protein
CP002586	551	273	fig|331636.7.peg.551	G5O_0564		PLF_810_00001298	PGF_00337832	hypothetical protein	594983	595804	+	bi (<->)	CP047319	56	273	fig|83554.97.peg.56	GR632_00280		hypothetical protein	0.883	0.996	bi (<->)	CP003794	559	207	fig|1218356.3.peg.559	B601_0578		hypothetical protein	0.845	0.995	bi (<->)	CP003791	557	273	fig|1218353.3.peg.557	B598_0576		hypothetical protein	0.883	0.996	bi (<->)	CP103952	53	273	fig|83554.120.peg.53	NYR56_00280		hypothetical protein
CP002586	552	460	fig|331636.7.peg.552	G5O_0565		PLF_810_00000909	PGF_00048846	Ribosomal protein S12p Asp88 (E. coli) methylthiotransferase (EC 2.8.4.4)	595829	597211	-	bi (<->)	CP047319	59	256	fig|83554.97.peg.59	GR632_00295		Ribosomal protein S12p Asp88 (E. coli) methylthiotransferase (EC 2.8.4.4)	0.949	0.992	bi (<->)	CP003794	562	256	fig|1218356.3.peg.562	B601_0581		Ribosomal protein S12p Asp88 (E. coli) methylthiotransferase (EC 2.8.4.4)	0.953	0.992	bi (<->)	CP003791	560	222	fig|1218353.3.peg.560	B598_0579		Ribosomal protein S12p Asp88 (E. coli) methylthiotransferase (EC 2.8.4.4)	0.941	0.991	bi (<->)	CP103952	56	256	fig|83554.120.peg.56	NYR56_00295		Ribosomal protein S12p Asp88 (E. coli) methylthiotransferase (EC 2.8.4.4)
CP002586	553	52	fig|331636.7.peg.553	G5O_0566	rpmG	PLF_810_00000401	PGF_00016416	LSU ribosomal protein L33p @ LSU ribosomal protein L33p, zinc-independent	597310	597468	+	bi (<->)	CP047319	60	52	fig|83554.97.peg.60	GR632_00300	rpmG	LSU ribosomal protein L33p @ LSU ribosomal protein L33p, zinc-independent	1	0.981	bi (<->)	CP003794	563	52	fig|1218356.3.peg.563	B601_0582	rpmG	LSU ribosomal protein L33p @ LSU ribosomal protein L33p, zinc-independent	1	0.981	bi (<->)	CP003791	561	52	fig|1218353.3.peg.561	B598_0580	rpmG	LSU ribosomal protein L33p @ LSU ribosomal protein L33p, zinc-independent	1	0.981	bi (<->)	CP103952	57	52	fig|83554.120.peg.57	NYR56_00300	rpmG	LSU ribosomal protein L33p @ LSU ribosomal protein L33p, zinc-independent
CP002586	554	503	fig|331636.7.peg.554	G5O_0567		PLF_810_00001508	PGF_00017436	Lipoprotein releasing system transmembrane protein LolC/LolE	597518	599029	+	bi (<->)	CP047319	61	503	fig|83554.97.peg.61	GR632_00305		Lipoprotein releasing system transmembrane protein LolC/LolE	1	0.998	bi (<->)	CP003794	564	503	fig|1218356.3.peg.564	B601_0583		Lipoprotein releasing system transmembrane protein LolC/LolE	0.998	0.998	bi (<->)	CP003791	562	503	fig|1218353.3.peg.562	B598_0581		Lipoprotein releasing system transmembrane protein LolC/LolE	1	0.998	bi (<->)	CP103952	58	503	fig|83554.120.peg.58	NYR56_00305		Lipoprotein releasing system transmembrane protein LolC/LolE
CP002586	555	223	fig|331636.7.peg.555	G5O_0568	devA	PLF_810_00001340	PGF_10535258	Lipoprotein-releasing system ATP-binding protein LolD	599032	599703	+	bi (<->)	CP047319	62	223	fig|83554.97.peg.62	GR632_00310		Lipoprotein-releasing system ATP-binding protein LolD	1	0.996	bi (<->)	CP003794	565	223	fig|1218356.3.peg.565	B601_0584		Lipoprotein-releasing system ATP-binding protein LolD	1	0.996	bi (<->)	CP003791	563	223	fig|1218353.3.peg.563	B598_0582		Lipoprotein-releasing system ATP-binding protein LolD	1	0.996	bi (<->)	CP103952	59	223	fig|83554.120.peg.59	NYR56_00310		Lipoprotein-releasing system ATP-binding protein LolD
CP002586	556	426	fig|331636.7.peg.556	G5O_0569		PLF_810_00001731	PGF_00336534	hypothetical protein	599700	600980	-	bi (<->)	CP047319	63	426	fig|83554.97.peg.63	GR632_00315		hypothetical protein	1	0.998	bi (<->)	CP003794	566	426	fig|1218356.3.peg.566	B601_0585		hypothetical protein	1	0.998	bi (<->)	CP003791	564	426	fig|1218353.3.peg.564	B598_0583		hypothetical protein	1	0.998	bi (<->)	CP103952	60	426	fig|83554.120.peg.60	NYR56_00315		hypothetical protein
CP002586	557	150	fig|331636.7.peg.557	G5O_0570	rplM	PLF_810_00001244	PGF_06180597	LSU ribosomal protein L13p (L13Ae)	601477	601929	+	bi (<->)	CP047319	64	150	fig|83554.97.peg.64	GR632_00320	rplM	LSU ribosomal protein L13p (L13Ae)	1	0.993	bi (<->)	CP003794	567	150	fig|1218356.3.peg.567	B601_0586	rplM	LSU ribosomal protein L13p (L13Ae)	1	0.993	bi (<->)	CP003791	565	150	fig|1218353.3.peg.565	B598_0584	rplM	LSU ribosomal protein L13p (L13Ae)	1	0.993	bi (<->)	CP103952	61	150	fig|83554.120.peg.61	NYR56_00320	rplM	LSU ribosomal protein L13p (L13Ae)
CP002586	558	133	fig|331636.7.peg.558	G5O_0571	rpsI	PLF_810_00060662	PGF_00049909	SSU ribosomal protein S9p (S16e)	601943	602344	+	bi (<->)	CP047319	65	133	fig|83554.97.peg.65	GR632_00325	rpsI	SSU ribosomal protein S9p (S16e)	1	0.992	bi (<->)	CP003794	568	133	fig|1218356.3.peg.568	B601_0587	rpsI	SSU ribosomal protein S9p (S16e)	1	0.992	bi (<->)	CP003791	566	133	fig|1218353.3.peg.566	B598_0585	rpsI	SSU ribosomal protein S9p (S16e)	1	0.992	bi (<->)	CP103952	62	133	fig|83554.120.peg.62	NYR56_00325	rpsI	SSU ribosomal protein S9p (S16e)
CP002586	559	283	fig|331636.7.peg.559	G5O_0572		PLF_810_00001557	PGF_00915243	NLP/P60 family protein	602458	603309	-	bi (<->)	CP047319	66	283	fig|83554.97.peg.66	GR632_00330		NLP/P60 family protein	1	0.996	bi (<->)	CP003794	569	283	fig|1218356.3.peg.569	B601_0588		NLP/P60 family protein	1	0.996	bi (<->)	CP003791	567	283	fig|1218353.3.peg.567	B598_0586		NLP/P60 family protein	1	0.996	bi (<->)	CP103952	63	283	fig|83554.120.peg.63	NYR56_00330		NLP/P60 family protein
CP002586	560	213	fig|331636.7.peg.560	G5O_0573		PLF_810_00001666	PGF_04244475	Adenylate kinase (EC 2.7.4.3)	603364	604005	-	bi (<->)	CP047319	67	213	fig|83554.97.peg.67	GR632_00335		Adenylate kinase (EC 2.7.4.3)	1	0.995	bi (<->)	CP003794	570	213	fig|1218356.3.peg.570	B601_0589		Adenylate kinase (EC 2.7.4.3)	1	0.995	bi (<->)	CP003791	568	213	fig|1218353.3.peg.568	B598_0587		Adenylate kinase (EC 2.7.4.3)	1	0.995	bi (<->)	CP103952	64	213	fig|83554.120.peg.64	NYR56_00335		Adenylate kinase (EC 2.7.4.3)
CP002586	561	377	fig|331636.7.peg.561	G5O_0574		PLF_810_00001693	PGF_08225224	hypothetical protein	604287	605420	+	bi (<->)	CP047319	68	377	fig|83554.97.peg.68	GR632_00340		hypothetical protein	1	0.997	bi (<->)	CP003794	571	377	fig|1218356.3.peg.571	B601_0590		hypothetical protein	1	0.997	bi (<->)	CP003791	569	377	fig|1218353.3.peg.569	B598_0588		hypothetical protein	1	0.997	bi (<->)	CP103952	65	377	fig|83554.120.peg.65	NYR56_00340		hypothetical protein
CP002586	562	137	fig|331636.7.peg.562	G5O_0575		PLF_810_00001644	PGF_00194654	hypothetical protein	605437	605850	+	bi (<->)	CP047319	69	137	fig|83554.97.peg.69	GR632_00345		hypothetical protein	1	0.993	bi (<->)	CP003794	572	137	fig|1218356.3.peg.572	B601_0591		hypothetical protein	1	0.993	bi (<->)	CP003791	570	137	fig|1218353.3.peg.570	B598_0589		hypothetical protein	1	0.993	bi (<->)	CP103952	66	137	fig|83554.120.peg.66	NYR56_00345		hypothetical protein
CP002586	563	38	fig|331636.7.peg.563			PLF_810_00001904	PGF_01210795	hypothetical protein	606135	606251	-																					bi (<->)	CP003791	571	38	fig|1218353.3.peg.571			hypothetical protein	1	0.974
CP002586	564	329	fig|331636.7.peg.564	G5O_0576		PLF_810_00001722	PGF_00014013	Inclusion membrane protein-13	606157	607146	+	bi (<->)	CP047319	70	377	fig|83554.97.peg.70	GR632_00350		Inclusion membrane protein-13	0.991	0.87	bi (<->)	CP003794	573	234	fig|1218356.3.peg.573	B601_0592		Inclusion membrane protein-13	0.987	0.974	bi (<->)	CP003791	572	329	fig|1218353.3.peg.572	B598_0590		Inclusion membrane protein-13	0.994	0.997	bi (<->)	CP103952	67	378	fig|83554.120.peg.67	NYR56_00350		Inclusion membrane protein-13
CP002586	565	260	fig|331636.7.peg.565	G5O_0577	pgl	PLF_810_00001123	PGF_07402119	6-phosphogluconolactonase (EC 3.1.1.31), eukaryotic type	607185	607967	-	bi (<->)	CP047319	71	258	fig|83554.97.peg.71	GR632_00355	pgl	6-phosphogluconolactonase (EC 3.1.1.31), eukaryotic type	1	0.996	bi (<->)	CP003794	575	258	fig|1218356.3.peg.575	B601_0594	pgl	6-phosphogluconolactonase (EC 3.1.1.31), eukaryotic type	1	0.996	bi (<->)	CP003791	573	258	fig|1218353.3.peg.573	B598_0591	pgl	6-phosphogluconolactonase (EC 3.1.1.31), eukaryotic type	1	0.996	bi (<->)	CP103952	68	258	fig|83554.120.peg.68	NYR56_00355	pgl	6-phosphogluconolactonase (EC 3.1.1.31), eukaryotic type
CP002586	566	513	fig|331636.7.peg.566	G5O_0578	zwf	PLF_810_00000310	PGF_06027248	Glucose-6-phosphate 1-dehydrogenase (EC 1.1.1.49)	607985	609526	-	bi (<->)	CP047319	72	521	fig|83554.97.peg.72	GR632_00360		Glucose-6-phosphate 1-dehydrogenase (EC 1.1.1.49)	0.998	0.983	bi (<->)	CP003794	576	513	fig|1218356.3.peg.576	B601_0595	zwf	Glucose-6-phosphate 1-dehydrogenase (EC 1.1.1.49)	1	0.998	bi (<->)	CP003791	574	513	fig|1218353.3.peg.574	B598_0592	zwf	Glucose-6-phosphate 1-dehydrogenase (EC 1.1.1.49)	0.998	0.998	bi (<->)	CP103952	69	521	fig|83554.120.peg.69	NYR56_00360	zwf	Glucose-6-phosphate 1-dehydrogenase (EC 1.1.1.49)
CP002586	567	492	fig|331636.7.peg.567	G5O_0579		PLF_810_00001318	PGF_09108724	ABC transporter, substrate-binding protein (cluster 5, nickel/peptides/opines)	609730	611208	-	bi (<->)	CP047319	73	492	fig|83554.97.peg.73	GR632_00365		ABC transporter, substrate-binding protein (cluster 5, nickel/peptides/opines)	0.998	0.998	bi (<->)	CP003794	577	492	fig|1218356.3.peg.577	B601_0596		ABC transporter, substrate-binding protein (cluster 5, nickel/peptides/opines)	1	0.998	bi (<->)	CP003791	575	492	fig|1218353.3.peg.575	B598_0593		ABC transporter, substrate-binding protein (cluster 5, nickel/peptides/opines)	0.998	0.998	bi (<->)	CP103952	70	492	fig|83554.120.peg.70	NYR56_00365		ABC transporter, substrate-binding protein (cluster 5, nickel/peptides/opines)
CP002586	568	344	fig|331636.7.peg.568	G5O_0580		PLF_810_00001074	PGF_07915158	N(6)-L-threonylcarbamoyladenine synthase (EC 2.3.1.234)	611262	612296	-	bi (<->)	CP047319	74	344	fig|83554.97.peg.74	GR632_00370	tsaD	N(6)-L-threonylcarbamoyladenine synthase (EC 2.3.1.234)	1	0.997	bi (<->)	CP003794	578	344	fig|1218356.3.peg.578	B601_0597	gcp	N(6)-L-threonylcarbamoyladenine synthase (EC 2.3.1.234)	1	0.997	bi (<->)	CP003791	576	344	fig|1218353.3.peg.576	B598_0594	gcp	N(6)-L-threonylcarbamoyladenine synthase (EC 2.3.1.234)	1	0.997	bi (<->)	CP103952	71	344	fig|83554.120.peg.71	NYR56_00370	tsaD	N(6)-L-threonylcarbamoyladenine synthase (EC 2.3.1.234)
CP002586	569	147	fig|331636.7.peg.569	G5O_0581	argR	PLF_810_00001126	PGF_02156631	Arginine pathway regulatory protein ArgR, repressor of arg regulon	612379	612822	+	bi (<->)	CP047319	75	147	fig|83554.97.peg.75	GR632_00375	argR	Arginine pathway regulatory protein ArgR, repressor of arg regulon	1	0.993	bi (<->)	CP003794	579	147	fig|1218356.3.peg.579	B601_0598	argR	Arginine pathway regulatory protein ArgR, repressor of arg regulon	1	0.993	bi (<->)	CP003791	577	147	fig|1218353.3.peg.577	B598_0595	argR	Arginine pathway regulatory protein ArgR, repressor of arg regulon	1	0.993	bi (<->)	CP103952	72	147	fig|83554.120.peg.72	NYR56_00375	argR	Arginine pathway regulatory protein ArgR, repressor of arg regulon
CP002586	570	215	fig|331636.7.peg.570	G5O_0582		PLF_810_00001186	PGF_07804709	ABC transporter, permease protein (cluster 3, basic aa/glutamine/opines)	612869	613516	+	bi (<->)	CP047319	76	215	fig|83554.97.peg.76	GR632_00380		ABC transporter, permease protein (cluster 3, basic aa/glutamine/opines)	1	0.995	bi (<->)	CP003794	580	215	fig|1218356.3.peg.580	B601_0599		ABC transporter, permease protein (cluster 3, basic aa/glutamine/opines)	1	0.995	bi (<->)	CP003791	578	215	fig|1218353.3.peg.578	B598_0596		ABC transporter, permease protein (cluster 3, basic aa/glutamine/opines)	1	0.995	bi (<->)	CP103952	73	215	fig|83554.120.peg.73	NYR56_00380		ABC transporter, permease protein (cluster 3, basic aa/glutamine/opines)
CP002586	571	226	fig|331636.7.peg.571	G5O_0583		PLF_810_00001389	PGF_10106935	ABC transporter, ATP-binding protein (cluster 3, basic aa/glutamine/opines)	613513	614193	+	bi (<->)	CP047319	77	226	fig|83554.97.peg.77	GR632_00385		ABC transporter, ATP-binding protein (cluster 3, basic aa/glutamine/opines)	0.996	0.996	bi (<->)	CP003794	581	226	fig|1218356.3.peg.581	B601_0600	artM	ABC transporter, ATP-binding protein (cluster 3, basic aa/glutamine/opines)	0.996	0.996	bi (<->)	CP003791	579	226	fig|1218353.3.peg.579	B598_0597	artM	ABC transporter, ATP-binding protein (cluster 3, basic aa/glutamine/opines)	0.996	0.996	bi (<->)	CP103952	74	226	fig|83554.120.peg.74	NYR56_00385		ABC transporter, ATP-binding protein (cluster 3, basic aa/glutamine/opines)
CP002586	572	433	fig|331636.7.peg.572	G5O_0584		PLF_810_00001727	PGF_00130392	hypothetical protein	614237	615538	-	bi (<->)	CP047319	78	453	fig|83554.97.peg.78	GR632_00390		hypothetical protein	0.998	0.954	bi (<->)	CP003794	582	426	fig|1218356.3.peg.582	B601_0601		hypothetical protein	0.998	0.998	bi (<->)	CP003791	580	453	fig|1218353.3.peg.580	B598_0598		hypothetical protein	0.998	0.954	bi (<->)	CP103952	75	453	fig|83554.120.peg.75	NYR56_00390		hypothetical protein
CP002586	573	1124	fig|331636.7.peg.573	G5O_0585		PLF_810_00001422	PGF_00130392	hypothetical protein	615718	619092	-	bi (<->)	CP047319	79	1154	fig|83554.97.peg.79	GR632_00395		hypothetical protein	0.995	0.97	bi (<->)	CP003794	583	1124	fig|1218356.3.peg.583	B601_0602		hypothetical protein	0.996	0.999	bi (<->)	CP003791	581	1124	fig|1218353.3.peg.581	B598_0599		hypothetical protein	0.996	0.999	bi (<->)	CP103952	76	1139	fig|83554.120.peg.76	NYR56_00395		hypothetical protein
CP002586	574	430	fig|331636.7.peg.574	G5O_0586		PLF_810_00000923	PGF_00014180	Inner membrane protein YihY, formerly thought to be RNase BN	619134	620426	-	bi (<->)	CP047319	80	430	fig|83554.97.peg.80	GR632_00400		Inner membrane protein YihY, formerly thought to be RNase BN	0.995	0.998	bi (<->)	CP003794	584	405	fig|1218356.3.peg.584	B601_0603		Inner membrane protein YihY, formerly thought to be RNase BN	0.998	0.995	bi (<->)	CP003791	582	405	fig|1218353.3.peg.582	B598_0600		Inner membrane protein YihY, formerly thought to be RNase BN	0.998	0.995	bi (<->)	CP103952	77	430	fig|83554.120.peg.77	NYR56_00400		Inner membrane protein YihY, formerly thought to be RNase BN
CP002586	575	271	fig|331636.7.peg.575	G5O_0587		PLF_810_00000944	PGF_00376016	hypothetical protein	620505	621320	-	bi (<->)	CP047319	81	271	fig|83554.97.peg.81	GR632_00405		hypothetical protein	0.993	0.996	bi (<->)	CP003794	585	271	fig|1218356.3.peg.585	B601_0604		hypothetical protein	0.993	0.996	bi (<->)	CP003791	583	271	fig|1218353.3.peg.583	B598_0601		hypothetical protein	0.993	0.996	bi (<->)	CP103952	78	271	fig|83554.120.peg.78	NYR56_00405		hypothetical protein
CP002586	576	382	fig|331636.7.peg.576	G5O_0588		PLF_810_00001788	PGF_00195445	hypothetical protein	621401	622549	-	bi (<->)	CP047319	82	382	fig|83554.97.peg.82	GR632_00410		hypothetical protein	0.995	0.997	bi (<->)	CP003794	586	382	fig|1218356.3.peg.586	B601_0605		hypothetical protein	0.995	0.997	bi (<->)	CP003791	584	382	fig|1218353.3.peg.584	B598_0602		hypothetical protein	0.995	0.997	bi (<->)	CP103952	79	381	fig|83554.120.peg.79	NYR56_00410		hypothetical protein
CP002586	577	231	fig|331636.7.peg.577	G5O_0589	rpe	PLF_810_00060475	PGF_10245672	Ribulose-phosphate 3-epimerase (EC 5.1.3.1)	622936	623631	+	bi (<->)	CP047319	83	231	fig|83554.97.peg.83	GR632_00415	rpe	Ribulose-phosphate 3-epimerase (EC 5.1.3.1)	1	0.996	bi (<->)	CP003794	587	231	fig|1218356.3.peg.587	B601_0606	rpe	Ribulose-phosphate 3-epimerase (EC 5.1.3.1)	1	0.996	bi (<->)	CP003791	585	231	fig|1218353.3.peg.585	B598_0603	rpe	Ribulose-phosphate 3-epimerase (EC 5.1.3.1)	1	0.996	bi (<->)	CP103952	80	231	fig|83554.120.peg.80	NYR56_00415	rpe	Ribulose-phosphate 3-epimerase (EC 5.1.3.1)
CP002586	578	185	fig|331636.7.peg.578	G5O_0590		PLF_810_00060275	PGF_00424165	Elongation factor P-like protein	623618	624175	+	bi (<->)	CP047319	84	185	fig|83554.97.peg.84	GR632_00420		Elongation factor P-like protein	0.995	0.995	bi (<->)	CP003794	588	185	fig|1218356.3.peg.588	B601_0607		Elongation factor P-like protein	0.995	0.995	bi (<->)	CP003791	586	185	fig|1218353.3.peg.586	B598_0604		Elongation factor P-like protein	0.995	0.995	bi (<->)	CP103952	81	185	fig|83554.120.peg.81	NYR56_00420		Elongation factor P-like protein
CP002586	579	166	fig|331636.7.peg.579	G5O_0591	accB	PLF_810_00000014	PGF_00648021	Biotin carboxyl carrier protein of acetyl-CoA carboxylase	624207	624707	+	bi (<->)	CP047319	85	166	fig|83554.97.peg.85	GR632_00425	accB	Biotin carboxyl carrier protein of acetyl-CoA carboxylase	1	0.994	bi (<->)	CP003794	589	166	fig|1218356.3.peg.589	B601_0608	accB	Biotin carboxyl carrier protein of acetyl-CoA carboxylase	1	0.994	bi (<->)	CP003791	587	166	fig|1218353.3.peg.587	B598_0605	accB	Biotin carboxyl carrier protein of acetyl-CoA carboxylase	1	0.994	bi (<->)	CP103952	82	166	fig|83554.120.peg.82	NYR56_00425	accB	Biotin carboxyl carrier protein of acetyl-CoA carboxylase
CP002586	580	451	fig|331636.7.peg.580	G5O_0592	accC	PLF_810_00000019	PGF_07396749	Biotin carboxylase of acetyl-CoA carboxylase (EC 6.3.4.14)	624707	626062	+	bi (<->)	CP047319	86	451	fig|83554.97.peg.86	GR632_00430	accC	Biotin carboxylase of acetyl-CoA carboxylase (EC 6.3.4.14)	0.998	0.998	bi (<->)	CP003794	590	353	fig|1218356.3.peg.590	B601_0609	accC	Biotin carboxylase of acetyl-CoA carboxylase (EC 6.3.4.14)	0.988	0.935	bi (<->)	CP003791	588	451	fig|1218353.3.peg.588	B598_0606	accC	Biotin carboxylase of acetyl-CoA carboxylase (EC 6.3.4.14)	0.998	0.998	bi (<->)	CP103952	83	451	fig|83554.120.peg.83	NYR56_00430	accC	Biotin carboxylase of acetyl-CoA carboxylase (EC 6.3.4.14)
CP002586	581	476	fig|331636.7.peg.581	G5O_0593		PLF_810_00001651	PGF_01215980	hypothetical protein	626214	627644	+	bi (<->)	CP047319	87	476	fig|83554.97.peg.87	GR632_00435		hypothetical protein	0.998	0.998	bi (<->)	CP003794	592	476	fig|1218356.3.peg.592	B601_0611		hypothetical protein	1	0.998	bi (<->)	CP003791	589	476	fig|1218353.3.peg.589	B598_0607		hypothetical protein	0.998	0.998	bi (<->)	CP103952	84	476	fig|83554.120.peg.84	NYR56_00435		hypothetical protein
CP002586	582	524	fig|331636.7.peg.582	G5O_0594		PLF_810_00001766	PGF_03086698	hypothetical protein	627764	629338	+	bi (<->)	CP047319	88	355	fig|83554.97.peg.88			hypothetical protein	1	0.992	bi (<->)	CP003794	593	355	fig|1218356.3.peg.593	B601_0612		hypothetical protein	0.997	0.992	bi (<->)	CP003791	590	355	fig|1218353.3.peg.590	B598_0608		hypothetical protein	1	0.992	bi (<->)	CP103952	85	355	fig|83554.120.peg.85	NYR56_00440		hypothetical protein
CP002586	583	274	fig|331636.7.peg.583	G5O_0595		PLF_810_00060939	PGF_00188393	hypothetical protein	629546	630370	-	bi (<->)	CP047319	90	318	fig|83554.97.peg.90	GR632_00445		hypothetical protein	1	0.858	bi (<->)	CP003794	595	274	fig|1218356.3.peg.595	B601_0614		hypothetical protein	1	0.996	bi (<->)	CP003791	592	318	fig|1218353.3.peg.592	B598_0610		hypothetical protein	1	0.858	bi (<->)	CP103952	87	318	fig|83554.120.peg.87	NYR56_00450		hypothetical protein
CP002586	584	308	fig|331636.7.peg.584	G5O_0596		PLF_810_00001424	PGF_00143912	hypothetical protein	630870	631796	-	bi (<->)	CP047319	91	223	fig|83554.97.peg.91	GR632_00450		hypothetical protein	0.991	0.996	bi (<->)	CP003794	596	223	fig|1218356.3.peg.596	B601_0615		hypothetical protein	0.991	0.996	bi (<->)	CP003791	593	223	fig|1218353.3.peg.593	B598_0611		hypothetical protein	0.991	0.996	bi (<->)	CP103952	88	223	fig|83554.120.peg.88	NYR56_00455		hypothetical protein
CP002586	585	208	fig|331636.7.peg.585	G5O_0597		PLF_810_00001463	PGF_00018167	MAC/perforin family protein	632000	632626	-	bi (<->)	CP047319	93	133	fig|83554.97.peg.93	GR632_00455		MAC/perforin family protein	1	0.992	bi (<->)	CP003794	598	208	fig|1218356.3.peg.598	B601_0617		MAC/perforin family protein	1	0.995	bi (<->)	CP003791	595	111	fig|1218353.3.peg.595	B598_0613	mac	MAC/perforin family protein	0.991	0.991	bi (<->)	CP103952	90	246	fig|83554.120.peg.90	NYR56_00460		MAC/perforin family protein
CP002586	586	336	fig|331636.7.peg.586	G5O_0598				hypothetical protein	633059	634069	-	bi (<->)	CP047319	95	541	fig|83554.97.peg.95	GR632_00460		hypothetical protein	0.605	0.621	bi (<->)	CP003794	599	546	fig|1218356.3.peg.599	B601_0618		hypothetical protein	0.608	0.615	bi (<->)	CP003791	597	546	fig|1218353.3.peg.597	B598_0615		hypothetical protein	0.608	0.615	bi (<->)	CP103952	91	551	fig|83554.120.peg.91	NYR56_00465		hypothetical protein
CP002586	587	174	fig|331636.7.peg.587	G5O_0599		PLF_810_00000905	PGF_00197652	hypothetical protein	634086	634610	-	uni (->)	CP047319	95	541	fig|83554.97.peg.95	GR632_00460		hypothetical protein	0.494	0.327	uni (->)	CP003794	599	546	fig|1218356.3.peg.599	B601_0618		hypothetical protein	0.481	0.333	uni (->)	CP003791	597	546	fig|1218353.3.peg.597	B598_0615		hypothetical protein	0.481	0.333	uni (->)	CP103952	91	551	fig|83554.120.peg.91	NYR56_00465		hypothetical protein
CP002586	588	3357	fig|331636.7.peg.588	G5O_0600		PLF_810_00001764	PGF_08225224	hypothetical protein	634640	644713	-	bi (<->)	CP047319	96	3103	fig|83554.97.peg.96	GR632_00465		hypothetical protein	0.701	0.941	bi (<->)	CP003794	600	3158	fig|1218356.3.peg.600	B601_0619		hypothetical protein	0.7	0.942	bi (<->)	CP003791	598	3158	fig|1218353.3.peg.598	B598_0616		hypothetical protein	0.7	0.942	bi (<->)	CP103952	92	3103	fig|83554.120.peg.92	NYR56_00470		hypothetical protein
CP002586	589	253	fig|331636.7.peg.589	G5O_0601		PLF_810_00048922	PGF_00129935	hypothetical protein	644994	645755	+
CP002586	590	822	fig|331636.7.peg.590	G5O_0602		PLF_810_00001554	PGF_00018167	MAC/perforin family protein	646168	648636	+
CP002586	591	126	fig|331636.7.peg.591	G5O_0603		PLF_810_00002443	PGF_01211039	hypothetical protein	648745	649125	-
CP002586	592	466	fig|331636.7.peg.592	G5O_0604		PLF_810_00000926	PGF_00186162	hypothetical protein	649330	650730	-
CP002586	593	512	fig|331636.7.peg.593	G5O_0605		PLF_810_00000979	PGF_00006935	GMP synthase [glutamine-hydrolyzing], amidotransferase subunit (EC 6.3.5.2) / GMP synthase [glutamine-hydrolyzing], ATP pyrophosphatase subunit (EC 6.3.5.2)	650721	652259	-
CP002586	594	358	fig|331636.7.peg.594	G5O_0606		PLF_810_00001335	PGF_10048015	Inosine-5'-monophosphate dehydrogenase (EC 1.1.1.205) / CBS domain	652274	653350	-
CP002586	595	277	fig|331636.7.peg.595	G5O_0607		PLF_810_00001777	PGF_08225224	hypothetical protein	653705	654538	-
CP002586	596	45	fig|331636.7.peg.596			PLF_810_00001814	PGF_01210730	hypothetical protein	654737	654874	-
CP002586	597	57	fig|331636.7.peg.597			PLF_810_00001794	PGF_01210718	hypothetical protein	655001	655174	-
CP002586	598	114	fig|331636.7.peg.598			PLF_810_00001776	PGF_00077468	hypothetical protein	655137	655481	+
CP002586	599	259	fig|331636.7.peg.599	G5O_0609		PLF_810_00001800	PGF_00268582	hypothetical protein	655730	656509	+
CP002586	600	154	fig|331636.7.peg.600	G5O_0611		PLF_810_00001691	PGF_03090070	hypothetical protein	656830	657294	+	bi (<->)	CP047319	100	154	fig|83554.97.peg.100	GR632_00470		hypothetical protein	0.786	0.994	bi (<->)	CP003794	604	154	fig|1218356.3.peg.604	B601_0623		hypothetical protein	0.779	0.994	bi (<->)	CP003791	602	154	fig|1218353.3.peg.602	B598_0620		hypothetical protein	0.786	0.994	bi (<->)	CP103952	97	154	fig|83554.120.peg.97	NYR56_00485		hypothetical protein
CP002586	601	51	fig|331636.7.peg.601			PLF_810_00001855	PGF_01210761	hypothetical protein	657422	657577	+
CP002586	602	144	fig|331636.7.peg.602	G5O_0612		PLF_810_00001691	PGF_03090070	hypothetical protein	657582	658016	+	uni (->)	CP047319	100	154	fig|83554.97.peg.100	GR632_00470		hypothetical protein	0.406	0.591	uni (->)	CP003794	604	154	fig|1218356.3.peg.604	B601_0623		hypothetical protein	0.406	0.591	uni (->)	CP003791	602	154	fig|1218353.3.peg.602	B598_0620		hypothetical protein	0.406	0.591	uni (->)	CP103952	97	154	fig|83554.120.peg.97	NYR56_00485		hypothetical protein
CP002586	603	223	fig|331636.7.peg.603	G5O_0613		PLF_810_00001205	PGF_02873160	Putative preQ0 transporter YhhQ	658239	658910	+	bi (<->)	CP047319	101	223	fig|83554.97.peg.101	GR632_00475		Putative preQ0 transporter YhhQ	0.91	0.996	bi (<->)	CP003794	605	223	fig|1218356.3.peg.605	B601_0624		Putative preQ0 transporter YhhQ	0.91	0.996	bi (<->)	CP003791	603	223	fig|1218353.3.peg.603	B598_0621		Putative preQ0 transporter YhhQ	0.91	0.996	bi (<->)	CP103952	98	223	fig|83554.120.peg.98	NYR56_00490		Putative preQ0 transporter YhhQ
CP002586	604	372	fig|331636.7.peg.604	G5O_0614	tgt	PLF_810_00000005	PGF_02061452	Queuine tRNA-ribosyltransferase (EC 2.4.2.29)	659087	660205	+	bi (<->)	CP047319	102	372	fig|83554.97.peg.102	GR632_00480		Queuine tRNA-ribosyltransferase (EC 2.4.2.29)	0.927	0.997	bi (<->)	CP003794	607	372	fig|1218356.3.peg.607	B601_0626	tgt	Queuine tRNA-ribosyltransferase (EC 2.4.2.29)	0.927	0.997	bi (<->)	CP003791	606	173	fig|1218353.3.peg.606	B598_0624		Queuine tRNA-ribosyltransferase (EC 2.4.2.29)	0.925	0.994	bi (<->)	CP103952	99	372	fig|83554.120.peg.99	NYR56_00495	tgt	Queuine tRNA-ribosyltransferase (EC 2.4.2.29)
CP002586	605	148	fig|331636.7.peg.605	G5O_0615		PLF_810_00001789	PGF_08225224	hypothetical protein	660431	660877	+	uni (->)	CP047319	740	135	fig|83554.97.peg.740	GR632_03700		FIG00494616: hypothetical protein	0.327	0.696	uni (->)	CP003794	213	135	fig|1218356.3.peg.213	B601_0221		hypothetical protein	0.327	0.696	uni (->)	CP003791	210	111	fig|1218353.3.peg.210	B598_0223		hypothetical protein	0.341	0.793	uni (->)	CP103952	730	135	fig|83554.120.peg.730	NYR56_03720		FIG00494616: hypothetical protein
CP002586	606	154	fig|331636.7.peg.606	G5O_0616		PLF_810_00001790	PGF_00326504	hypothetical protein	661277	661741	+	bi (<->)	CP047319	105	102	fig|83554.97.peg.105			hypothetical protein	0.659	0.804	bi (<->)	CP003794	609	96	fig|1218356.3.peg.609	B601_0628		hypothetical protein	0.659	0.854	bi (<->)	CP003791	608	96	fig|1218353.3.peg.608	B598_0626		hypothetical protein	0.659	0.854	bi (<->)	CP103952	101	102	fig|83554.120.peg.101			hypothetical protein
CP002586	607	265	fig|331636.7.peg.607	G5O_0617		PLF_810_00001792	PGF_01211097	hypothetical protein	661893	662690	+	bi (<->)	CP047319	106	85	fig|83554.97.peg.106			hypothetical protein	0.516	0.788	uni (->)	CP003794	213	135	fig|1218356.3.peg.213	B601_0221		hypothetical protein	0.325	0.763	uni (->)	CP003791	210	111	fig|1218353.3.peg.210	B598_0223		hypothetical protein	0.325	0.928	bi (<->)	CP103952	102	85	fig|83554.120.peg.102			hypothetical protein
CP002586	608	71	fig|331636.7.peg.608	G5O_0618		PLF_810_00001346	PGF_00037034	Probable disulfide formation protein	662819	663034	-	bi (<->)	CP047319	107	136	fig|83554.97.peg.107	GR632_00495		Probable disulfide formation protein	0.958	0.515	bi (<->)	CP003794	611	114	fig|1218356.3.peg.611	B601_0630		Probable disulfide formation protein	0.958	0.614	bi (<->)	CP003791	610	114	fig|1218353.3.peg.610	B598_0628		Probable disulfide formation protein	0.958	0.614	bi (<->)	CP103952	103	136	fig|83554.120.peg.103	NYR56_00505		Probable disulfide formation protein
CP002586	609	212	fig|331636.7.peg.609	G5O_0619		PLF_810_00060263	PGF_00881556	hypothetical protein	663222	663860	-	bi (<->)	CP047319	108	232	fig|83554.97.peg.108	GR632_00500		disulfide bond chaperone	0.958	0.909	bi (<->)	CP003794	612	212	fig|1218356.3.peg.612	B601_0631	dsbG	hypothetical protein	0.958	0.995	bi (<->)	CP003791	611	212	fig|1218353.3.peg.611	B598_0629	dsbG	hypothetical protein	0.958	0.995	bi (<->)	CP103952	104	232	fig|83554.120.peg.104	NYR56_00510		disulfide bond chaperone
CP002586	610	457	fig|331636.7.peg.610	G5O_0620		PLF_810_00001306	PGF_02991575	hypothetical protein	663983	665356	+	bi (<->)	CP047319	109	432	fig|83554.97.peg.109	GR632_00505		hypothetical protein	0.995	0.998	bi (<->)	CP003794	613	457	fig|1218356.3.peg.613	B601_0632		hypothetical protein	0.998	0.998	bi (<->)	CP003791	612	457	fig|1218353.3.peg.612	B598_0630		hypothetical protein	0.998	0.998	bi (<->)	CP103952	105	457	fig|83554.120.peg.105	NYR56_00515		hypothetical protein
CP002586	611	233	fig|331636.7.peg.611	G5O_0621		PLF_810_00001673	PGF_00014016	Inclusion membrane protein-16	665372	666073	-	bi (<->)	CP047319	110	233	fig|83554.97.peg.110	GR632_00510		Inclusion membrane protein-16	1	0.996	bi (<->)	CP003794	614	233	fig|1218356.3.peg.614	B601_0633		Inclusion membrane protein-16	1	0.996	bi (<->)	CP003791	613	233	fig|1218353.3.peg.613	B598_0631		Inclusion membrane protein-16	1	0.996	bi (<->)	CP103952	106	233	fig|83554.120.peg.106	NYR56_00520		Inclusion membrane protein-16
CP002586	612	235	fig|331636.7.peg.612	G5O_0622		PLF_810_00001317	PGF_07533913	ATPase component of general energizing module of ECF transporters	666058	666765	-	bi (<->)	CP047319	111	235	fig|83554.97.peg.111	GR632_00515		ATPase component of general energizing module of ECF transporters	0.996	0.996	bi (<->)	CP003794	615	235	fig|1218356.3.peg.615	B601_0634		ATPase component of general energizing module of ECF transporters	0.996	0.996	bi (<->)	CP003791	614	235	fig|1218353.3.peg.614	B598_0632		ATPase component of general energizing module of ECF transporters	0.996	0.996	bi (<->)	CP103952	107	235	fig|83554.120.peg.107	NYR56_00525		ATPase component of general energizing module of ECF transporters
CP002586	613	297	fig|331636.7.peg.613	G5O_0625		PLF_810_00001735	PGF_08225224	hypothetical protein	667043	667936	-	bi (<->)	CP047319	112	297	fig|83554.97.peg.112	GR632_00530		5'-methylthioadenosine nucleosidase-related protein	0.997	0.997	bi (<->)	CP003794	616	297	fig|1218356.3.peg.616	B601_0637	mta	hypothetical protein	0.997	0.997	bi (<->)	CP003791	615	297	fig|1218353.3.peg.615	B598_0635	mta	hypothetical protein	0.997	0.997	bi (<->)	CP103952	108	297	fig|83554.120.peg.108	NYR56_00540		5'-methylthioadenosine nucleosidase-related protein
CP002586	614	230	fig|331636.7.peg.614	G5O_0626		PLF_810_00001002	PGF_00301285	hypothetical protein	668108	668800	-	bi (<->)	CP047319	113	230	fig|83554.97.peg.113	GR632_00535		hypothetical protein	0.996	0.996	bi (<->)	CP003794	617	230	fig|1218356.3.peg.617	B601_0638		hypothetical protein	0.996	0.996	bi (<->)	CP003791	616	230	fig|1218353.3.peg.616	B598_0636		hypothetical protein	0.996	0.996	bi (<->)	CP103952	109	230	fig|83554.120.peg.109	NYR56_00545		hypothetical protein
CP002586	615	254	fig|331636.7.peg.615	G5O_0627	kdsB	PLF_810_00001441	PGF_00418128	3-deoxy-manno-octulosonate cytidylyltransferase (EC 2.7.7.38)	668966	669730	+	bi (<->)	CP047319	114	254	fig|83554.97.peg.114	GR632_00540	kdsB	3-deoxy-manno-octulosonate cytidylyltransferase (EC 2.7.7.38)	1	0.996	bi (<->)	CP003794	618	254	fig|1218356.3.peg.618	B601_0639	kdsB	3-deoxy-manno-octulosonate cytidylyltransferase (EC 2.7.7.38)	1	0.996	bi (<->)	CP003791	617	254	fig|1218353.3.peg.617	B598_0637	kdsB	3-deoxy-manno-octulosonate cytidylyltransferase (EC 2.7.7.38)	1	0.996	bi (<->)	CP103952	110	254	fig|83554.120.peg.110	NYR56_00550	kdsB	3-deoxy-manno-octulosonate cytidylyltransferase (EC 2.7.7.38)
CP002586	616	537	fig|331636.7.peg.616	G5O_0628	pyrG	PLF_810_00000914	PGF_00416129	CTP synthase (EC 6.3.4.2)	669706	671319	+	bi (<->)	CP047319	115	423	fig|83554.97.peg.115			CTP synthase (EC 6.3.4.2)	0.998	0.96	bi (<->)	CP003794	619	537	fig|1218356.3.peg.619	B601_0640	pyrG	CTP synthase (EC 6.3.4.2)	0.998	0.998	bi (<->)	CP003791	618	537	fig|1218353.3.peg.618	B598_0638	pyrG	CTP synthase (EC 6.3.4.2)	0.998	0.998	bi (<->)	CP103952	111	537	fig|83554.120.peg.111	NYR56_00555		CTP synthase (EC 6.3.4.2)
CP002586	617	150	fig|331636.7.peg.617	G5O_0629		PLF_810_00001678	PGF_10488938	Putative pre-16S rRNA nuclease YqgF	671312	671764	+	bi (<->)	CP047319	117	150	fig|83554.97.peg.117	GR632_00550	ruvX	Putative pre-16S rRNA nuclease YqgF	1	0.993	bi (<->)	CP003794	620	150	fig|1218356.3.peg.620	B601_0641		Putative pre-16S rRNA nuclease YqgF	1	0.993	bi (<->)	CP003791	619	150	fig|1218353.3.peg.619	B598_0639		Putative pre-16S rRNA nuclease YqgF	1	0.993	bi (<->)	CP103952	112	150	fig|83554.120.peg.112	NYR56_00560	ruvX	Putative pre-16S rRNA nuclease YqgF
CP002586	618	45	fig|331636.7.peg.618	G5O_0630		PLF_810_00001828	PGF_01210740	hypothetical protein	671914	672051	-											bi (<->)	CP003794	621	45	fig|1218356.3.peg.621	B601_0642		hypothetical protein	1	0.978	bi (<->)	CP003791	620	45	fig|1218353.3.peg.620	B598_0640		hypothetical protein	1	0.978
CP002586	619	437	fig|331636.7.peg.619	G5O_0631		PLF_810_00001150	PGF_02147779	Oligopeptide ABC transporter, substrate-binding protein OppA (TC 3.A.1.5.1)	672041	673354	+	bi (<->)	CP047319	118	437	fig|83554.97.peg.118	GR632_00555		Oligopeptide ABC transporter, substrate-binding protein OppA (TC 3.A.1.5.1)	0.998	0.998	bi (<->)	CP003794	623	268	fig|1218356.3.peg.623	B601_0644		Oligopeptide ABC transporter, substrate-binding protein OppA (TC 3.A.1.5.1)	0.996	0.996	bi (<->)	CP003791	621	437	fig|1218353.3.peg.621	B598_0641		Oligopeptide ABC transporter, substrate-binding protein OppA (TC 3.A.1.5.1)	0.998	0.998	bi (<->)	CP103952	113	437	fig|83554.120.peg.113	NYR56_00565		Oligopeptide ABC transporter, substrate-binding protein OppA (TC 3.A.1.5.1)
CP002586	620	394	fig|331636.7.peg.620	G5O_0632		PLF_810_00001724	PGF_02147779	Oligopeptide ABC transporter, substrate-binding protein OppA (TC 3.A.1.5.1)	673480	674664	+	bi (<->)	CP047319	119	534	fig|83554.97.peg.119	GR632_00560		Oligopeptide ABC transporter, substrate-binding protein OppA (TC 3.A.1.5.1)	0.997	0.736	bi (<->)	CP003794	624	533	fig|1218356.3.peg.624	B601_0645		Oligopeptide ABC transporter, substrate-binding protein OppA (TC 3.A.1.5.1)	1	0.737	bi (<->)	CP003791	622	533	fig|1218353.3.peg.622	B598_0642		Oligopeptide ABC transporter, substrate-binding protein OppA (TC 3.A.1.5.1)	1	0.737	bi (<->)	CP103952	114	534	fig|83554.120.peg.114	NYR56_00570		Oligopeptide ABC transporter, substrate-binding protein OppA (TC 3.A.1.5.1)
CP002586	621	530	fig|331636.7.peg.621	G5O_0633		PLF_810_00001289	PGF_02147779	Oligopeptide ABC transporter, substrate-binding protein OppA (TC 3.A.1.5.1)	675287	676879	+	bi (<->)	CP047319	120	530	fig|83554.97.peg.120	GR632_00565		Oligopeptide ABC transporter, substrate-binding protein OppA (TC 3.A.1.5.1)	1	0.998	bi (<->)	CP003794	625	487	fig|1218356.3.peg.625	B601_0646		Oligopeptide ABC transporter, substrate-binding protein OppA (TC 3.A.1.5.1)	1	0.998	bi (<->)	CP003791	623	487	fig|1218353.3.peg.623	B598_0643		Oligopeptide ABC transporter, substrate-binding protein OppA (TC 3.A.1.5.1)	1	0.998	bi (<->)	CP103952	115	530	fig|83554.120.peg.115	NYR56_00575		Oligopeptide ABC transporter, substrate-binding protein OppA (TC 3.A.1.5.1)
CP002586	622	323	fig|331636.7.peg.622	G5O_0634		PLF_810_00001151	PGF_00977978	Oligopeptide ABC transporter, permease protein OppB (TC 3.A.1.5.1)	677105	678076	+	bi (<->)	CP047319	121	323	fig|83554.97.peg.121	GR632_00570		Oligopeptide ABC transporter, permease protein OppB (TC 3.A.1.5.1)	1	0.997	bi (<->)	CP003794	626	323	fig|1218356.3.peg.626	B601_0647		Oligopeptide ABC transporter, permease protein OppB (TC 3.A.1.5.1)	1	0.997	bi (<->)	CP003791	624	323	fig|1218353.3.peg.624	B598_0644		Oligopeptide ABC transporter, permease protein OppB (TC 3.A.1.5.1)	1	0.997	bi (<->)	CP103952	116	323	fig|83554.120.peg.116	NYR56_00580		Oligopeptide ABC transporter, permease protein OppB (TC 3.A.1.5.1)
CP002586	623	284	fig|331636.7.peg.623	G5O_0635		PLF_810_00001406	PGF_10569020	Oligopeptide ABC transporter, permease protein OppC (TC 3.A.1.5.1)	678152	679006	+	bi (<->)	CP047319	122	284	fig|83554.97.peg.122	GR632_00575		Oligopeptide ABC transporter, permease protein OppC (TC 3.A.1.5.1)	1	0.996	bi (<->)	CP003794	627	284	fig|1218356.3.peg.627	B601_0648		Oligopeptide ABC transporter, permease protein OppC (TC 3.A.1.5.1)	1	0.996	bi (<->)	CP003791	625	284	fig|1218353.3.peg.625	B598_0645		Oligopeptide ABC transporter, permease protein OppC (TC 3.A.1.5.1)	1	0.996	bi (<->)	CP103952	117	284	fig|83554.120.peg.117	NYR56_00585		Oligopeptide ABC transporter, permease protein OppC (TC 3.A.1.5.1)
CP002586	624	288	fig|331636.7.peg.624	G5O_0636		PLF_810_00001404	PGF_00027032	Oligopeptide ABC transporter, permease protein OppB (TC 3.A.1.5.1)	678999	679865	+	bi (<->)	CP047319	123	288	fig|83554.97.peg.123	GR632_00580		Oligopeptide ABC transporter, permease protein OppB (TC 3.A.1.5.1)	1	0.997	bi (<->)	CP003794	628	288	fig|1218356.3.peg.628	B601_0649		Oligopeptide ABC transporter, permease protein OppB (TC 3.A.1.5.1)	1	0.997	bi (<->)	CP003791	626	288	fig|1218353.3.peg.626	B598_0646		Oligopeptide ABC transporter, permease protein OppB (TC 3.A.1.5.1)	1	0.997	bi (<->)	CP103952	118	288	fig|83554.120.peg.118	NYR56_00590		Oligopeptide ABC transporter, permease protein OppB (TC 3.A.1.5.1)
CP002586	625	261	fig|331636.7.peg.625	G5O_0637		PLF_810_00001511	PGF_07131324	Oligopeptide ABC transporter, ATP-binding protein OppF (TC 3.A.1.5.1)	679858	680643	+	bi (<->)	CP047319	124	261	fig|83554.97.peg.124	GR632_00585		Oligopeptide ABC transporter, ATP-binding protein OppF (TC 3.A.1.5.1)	1	0.996	bi (<->)	CP003794	629	261	fig|1218356.3.peg.629	B601_0650		Oligopeptide ABC transporter, ATP-binding protein OppF (TC 3.A.1.5.1)	1	0.996	bi (<->)	CP003791	627	261	fig|1218353.3.peg.627	B598_0647		Oligopeptide ABC transporter, ATP-binding protein OppF (TC 3.A.1.5.1)	1	0.996	bi (<->)	CP103952	119	261	fig|83554.120.peg.119	NYR56_00595		Oligopeptide ABC transporter, ATP-binding protein OppF (TC 3.A.1.5.1)
CP002586	626	249	fig|331636.7.peg.626	G5O_0638		PLF_810_00000151	PGF_10380290	hypothetical protein	680937	681686	+	bi (<->)	CP047319	125	249	fig|83554.97.peg.125	GR632_00590		hypothetical protein	1	0.996	bi (<->)	CP003794	630	249	fig|1218356.3.peg.630	B601_0651		hypothetical protein	1	0.996	bi (<->)	CP003791	628	249	fig|1218353.3.peg.628	B598_0648		hypothetical protein	1	0.996	bi (<->)	CP103952	120	251	fig|83554.120.peg.120	NYR56_00600		hypothetical protein
CP002586	627	470	fig|331636.7.peg.627	G5O_0639		PLF_810_00060262	PGF_04028141	2-oxoglutarate/malate translocator	681733	683145	+	bi (<->)	CP047319	126	470	fig|83554.97.peg.126	GR632_00595		2-oxoglutarate/malate translocator	0.998	0.998	bi (<->)	CP003794	631	470	fig|1218356.3.peg.631	B601_0652		2-oxoglutarate/malate translocator	1	0.998	bi (<->)	CP003791	629	470	fig|1218353.3.peg.629	B598_0649		2-oxoglutarate/malate translocator	1	0.998	bi (<->)	CP103952	121	470	fig|83554.120.peg.121	NYR56_00605		2-oxoglutarate/malate translocator
CP002586	628	552	fig|331636.7.peg.628	G5O_0640	pfpB	PLF_810_00008703	PGF_01264039	Pyrophosphate-dependent fructose 6-phosphate-1-kinase (EC 2.7.1.90)	683243	684901	+	bi (<->)	CP047319	127	552	fig|83554.97.peg.127	GR632_00600		Pyrophosphate-dependent fructose 6-phosphate-1-kinase (EC 2.7.1.90)	1	0.998	bi (<->)	CP003794	632	552	fig|1218356.3.peg.632	B601_0653		Pyrophosphate-dependent fructose 6-phosphate-1-kinase (EC 2.7.1.90)	1	0.998	bi (<->)	CP003791	630	552	fig|1218353.3.peg.630	B598_0650		Pyrophosphate-dependent fructose 6-phosphate-1-kinase (EC 2.7.1.90)	1	0.998	bi (<->)	CP103952	122	552	fig|83554.120.peg.122	NYR56_00610		Pyrophosphate-dependent fructose 6-phosphate-1-kinase (EC 2.7.1.90)
CP002586	629	270	fig|331636.7.peg.629	G5O_0641		PLF_810_00001327	PGF_00423132	Dienelactone hydrolase family protein	685024	685836	+	bi (<->)	CP047319	128	270	fig|83554.97.peg.128	GR632_00605		Dienelactone hydrolase family protein	1	0.996	bi (<->)	CP003794	633	270	fig|1218356.3.peg.633	B601_0654	hhl	Dienelactone hydrolase family protein	1	0.996	bi (<->)	CP003791	631	270	fig|1218353.3.peg.631	B598_0651	hhl	Dienelactone hydrolase family protein	1	0.996	bi (<->)	CP103952	123	270	fig|83554.120.peg.123	NYR56_00615		Dienelactone hydrolase family protein
CP002586	630	541	fig|331636.7.peg.630	G5O_0642		PLF_810_00001206	PGF_01264039	Pyrophosphate-dependent fructose 6-phosphate-1-kinase (EC 2.7.1.90)	685846	687471	+	bi (<->)	CP047319	129	541	fig|83554.97.peg.129	GR632_00610		Pyrophosphate-dependent fructose 6-phosphate-1-kinase (EC 2.7.1.90)	1	0.998	bi (<->)	CP003794	634	541	fig|1218356.3.peg.634	B601_0655		Pyrophosphate-dependent fructose 6-phosphate-1-kinase (EC 2.7.1.90)	1	0.998	bi (<->)	CP003791	632	541	fig|1218353.3.peg.632	B598_0652		Pyrophosphate-dependent fructose 6-phosphate-1-kinase (EC 2.7.1.90)	1	0.998	bi (<->)	CP103952	124	541	fig|83554.120.peg.124	NYR56_00620		Pyrophosphate-dependent fructose 6-phosphate-1-kinase (EC 2.7.1.90)
CP002586	631	433	fig|331636.7.peg.631	G5O_0645		PLF_810_00001386	PGF_03036886	3-deoxy-D-manno-octulosonic acid transferase (EC 2.4.99.12)(EC 2.4.99.13)(EC 2.4.99.14)	687745	689046	-	bi (<->)	CP047319	131	286	fig|83554.97.peg.131			3-deoxy-D-manno-octulosonic acid transferase (EC 2.4.99.12)(EC 2.4.99.13)(EC 2.4.99.14)	0.996	0.986	bi (<->)	CP003794	635	399	fig|1218356.3.peg.635	B601_0658		3-deoxy-D-manno-octulosonic acid transferase (EC 2.4.99.12)(EC 2.4.99.13)(EC 2.4.99.14)	0.997	0.997	bi (<->)	CP003791	633	399	fig|1218353.3.peg.633	B598_0655		3-deoxy-D-manno-octulosonic acid transferase (EC 2.4.99.12)(EC 2.4.99.13)(EC 2.4.99.14)	0.997	0.997	bi (<->)	CP103952	125	433	fig|83554.120.peg.125	NYR56_00635	waaA	3-deoxy-D-manno-octulosonic acid transferase (EC 2.4.99.12)(EC 2.4.99.13)(EC 2.4.99.14)
CP002586	632	820	fig|331636.7.peg.632	G5O_0646	leuS	PLF_810_00048912	PGF_06812369	Leucyl-tRNA synthetase (EC 6.1.1.4)	689043	691505	-	bi (<->)	CP047319	132	820	fig|83554.97.peg.132	GR632_00630		Leucyl-tRNA synthetase (EC 6.1.1.4)	0.999	0.999	bi (<->)	CP003794	636	707	fig|1218356.3.peg.636	B601_0659		Leucyl-tRNA synthetase (EC 6.1.1.4)	0.999	0.999	bi (<->)	CP003791	634	820	fig|1218353.3.peg.634	B598_0656	leuS	Leucyl-tRNA synthetase (EC 6.1.1.4)	0.999	0.999	bi (<->)	CP103952	126	820	fig|83554.120.peg.126	NYR56_00640	leuS	Leucyl-tRNA synthetase (EC 6.1.1.4)
CP002586	633	319	fig|331636.7.peg.633	G5O_0647		PLF_810_00001520	PGF_00041421	Putative hydrolase	691723	692682	+	bi (<->)	CP047319	133	319	fig|83554.97.peg.133	GR632_00635		Putative hydrolase	0.997	0.997	bi (<->)	CP003794	638	319	fig|1218356.3.peg.638	B601_0661		Putative hydrolase	0.997	0.997	bi (<->)	CP003791	635	306	fig|1218353.3.peg.635	B598_0657		Putative hydrolase	0.993	0.997	bi (<->)	CP103952	127	319	fig|83554.120.peg.127	NYR56_00645		Putative hydrolase
CP002586	634	506	fig|331636.7.peg.634	G5O_0648		PLF_810_00001200	PGF_00022616	Monooxygenase	692833	694353	+	bi (<->)	CP047319	134	506	fig|83554.97.peg.134	GR632_00640		Monooxygenase	0.998	0.998	bi (<->)	CP003794	639	506	fig|1218356.3.peg.639	B601_0662		Monooxygenase	1	0.998	bi (<->)	CP003791	636	506	fig|1218353.3.peg.636	B598_0658		Monooxygenase	1	0.998	bi (<->)	CP103952	128	506	fig|83554.120.peg.128	NYR56_00650		Monooxygenase
CP002586	635	1469	fig|331636.7.peg.635	G5O_0649		PLF_810_00059190	PGF_00014015	Inclusion membrane protein-14	694454	698863	-	bi (<->)	CP047319	135	1469	fig|83554.97.peg.135	GR632_00645		Inclusion membrane protein-14	0.999	0.999	bi (<->)	CP003794	640	1469	fig|1218356.3.peg.640	B601_0663		Inclusion membrane protein-14	0.999	0.999	bi (<->)	CP003791	637	1469	fig|1218353.3.peg.637	B598_0659		Inclusion membrane protein-14	1	0.999	bi (<->)	CP103952	129	1469	fig|83554.120.peg.129	NYR56_00655		Inclusion membrane protein-14
CP002586	636	660	fig|331636.7.peg.636	G5O_0650	ligA	PLF_810_00001066	PGF_04333086	DNA ligase (NAD(+)) (EC 6.5.1.2)	699025	701007	-	bi (<->)	CP047319	136	660	fig|83554.97.peg.136	GR632_00650	ligA	DNA ligase (NAD(+)) (EC 6.5.1.2)	1	0.998	bi (<->)	CP003794	641	673	fig|1218356.3.peg.641	B601_0664	ligA	DNA ligase (NAD(+)) (EC 6.5.1.2)	1	0.979	bi (<->)	CP003791	638	673	fig|1218353.3.peg.638	B598_0660	ligA	DNA ligase (NAD(+)) (EC 6.5.1.2)	1	0.979	bi (<->)	CP103952	130	660	fig|83554.120.peg.130	NYR56_00660	ligA	DNA ligase (NAD(+)) (EC 6.5.1.2)
CP002586	637	618	fig|331636.7.peg.637	G5O_0651		PLF_810_00001161	PGF_00051516	Serine/threonine-protein kinase pkn1 (EC 2.7.11.1)	701015	702871	-	bi (<->)	CP047319	137	618	fig|83554.97.peg.137	GR632_00655		Serine/threonine-protein kinase pkn1 (EC 2.7.11.1)	0.998	0.998	bi (<->)	CP003794	642	618	fig|1218356.3.peg.642	B601_0665		Serine/threonine-protein kinase pkn1 (EC 2.7.11.1)	1	0.998	bi (<->)	CP003791	639	618	fig|1218353.3.peg.639	B598_0661		Serine/threonine-protein kinase pkn1 (EC 2.7.11.1)	0.998	0.998	bi (<->)	CP103952	131	618	fig|83554.120.peg.131	NYR56_00665		Serine/threonine-protein kinase pkn1 (EC 2.7.11.1)
CP002586	638	151	fig|331636.7.peg.638	G5O_0652		PLF_810_00001669	PGF_00419254	hypothetical protein	703103	703558	-	bi (<->)	CP047319	138	130	fig|83554.97.peg.138	GR632_00660		hypothetical protein	0.992	0.992	bi (<->)	CP003794	643	151	fig|1218356.3.peg.643	B601_0666		hypothetical protein	1	0.993	bi (<->)	CP003791	640	151	fig|1218353.3.peg.640	B598_0662		hypothetical protein	0.993	0.993	bi (<->)	CP103952	132	151	fig|83554.120.peg.132	NYR56_00670		hypothetical protein
CP002586	639	42	fig|331636.7.peg.639	G5O_0653		PLF_810_00001829	PGF_01210741	hypothetical protein	703638	703766	+											bi (<->)	CP003794	644	49	fig|1218356.3.peg.644			hypothetical protein	1	0.51
CP002586	640	96	fig|331636.7.peg.640	G5O_0654		PLF_810_00001708	PGF_01210682	hypothetical protein	704089	704379	-	bi (<->)	CP047319	139	96	fig|83554.97.peg.139	GR632_00665		FIG00494491: hypothetical protein	1	0.99	bi (<->)	CP003794	645	96	fig|1218356.3.peg.645	B601_0667		hypothetical protein	1	0.99	bi (<->)	CP003791	641	96	fig|1218353.3.peg.641	B598_0663		hypothetical protein	1	0.99	bi (<->)	CP103952	133	96	fig|83554.120.peg.133	NYR56_00675		FIG00494491: hypothetical protein
CP002586	641	105	fig|331636.7.peg.641	G5O_0655		PLF_810_00001717	PGF_00419365	hypothetical protein	704718	705035	-	bi (<->)	CP047319	140	105	fig|83554.97.peg.140	GR632_00670		hypothetical protein	1	0.99	bi (<->)	CP003794	646	105	fig|1218356.3.peg.646	B601_0668		hypothetical protein	1	0.99	bi (<->)	CP003791	642	105	fig|1218353.3.peg.642	B598_0664		hypothetical protein	1	0.99	bi (<->)	CP103952	134	105	fig|83554.120.peg.134	NYR56_00680		hypothetical protein
CP002586	642	114	fig|331636.7.peg.642			PLF_810_00001841	PGF_00304836	hypothetical protein	705149	705493	-	bi (<->)	CP047319	141	143	fig|83554.97.peg.141	GR632_00675		FIG00494480: hypothetical protein	1	0.79	bi (<->)	CP003794	647	114	fig|1218356.3.peg.647	B601_0669		hypothetical protein	1	0.991	bi (<->)	CP003791	643	114	fig|1218353.3.peg.643	B598_0665		hypothetical protein	1	0.991	bi (<->)	CP103952	135	143	fig|83554.120.peg.135	NYR56_00685		FIG00494480: hypothetical protein
CP002586	643	501	fig|331636.7.peg.643	G5O_0656		PLF_810_00001303	PGF_00078539	hypothetical protein	705659	707164	-	bi (<->)	CP047319	142	501	fig|83554.97.peg.142	GR632_00680		hypothetical protein	1	0.998	bi (<->)	CP003794	648	501	fig|1218356.3.peg.648	B601_0670		hypothetical protein	0.998	0.998	bi (<->)	CP003791	644	501	fig|1218353.3.peg.644	B598_0666		hypothetical protein	1	0.998	bi (<->)	CP103952	136	502	fig|83554.120.peg.136	NYR56_00690		hypothetical protein
CP002586	644	408	fig|331636.7.peg.644			PLF_810_00001113	PGF_08225224	hypothetical protein	707459	708685	+	bi (<->)	CP047319	143	390	fig|83554.97.peg.143			hypothetical protein	0.997	0.995	bi (<->)	CP003794	649	481	fig|1218356.3.peg.649	B601_0671		hypothetical protein	0.995	0.838	bi (<->)	CP003791	645	407	fig|1218353.3.peg.645	B598_0667		hypothetical protein	0.993	0.998	uni (->)	CP103952	137	837	fig|83554.120.peg.137	NYR56_00695		hypothetical protein
CP002586	645	308	fig|331636.7.peg.645			PLF_810_00000001	PGF_08225224	hypothetical protein	709047	709973	+	uni (->)	CP047319	834	847	fig|83554.97.peg.834	GR632_04160		hypothetical protein	0.886	0.362	uni (->)	CP003794	650	238	fig|1218356.3.peg.650	B601_0672		hypothetical protein	0.849	0.996	uni (->)	CP003791	646	437	fig|1218353.3.peg.646	B598_0668		hypothetical protein	0.994	0.7	uni (->)	CP103952	137	837	fig|83554.120.peg.137	NYR56_00695		hypothetical protein
CP002586	646	849	fig|331636.7.peg.646	G5O_0660		PLF_810_00000001	PGF_08225224	hypothetical protein	710104	712653	+	uni (->)	CP047319	834	847	fig|83554.97.peg.834	GR632_04160		hypothetical protein	0.793	0.999	uni (->)	CP003794	305	902	fig|1218356.3.peg.305	B601_0315		hypothetical protein	0.48	0.777	uni (->)	CP003791	299	670	fig|1218353.3.peg.299	B598_0313		hypothetical protein	0.808	0.997	bi (<->)	CP103952	138	849	fig|83554.120.peg.138	NYR56_00700		hypothetical protein
CP002586	647	847	fig|331636.7.peg.647	G5O_0661		PLF_810_00000001	PGF_08225224	hypothetical protein	712784	715327	+	uni (->)	CP047319	834	847	fig|83554.97.peg.834	GR632_04160		hypothetical protein	0.834	0.999	uni (->)	CP003794	305	902	fig|1218356.3.peg.305	B601_0315		hypothetical protein	0.469	0.803	uni (->)	CP003791	299	670	fig|1218353.3.peg.299	B598_0313		hypothetical protein	0.8	0.999	bi (<->)	CP103952	139	847	fig|83554.120.peg.139	NYR56_00705		hypothetical protein
CP002586	648	864	fig|331636.7.peg.648	G5O_0662		PLF_810_00000006	PGF_00529632	Chaperone protein ClpB (ATP-dependent unfoldase)	715461	718055	-	bi (<->)	CP047319	150	864	fig|83554.97.peg.150	GR632_00710		Chaperone protein ClpB (ATP-dependent unfoldase)	0.998	0.999	bi (<->)	CP003794	651	864	fig|1218356.3.peg.651	B601_0673		Chaperone protein ClpB (ATP-dependent unfoldase)	0.999	0.999	bi (<->)	CP003791	650	864	fig|1218353.3.peg.650	B598_0672		Chaperone protein ClpB (ATP-dependent unfoldase)	0.998	0.999	bi (<->)	CP103952	140	864	fig|83554.120.peg.140	NYR56_00710		Chaperone protein ClpB (ATP-dependent unfoldase)
CP002586	649	267	fig|331636.7.peg.649	G5O_0663		PLF_810_00001446	PGF_00005831	ABC transporter, substrate-binding protein (cluster 9, phospholipid)	718115	718918	-	bi (<->)	CP047319	151	267	fig|83554.97.peg.151	GR632_00715		ABC transporter, substrate-binding protein (cluster 9, phospholipid)	0.993	0.996	bi (<->)	CP003794	652	267	fig|1218356.3.peg.652	B601_0674		ABC transporter, substrate-binding protein (cluster 9, phospholipid)	0.993	0.996	bi (<->)	CP003791	651	267	fig|1218353.3.peg.651	B598_0673		ABC transporter, substrate-binding protein (cluster 9, phospholipid)	0.993	0.996	bi (<->)	CP103952	141	267	fig|83554.120.peg.141	NYR56_00715		ABC transporter, substrate-binding protein (cluster 9, phospholipid)
CP002586	650	261	fig|331636.7.peg.650	G5O_0664		PLF_810_00001245	PGF_01900676	ABC transporter, ATP-binding protein (cluster 9, phospholipid)	718911	719696	-	bi (<->)	CP047319	152	261	fig|83554.97.peg.152	GR632_00720		ABC transporter, ATP-binding protein (cluster 9, phospholipid)	0.992	0.996	bi (<->)	CP003794	653	261	fig|1218356.3.peg.653	B601_0675		ABC transporter, ATP-binding protein (cluster 9, phospholipid)	0.992	0.996	bi (<->)	CP003791	652	261	fig|1218353.3.peg.652	B598_0674		ABC transporter, ATP-binding protein (cluster 9, phospholipid)	0.992	0.996	bi (<->)	CP103952	142	261	fig|83554.120.peg.142	NYR56_00720		ABC transporter, ATP-binding protein (cluster 9, phospholipid)
CP002586	651	261	fig|331636.7.peg.651	G5O_0665		PLF_810_00001236	PGF_00403598	ABC transporter, permease protein (cluster 9, phospholipid)	719705	720490	-	bi (<->)	CP047319	153	261	fig|83554.97.peg.153	GR632_00725		ABC transporter, permease protein (cluster 9, phospholipid)	1	0.996	bi (<->)	CP003794	654	261	fig|1218356.3.peg.654	B601_0676		ABC transporter, permease protein (cluster 9, phospholipid)	1	0.996	bi (<->)	CP003791	653	261	fig|1218353.3.peg.653	B598_0675		ABC transporter, permease protein (cluster 9, phospholipid)	1	0.996	bi (<->)	CP103952	143	261	fig|83554.120.peg.143	NYR56_00725		ABC transporter, permease protein (cluster 9, phospholipid)
CP002586	652	437	fig|331636.7.peg.652	G5O_0666		PLF_810_00001281	PGF_09019918	Glutamate-1-semialdehyde 2,1-aminomutase (EC 5.4.3.8)	720528	721841	-	bi (<->)	CP047319	154	437	fig|83554.97.peg.154	GR632_00730		Glutamate-1-semialdehyde 2,1-aminomutase (EC 5.4.3.8)	0.998	0.998	bi (<->)	CP003794	655	429	fig|1218356.3.peg.655	B601_0677		Glutamate-1-semialdehyde 2,1-aminomutase (EC 5.4.3.8)	0.998	0.998	bi (<->)	CP003791	654	429	fig|1218353.3.peg.654	B598_0676		Glutamate-1-semialdehyde 2,1-aminomutase (EC 5.4.3.8)	0.998	0.998	bi (<->)	CP103952	144	437	fig|83554.120.peg.144	NYR56_00730		Glutamate-1-semialdehyde 2,1-aminomutase (EC 5.4.3.8)
CP002586	653	189	fig|331636.7.peg.653	G5O_0667		PLF_810_00000999	PGF_09061641	UPF0301 protein YqgE	721934	722503	-	bi (<->)	CP047319	155	189	fig|83554.97.peg.155	GR632_00735		UPF0301 protein YqgE	1	0.995	bi (<->)	CP003794	656	189	fig|1218356.3.peg.656	B601_0678		UPF0301 protein YqgE	1	0.995	bi (<->)	CP003791	655	189	fig|1218353.3.peg.655	B598_0677		UPF0301 protein YqgE	1	0.995	bi (<->)	CP103952	145	189	fig|83554.120.peg.145	NYR56_00735		UPF0301 protein YqgE
CP002586	654	146	fig|331636.7.peg.654	G5O_0668		PLF_810_00001052	PGF_00386428	hypothetical protein	722525	722965	-	bi (<->)	CP047319	156	146	fig|83554.97.peg.156	GR632_00740		hypothetical protein	0.993	0.993	bi (<->)	CP003794	657	146	fig|1218356.3.peg.657	B601_0679		hypothetical protein	0.993	0.993	bi (<->)	CP003791	656	146	fig|1218353.3.peg.656	B598_0678		hypothetical protein	0.993	0.993	bi (<->)	CP103952	146	146	fig|83554.120.peg.146	NYR56_00740		hypothetical protein
CP002586	655	233	fig|331636.7.peg.655	G5O_0669	rpiA	PLF_810_00001160	PGF_05657253	Ribose-5-phosphate isomerase A (EC 5.3.1.6)	722962	723663	-	bi (<->)	CP047319	157	233	fig|83554.97.peg.157	GR632_00745	rpiA	Ribose-5-phosphate isomerase A (EC 5.3.1.6)	0.996	0.996	bi (<->)	CP003794	658	233	fig|1218356.3.peg.658	B601_0680	rpiA	Ribose-5-phosphate isomerase A (EC 5.3.1.6)	0.991	0.996	bi (<->)	CP003791	657	233	fig|1218353.3.peg.657	B598_0679	rpiA	Ribose-5-phosphate isomerase A (EC 5.3.1.6)	0.996	0.996	bi (<->)	CP103952	147	233	fig|83554.120.peg.147	NYR56_00745	rpiA	Ribose-5-phosphate isomerase A (EC 5.3.1.6)
CP002586	656	73	fig|331636.7.peg.656			PLF_810_00001703	PGF_01210678	hypothetical protein	723830	724051	-	bi (<->)	CP047319	158	38	fig|83554.97.peg.158			hypothetical protein	0.947	0.974	bi (<->)	CP003794	659	38	fig|1218356.3.peg.659	B601_0681		hypothetical protein	0.947	0.974	bi (<->)	CP003791	658	38	fig|1218353.3.peg.658	B598_0680		hypothetical protein	0.947	0.974	bi (<->)	CP103952	148	38	fig|83554.120.peg.148			hypothetical protein
CP002586	657	50	fig|331636.7.peg.657	G5O_0670		PLF_810_00001875	PGF_01210775	hypothetical protein	724234	724386	-
CP002586	658	417	fig|331636.7.peg.658	G5O_0671		PLF_810_00001728	PGF_01215852	hypothetical protein	724511	725764	-	bi (<->)	CP047319	159	366	fig|83554.97.peg.159	GR632_00750		hypothetical protein	0.995	0.997	bi (<->)	CP003794	660	417	fig|1218356.3.peg.660	B601_0682		hypothetical protein	1	0.998	bi (<->)	CP003791	659	417	fig|1218353.3.peg.659	B598_0681		hypothetical protein	0.998	0.998	bi (<->)	CP103952	149	417	fig|83554.120.peg.149	NYR56_00750		hypothetical protein
CP002586	659	416	fig|331636.7.peg.659	G5O_0672		PLF_810_00001685	PGF_12678346	hypothetical protein	725957	727207	-	bi (<->)	CP047319	160	417	fig|83554.97.peg.160	GR632_00755		hypothetical protein	0.995	0.998	bi (<->)	CP003794	661	416	fig|1218356.3.peg.661	B601_0683		hypothetical protein	0.998	0.998	bi (<->)	CP003791	660	417	fig|1218353.3.peg.660	B598_0682		hypothetical protein	0.995	0.998	bi (<->)	CP103952	150	416	fig|83554.120.peg.150	NYR56_00755		hypothetical protein
CP002586	660	552	fig|331636.7.peg.660	G5O_0673		PLF_810_00001307	PGF_12678346	hypothetical protein	727548	729206	-	bi (<->)	CP047319	161	552	fig|83554.97.peg.161	GR632_00760		hypothetical protein	0.996	0.998	bi (<->)	CP003794	662	552	fig|1218356.3.peg.662	B601_0684		hypothetical protein	0.996	0.998	bi (<->)	CP003791	661	552	fig|1218353.3.peg.661	B598_0683		hypothetical protein	0.996	0.998	bi (<->)	CP103952	151	552	fig|83554.120.peg.151	NYR56_00760		hypothetical protein
CP002586	661	42	fig|331636.7.peg.661			PLF_810_00001713	PGF_01210687	hypothetical protein	729325	729453	-	bi (<->)	CP047319	162	42	fig|83554.97.peg.162			hypothetical protein	1	0.976	bi (<->)	CP003794	663	42	fig|1218356.3.peg.663	B601_0685		hypothetical protein	1	0.976	bi (<->)	CP003791	662	42	fig|1218353.3.peg.662	B598_0684		hypothetical protein	1	0.976	bi (<->)	CP103952	152	42	fig|83554.120.peg.152			hypothetical protein
CP002586	662	251	fig|331636.7.peg.662	G5O_0674		PLF_810_00060423	PGF_09020471	GTP cyclohydrolase 1 type 2 homolog YbgI	729567	730322	+	bi (<->)	CP047319	163	251	fig|83554.97.peg.163	GR632_00765		GTP cyclohydrolase 1 type 2 homolog YbgI	1	0.996	bi (<->)	CP003794	664	251	fig|1218356.3.peg.664	B601_0686		GTP cyclohydrolase 1 type 2 homolog YbgI	1	0.996	bi (<->)	CP003791	663	251	fig|1218353.3.peg.663	B598_0685		GTP cyclohydrolase 1 type 2 homolog YbgI	1	0.996	bi (<->)	CP103952	153	251	fig|83554.120.peg.153	NYR56_00765		GTP cyclohydrolase 1 type 2 homolog YbgI
CP002586	663	608	fig|331636.7.peg.663	G5O_0675	pepF	PLF_810_00060399	PGF_00401883	Oligoendopeptidase F	730415	732241	+	bi (<->)	CP047319	164	608	fig|83554.97.peg.164	GR632_00770	pepF	Oligoendopeptidase F	0.997	0.998	bi (<->)	CP003794	665	608	fig|1218356.3.peg.665	B601_0687	pepF	Oligoendopeptidase F	0.997	0.998	bi (<->)	CP003791	664	608	fig|1218353.3.peg.664	B598_0686	pepF	Oligoendopeptidase F	0.997	0.998	bi (<->)	CP103952	154	608	fig|83554.120.peg.154	NYR56_00770	pepF	Oligoendopeptidase F
CP002586	664	102	fig|331636.7.peg.664	G5O_0676	groES	PLF_810_00000183	PGF_09581668	Heat shock protein 10 kDa family chaperone GroES	732368	732676	+	bi (<->)	CP047319	165	102	fig|83554.97.peg.165	GR632_00775		Heat shock protein 10 kDa family chaperone GroES	1	0.99	bi (<->)	CP003794	666	102	fig|1218356.3.peg.666	B601_0688	groS	Heat shock protein 10 kDa family chaperone GroES	1	0.99	bi (<->)	CP003791	665	102	fig|1218353.3.peg.665	B598_0687	groS	Heat shock protein 10 kDa family chaperone GroES	1	0.99	bi (<->)	CP103952	155	102	fig|83554.120.peg.155	NYR56_00775		Heat shock protein 10 kDa family chaperone GroES
CP002586	665	544	fig|331636.7.peg.665	G5O_0677	groL	PLF_810_00000011	PGF_01212739	Heat shock protein 60 kDa family chaperone GroEL	732726	734360	+	bi (<->)	CP047319	166	544	fig|83554.97.peg.166	GR632_00780	groL	Heat shock protein 60 kDa family chaperone GroEL	1	0.998	bi (<->)	CP003794	667	544	fig|1218356.3.peg.667	B601_0689		Heat shock protein 60 kDa family chaperone GroEL	1	0.998	bi (<->)	CP003791	666	544	fig|1218353.3.peg.666	B598_0688		Heat shock protein 60 kDa family chaperone GroEL	1	0.998	bi (<->)	CP103952	156	544	fig|83554.120.peg.156	NYR56_00780	groL	Heat shock protein 60 kDa family chaperone GroEL
CP002586	666	267	fig|331636.7.peg.666	G5O_0678		PLF_810_00060294	PGF_00388122	hypothetical protein	734500	735303	+	bi (<->)	CP047319	167	267	fig|83554.97.peg.167	GR632_00785		hypothetical protein	1	0.996	bi (<->)	CP003794	668	267	fig|1218356.3.peg.668	B601_0690		hypothetical protein	1	0.996	bi (<->)	CP003791	667	267	fig|1218353.3.peg.667	B598_0689		hypothetical protein	1	0.996	bi (<->)	CP103952	157	267	fig|83554.120.peg.157	NYR56_00785		hypothetical protein
CP002586	667	528	fig|331636.7.peg.667	G5O_0680		PLF_810_00001674	PGF_00014022	Inclusion membrane protein-3	735559	737145	+	bi (<->)	CP047319	168	528	fig|83554.97.peg.168	GR632_00795		Inclusion membrane protein-3	0.998	0.998	bi (<->)	CP003794	669	528	fig|1218356.3.peg.669	B601_0692		Inclusion membrane protein-3	0.998	0.998	bi (<->)	CP003791	668	528	fig|1218353.3.peg.668	B598_0691		Inclusion membrane protein-3	0.998	0.998	bi (<->)	CP103952	158	528	fig|83554.120.peg.158	NYR56_00795		Inclusion membrane protein-3
CP002586	668	258	fig|331636.7.peg.668	G5O_0681		PLF_810_00001540	PGF_00404583	Biotin--protein ligase (EC 6.3.4.9)(EC 6.3.4.10)(EC 6.3.4.11)(EC 6.3.4.15)	737153	737929	-	bi (<->)	CP047319	169	271	fig|83554.97.peg.169	GR632_00800		Biotin--protein ligase (EC 6.3.4.9)(EC 6.3.4.10)(EC 6.3.4.11)(EC 6.3.4.15)	0.996	0.948	bi (<->)	CP003794	670	258	fig|1218356.3.peg.670	B601_0693		Biotin--protein ligase (EC 6.3.4.9)(EC 6.3.4.10)(EC 6.3.4.11)(EC 6.3.4.15)	1	0.996	bi (<->)	CP003791	669	258	fig|1218353.3.peg.669	B598_0692		Biotin--protein ligase (EC 6.3.4.9)(EC 6.3.4.10)(EC 6.3.4.11)(EC 6.3.4.15)	0.996	0.996	bi (<->)	CP103952	159	258	fig|83554.120.peg.159	NYR56_00800		Biotin--protein ligase (EC 6.3.4.9)(EC 6.3.4.10)(EC 6.3.4.11)(EC 6.3.4.15)
CP002586	669	339	fig|331636.7.peg.669	G5O_0682		PLF_810_00001395	PGF_00416819	Cationic amino acid transporter	738066	739085	+	bi (<->)	CP047319	170	339	fig|83554.97.peg.170	GR632_00805		Cationic amino acid transporter	1	0.997	bi (<->)	CP003794	671	339	fig|1218356.3.peg.671	B601_0694		Cationic amino acid transporter	1	0.997	bi (<->)	CP003791	670	339	fig|1218353.3.peg.670	B598_0693		Cationic amino acid transporter	1	0.997	bi (<->)	CP103952	160	339	fig|83554.120.peg.160	NYR56_00805		Cationic amino acid transporter
CP002586	670	734	fig|331636.7.peg.670	G5O_0684		PLF_810_00002643	PGF_00047095	RecD-like DNA helicase YrrC	739582	741786	+	bi (<->)	CP047319	171	734	fig|83554.97.peg.171	GR632_00810		RecD-like DNA helicase YrrC	0.999	0.999	bi (<->)	CP003794	672	734	fig|1218356.3.peg.672	B601_0695	recD_1	RecD-like DNA helicase YrrC	1	0.999	bi (<->)	CP003791	671	734	fig|1218353.3.peg.671	B598_0694	recD_1	RecD-like DNA helicase YrrC	0.999	0.999	bi (<->)	CP103952	161	734	fig|83554.120.peg.161	NYR56_00810		RecD-like DNA helicase YrrC
CP002586	671	551	fig|331636.7.peg.671	G5O_0685	metG	PLF_810_00000290	PGF_03609651	Methionyl-tRNA synthetase (EC 6.1.1.10)	741798	743453	-	bi (<->)	CP047319	172	551	fig|83554.97.peg.172	GR632_00815		Methionyl-tRNA synthetase (EC 6.1.1.10)	0.996	0.998	bi (<->)	CP003794	673	551	fig|1218356.3.peg.673	B601_0696	metG	Methionyl-tRNA synthetase (EC 6.1.1.10)	0.996	0.998	bi (<->)	CP003791	672	551	fig|1218353.3.peg.672	B598_0695	metG	Methionyl-tRNA synthetase (EC 6.1.1.10)	0.996	0.998	bi (<->)	CP103952	162	551	fig|83554.120.peg.162	NYR56_00815	metG	Methionyl-tRNA synthetase (EC 6.1.1.10)
CP002586	672	98	fig|331636.7.peg.672	G5O_0686		PLF_810_00001225	PGF_00134310	hypothetical protein	743453	743749	-	bi (<->)	CP047319	173	98	fig|83554.97.peg.173	GR632_00820		hypothetical protein	1	0.99	bi (<->)	CP003794	674	98	fig|1218356.3.peg.674	B601_0697		hypothetical protein	1	0.99	bi (<->)	CP003791	673	98	fig|1218353.3.peg.673	B598_0696		hypothetical protein	1	0.99	bi (<->)	CP103952	163	98	fig|83554.120.peg.163	NYR56_00820		hypothetical protein
CP002586	673	204	fig|331636.7.peg.673	G5O_0687		PLF_810_00001331	PGF_00689961	Guanylate kinase (EC 2.7.4.8)	743746	744360	-	bi (<->)	CP047319	174	204	fig|83554.97.peg.174	GR632_00825		Guanylate kinase (EC 2.7.4.8)	1	0.995	bi (<->)	CP003794	675	204	fig|1218356.3.peg.675	B601_0698	gmk	Guanylate kinase (EC 2.7.4.8)	1	0.995	bi (<->)	CP003791	674	204	fig|1218353.3.peg.674	B598_0697	gmk	Guanylate kinase (EC 2.7.4.8)	1	0.995	bi (<->)	CP103952	164	204	fig|83554.120.peg.164	NYR56_00825	gmk	Guanylate kinase (EC 2.7.4.8)
CP002586	674	212	fig|331636.7.peg.674	G5O_0688	rnhB	PLF_810_00000214	PGF_00048556	Ribonuclease HII (EC 3.1.26.4)	744367	745005	-	bi (<->)	CP047319	175	212	fig|83554.97.peg.175	GR632_00830		Ribonuclease HII (EC 3.1.26.4)	1	0.995	bi (<->)	CP003794	676	212	fig|1218356.3.peg.676	B601_0699		Ribonuclease HII (EC 3.1.26.4)	1	0.995	bi (<->)	CP003791	675	212	fig|1218353.3.peg.675	B598_0698		Ribonuclease HII (EC 3.1.26.4)	1	0.995	bi (<->)	CP103952	165	212	fig|83554.120.peg.165	NYR56_00830		Ribonuclease HII (EC 3.1.26.4)
CP002586	675	122	fig|331636.7.peg.675	G5O_0689	rplS	PLF_810_00000088	PGF_04845029	LSU ribosomal protein L19p	745059	745427	-	bi (<->)	CP047319	176	122	fig|83554.97.peg.176	GR632_00835	rplS	LSU ribosomal protein L19p	1	0.992	bi (<->)	CP003794	677	122	fig|1218356.3.peg.677	B601_0700	rplS	LSU ribosomal protein L19p	1	0.992	bi (<->)	CP003791	676	122	fig|1218353.3.peg.676	B598_0699	rplS	LSU ribosomal protein L19p	1	0.992	bi (<->)	CP103952	166	122	fig|83554.120.peg.166	NYR56_00835	rplS	LSU ribosomal protein L19p
CP002586	676	355	fig|331636.7.peg.676	G5O_0690		PLF_810_00060331	PGF_00413208	tRNA (guanine(37)-N(1))-methyltransferase (EC 2.1.1.228)	745452	746519	-	bi (<->)	CP047319	177	355	fig|83554.97.peg.177	GR632_00840	trmD	tRNA (guanine(37)-N(1))-methyltransferase (EC 2.1.1.228)	1	0.997	bi (<->)	CP003794	678	355	fig|1218356.3.peg.678	B601_0701	trmD	tRNA (guanine(37)-N(1))-methyltransferase (EC 2.1.1.228)	1	0.997	bi (<->)	CP003791	677	355	fig|1218353.3.peg.677	B598_0700	trmD	tRNA (guanine(37)-N(1))-methyltransferase (EC 2.1.1.228)	1	0.997	bi (<->)	CP103952	167	355	fig|83554.120.peg.167	NYR56_00840	trmD	tRNA (guanine(37)-N(1))-methyltransferase (EC 2.1.1.228)
CP002586	677	119	fig|331636.7.peg.677	G5O_0691		PLF_810_00000100	PGF_00178044	SSU ribosomal protein S16p	746535	746894	-	bi (<->)	CP047319	178	125	fig|83554.97.peg.178	GR632_00845		SSU ribosomal protein S16p	1	0.912	bi (<->)	CP003794	679	119	fig|1218356.3.peg.679	B601_0702	rpsP	SSU ribosomal protein S16p	1	0.992	bi (<->)	CP003791	678	125	fig|1218353.3.peg.678	B598_0701	rpsP	SSU ribosomal protein S16p	1	0.912	bi (<->)	CP103952	168	119	fig|83554.120.peg.168	NYR56_00845		SSU ribosomal protein S16p
CP002586	678	447	fig|331636.7.peg.678	G5O_0692	ffh	PLF_810_00001208	PGF_00052238	Signal recognition particle protein Ffh	746885	748228	-	bi (<->)	CP047319	179	447	fig|83554.97.peg.179	GR632_00850	ffh	Signal recognition particle protein Ffh	0.998	0.998	bi (<->)	CP003794	680	427	fig|1218356.3.peg.680	B601_0703	ffh	Signal recognition particle protein Ffh	0.998	0.995	bi (<->)	CP003791	679	447	fig|1218353.3.peg.679	B598_0702	ffh	Signal recognition particle protein Ffh	0.998	0.998	bi (<->)	CP103952	169	447	fig|83554.120.peg.169	NYR56_00850	ffh	Signal recognition particle protein Ffh
CP002586	679	283	fig|331636.7.peg.679	G5O_0693		PLF_810_00001248	PGF_05580933	Peptide chain release factor N(5)-glutamine methyltransferase (EC 2.1.1.297)	748255	749106	-	bi (<->)	CP047319	180	283	fig|83554.97.peg.180	GR632_00855	prmC	Peptide chain release factor N(5)-glutamine methyltransferase (EC 2.1.1.297)	1	0.996	bi (<->)	CP003794	681	283	fig|1218356.3.peg.681	B601_0704	hemK	Peptide chain release factor N(5)-glutamine methyltransferase (EC 2.1.1.297)	1	0.996	bi (<->)	CP003791	680	283	fig|1218353.3.peg.680	B598_0703	hemK	Peptide chain release factor N(5)-glutamine methyltransferase (EC 2.1.1.297)	1	0.996	bi (<->)	CP103952	170	283	fig|83554.120.peg.170	NYR56_00855	prmC	Peptide chain release factor N(5)-glutamine methyltransferase (EC 2.1.1.297)
CP002586	680	361	fig|331636.7.peg.680	G5O_0694		PLF_810_00000024	PGF_00030640	Peptide chain release factor 1	749084	750169	-	bi (<->)	CP047319	181	361	fig|83554.97.peg.181	GR632_00860	prfA	Peptide chain release factor 1	0.994	0.997	bi (<->)	CP003794	682	361	fig|1218356.3.peg.682	B601_0705	prfA	Peptide chain release factor 1	0.994	0.997	bi (<->)	CP003791	681	361	fig|1218353.3.peg.681	B598_0704	prfA	Peptide chain release factor 1	0.994	0.997	bi (<->)	CP103952	171	361	fig|83554.120.peg.171	NYR56_00860	prfA	Peptide chain release factor 1
CP002586	681	108	fig|331636.7.peg.681	G5O_0695		PLF_810_00000089	PGF_01614738	LSU ribosomal protein L31p @ LSU ribosomal protein L31p, zinc-independent	750557	750883	-	bi (<->)	CP047319	182	108	fig|83554.97.peg.182	GR632_00865		LSU ribosomal protein L31p @ LSU ribosomal protein L31p, zinc-independent	1	0.991	bi (<->)	CP003794	683	108	fig|1218356.3.peg.683	B601_0706	rpmE	LSU ribosomal protein L31p @ LSU ribosomal protein L31p, zinc-independent	1	0.991	bi (<->)	CP003791	682	108	fig|1218353.3.peg.682	B598_0705	rpmE	LSU ribosomal protein L31p @ LSU ribosomal protein L31p, zinc-independent	1	0.991	bi (<->)	CP103952	172	108	fig|83554.120.peg.172	NYR56_00865		LSU ribosomal protein L31p @ LSU ribosomal protein L31p, zinc-independent
CP002586	682	247	fig|331636.7.peg.682	G5O_0696		PLF_810_00001576	PGF_00263199	hypothetical protein	750968	751711	+	bi (<->)	CP047319	183	247	fig|83554.97.peg.183	GR632_00870		hypothetical protein	0.996	0.996	bi (<->)	CP003794	684	247	fig|1218356.3.peg.684	B601_0707		hypothetical protein	0.996	0.996	bi (<->)	CP003791	683	247	fig|1218353.3.peg.683	B598_0706		hypothetical protein	0.996	0.996	bi (<->)	CP103952	173	247	fig|83554.120.peg.173	NYR56_00870		hypothetical protein
CP002586	683	630	fig|331636.7.peg.683	G5O_0697		PLF_810_00001291	PGF_05785543	Signal peptidase I (EC 3.4.21.89)	752021	753913	+	bi (<->)	CP047319	184	630	fig|83554.97.peg.184	GR632_00875	lepB	Signal peptidase I (EC 3.4.21.89)	1	0.998	bi (<->)	CP003794	685	630	fig|1218356.3.peg.685	B601_0708	lepB	Signal peptidase I (EC 3.4.21.89)	1	0.998	bi (<->)	CP003791	684	630	fig|1218353.3.peg.684	B598_0707	lepB	Signal peptidase I (EC 3.4.21.89)	1	0.998	bi (<->)	CP103952	174	630	fig|83554.120.peg.174	NYR56_00875	lepB	Signal peptidase I (EC 3.4.21.89)
CP002586	684	1043	fig|331636.7.peg.684	G5O_0698	ileS	PLF_810_00000184	PGF_05171623	Isoleucyl-tRNA synthetase (EC 6.1.1.5)	753973	757104	-	bi (<->)	CP047319	185	1043	fig|83554.97.peg.185	GR632_00880		Isoleucyl-tRNA synthetase (EC 6.1.1.5)	0.999	0.999	bi (<->)	CP003794	686	1043	fig|1218356.3.peg.686	B601_0709	ileS	Isoleucyl-tRNA synthetase (EC 6.1.1.5)	0.999	0.999	bi (<->)	CP003791	685	1043	fig|1218353.3.peg.685	B598_0708	ileS	Isoleucyl-tRNA synthetase (EC 6.1.1.5)	0.999	0.999	bi (<->)	CP103952	175	1043	fig|83554.120.peg.175	NYR56_00880	ileS	Isoleucyl-tRNA synthetase (EC 6.1.1.5)
CP002586	685	169	fig|331636.7.peg.685	G5O_0699		PLF_810_00001768	PGF_00101834	hypothetical protein	757870	758379	+	bi (<->)	CP047319	186	169	fig|83554.97.peg.186	GR632_00890		hypothetical protein	1	0.994	bi (<->)	CP003794	687	169	fig|1218356.3.peg.687	B601_0710		hypothetical protein	1	0.994	bi (<->)	CP003791	686	169	fig|1218353.3.peg.686	B598_0709		hypothetical protein	1	0.994	bi (<->)	CP103952	176	169	fig|83554.120.peg.176	NYR56_00890		hypothetical protein
CP002586	686	430	fig|331636.7.peg.686	G5O_0700		PLF_810_00000158	PGF_06051594	Predicted ATPase related to phosphate starvation-inducible protein PhoH	758374	759666	-	bi (<->)	CP047319	187	430	fig|83554.97.peg.187	GR632_00895		Predicted ATPase related to phosphate starvation-inducible protein PhoH	0.998	0.998	bi (<->)	CP003794	688	430	fig|1218356.3.peg.688	B601_0711		Predicted ATPase related to phosphate starvation-inducible protein PhoH	1	0.998	bi (<->)	CP003791	687	430	fig|1218353.3.peg.687	B598_0710		Predicted ATPase related to phosphate starvation-inducible protein PhoH	0.998	0.998	bi (<->)	CP103952	177	430	fig|83554.120.peg.177	NYR56_00895		Predicted ATPase related to phosphate starvation-inducible protein PhoH
CP002586	687	245	fig|331636.7.peg.687	G5O_0701		PLF_810_00001309	PGF_00247456	hypothetical protein	760011	760748	+	bi (<->)	CP047319	188	245	fig|83554.97.peg.188	GR632_00900		hypothetical protein	1	0.996	bi (<->)	CP003794	689	245	fig|1218356.3.peg.689	B601_0712		hypothetical protein	1	0.996	bi (<->)	CP003791	688	245	fig|1218353.3.peg.688	B598_0711		hypothetical protein	1	0.996	bi (<->)	CP103952	178	245	fig|83554.120.peg.178	NYR56_00900		hypothetical protein
CP002586	688	408	fig|331636.7.peg.688	G5O_0703		PLF_810_00001117	PGF_00321410	hypothetical protein	760893	762119	+	bi (<->)	CP047319	189	408	fig|83554.97.peg.189	GR632_00905		hypothetical protein	1	0.998	bi (<->)	CP003794	690	408	fig|1218356.3.peg.690	B601_0713		hypothetical protein	1	0.998	bi (<->)	CP003791	689	408	fig|1218353.3.peg.689	B598_0712		hypothetical protein	1	0.998	bi (<->)	CP103952	179	408	fig|83554.120.peg.179	NYR56_00905		hypothetical protein
CP002586	689	357	fig|331636.7.peg.689	G5O_0704		PLF_810_00001692	PGF_00095015	hypothetical protein	762121	763194	-	bi (<->)	CP047319	190	357	fig|83554.97.peg.190	GR632_00910		hypothetical protein	1	0.997	bi (<->)	CP003794	691	357	fig|1218356.3.peg.691	B601_0714		hypothetical protein	0.997	0.997	bi (<->)	CP003791	690	357	fig|1218353.3.peg.690	B598_0713		hypothetical protein	1	0.997	bi (<->)	CP103952	180	357	fig|83554.120.peg.180	NYR56_00910		hypothetical protein
CP002586	690	353	fig|331636.7.peg.690	G5O_0705	cydB	PLF_810_00001325	PGF_10109529	Cytochrome d ubiquinol oxidase subunit II (EC 1.10.3.-)	763284	764345	-	bi (<->)	CP047319	191	353	fig|83554.97.peg.191	GR632_00915	cydB	Cytochrome d ubiquinol oxidase subunit II (EC 1.10.3.-)	1	0.997	bi (<->)	CP003794	692	353	fig|1218356.3.peg.692	B601_0715	cydB	Cytochrome d ubiquinol oxidase subunit II (EC 1.10.3.-)	1	0.997	bi (<->)	CP003791	691	353	fig|1218353.3.peg.691	B598_0714	cydB	Cytochrome d ubiquinol oxidase subunit II (EC 1.10.3.-)	1	0.997	bi (<->)	CP103952	181	353	fig|83554.120.peg.181	NYR56_00915	cydB	Cytochrome d ubiquinol oxidase subunit II (EC 1.10.3.-)
CP002586	691	446	fig|331636.7.peg.691	G5O_0706		PLF_810_00001065	PGF_01605461	Cytochrome d ubiquinol oxidase subunit I (EC 1.10.3.-)	764348	765688	-	bi (<->)	CP047319	192	446	fig|83554.97.peg.192	GR632_00920		Cytochrome d ubiquinol oxidase subunit I (EC 1.10.3.-)	1	0.998	bi (<->)	CP003794	693	447	fig|1218356.3.peg.693	B601_0716		Cytochrome d ubiquinol oxidase subunit I (EC 1.10.3.-)	1	0.996	bi (<->)	CP003791	692	447	fig|1218353.3.peg.692	B598_0715		Cytochrome d ubiquinol oxidase subunit I (EC 1.10.3.-)	1	0.996	bi (<->)	CP103952	182	446	fig|83554.120.peg.182	NYR56_00920		Cytochrome d ubiquinol oxidase subunit I (EC 1.10.3.-)
CP002586	692	264	fig|331636.7.peg.692	G5O_0707		PLF_810_00000110	PGF_01212500	Diadenylate cyclase spyDAC; Bacterial checkpoint controller DisA with nucleotide-binding domain	765885	766679	+	bi (<->)	CP047319	193	264	fig|83554.97.peg.193	GR632_00925		Diadenylate cyclase spyDAC; Bacterial checkpoint controller DisA with nucleotide-binding domain	1	0.996	bi (<->)	CP003794	694	264	fig|1218356.3.peg.694	B601_0717		Diadenylate cyclase spyDAC; Bacterial checkpoint controller DisA with nucleotide-binding domain	1	0.996	bi (<->)	CP003791	693	264	fig|1218353.3.peg.693	B598_0716		Diadenylate cyclase spyDAC; Bacterial checkpoint controller DisA with nucleotide-binding domain	1	0.996	bi (<->)	CP103952	183	264	fig|83554.120.peg.183	NYR56_00925	cdaA	Diadenylate cyclase spyDAC; Bacterial checkpoint controller DisA with nucleotide-binding domain
CP002586	693	422	fig|331636.7.peg.693	G5O_0708		PLF_810_00001177	PGF_00102813	hypothetical protein	766676	767944	+	bi (<->)	CP047319	194	422	fig|83554.97.peg.194	GR632_00930		hypothetical protein	1	0.998	bi (<->)	CP003794	695	422	fig|1218356.3.peg.695	B601_0718		hypothetical protein	1	0.998	bi (<->)	CP003791	694	422	fig|1218353.3.peg.694	B598_0717		hypothetical protein	1	0.998	bi (<->)	CP103952	184	422	fig|83554.120.peg.184	NYR56_00930		hypothetical protein
CP002586	694	445	fig|331636.7.peg.694	G5O_0709		PLF_810_00001462	PGF_01763778	Lipid A biosynthesis lauroyl acyltransferase (EC 2.3.1.241)	768162	769499	+	bi (<->)	CP047319	195	445	fig|83554.97.peg.195	GR632_00935		Lipid A biosynthesis lauroyl acyltransferase (EC 2.3.1.241)	1	0.998	bi (<->)	CP003794	696	445	fig|1218356.3.peg.696	B601_0719		Lipid A biosynthesis lauroyl acyltransferase (EC 2.3.1.241)	1	0.998	bi (<->)	CP003791	695	445	fig|1218353.3.peg.695	B598_0718		Lipid A biosynthesis lauroyl acyltransferase (EC 2.3.1.241)	1	0.998	bi (<->)	CP103952	185	445	fig|83554.120.peg.185	NYR56_00935		Lipid A biosynthesis lauroyl acyltransferase (EC 2.3.1.241)
CP002586	695	100	fig|331636.7.peg.695			PLF_810_00001830	PGF_01210742	hypothetical protein	769578	769880	+	bi (<->)	CP047319	196	100	fig|83554.97.peg.196	GR632_00940		FIG00494351: hypothetical protein	1	0.99	bi (<->)	CP003794	697	100	fig|1218356.3.peg.697	B601_0720		hypothetical protein	1	0.99	bi (<->)	CP003791	696	100	fig|1218353.3.peg.696	B598_0719		hypothetical protein	1	0.99	bi (<->)	CP103952	186	100	fig|83554.120.peg.186	NYR56_00940		FIG00494351: hypothetical protein
CP002586	696	481	fig|331636.7.peg.696	G5O_0710	pyk	PLF_810_00001106	PGF_07760799	Pyruvate kinase (EC 2.7.1.40)	769897	771342	-	bi (<->)	CP047319	197	481	fig|83554.97.peg.197	GR632_00945	pyk	Pyruvate kinase (EC 2.7.1.40)	1	0.998	bi (<->)	CP003794	698	481	fig|1218356.3.peg.698	B601_0721	pyk	Pyruvate kinase (EC 2.7.1.40)	1	0.998	bi (<->)	CP003791	697	481	fig|1218353.3.peg.697	B598_0720	pyk	Pyruvate kinase (EC 2.7.1.40)	1	0.998	bi (<->)	CP103952	187	481	fig|83554.120.peg.187	NYR56_00945	pyk	Pyruvate kinase (EC 2.7.1.40)
CP002586	697	1806	fig|331636.7.peg.697	G5O_0711		PLF_810_00001070	PGF_00424969	Excinuclease ABC subunit A, dimeric form	771632	777052	+	bi (<->)	CP047319	198	1809	fig|83554.97.peg.198	GR632_00950	uvrA	Excinuclease ABC subunit A, dimeric form	0.998	0.998	bi (<->)	CP003794	699	1809	fig|1218356.3.peg.699	B601_0722	uvrA	Excinuclease ABC subunit A, dimeric form	0.998	0.998	bi (<->)	CP003791	698	1809	fig|1218353.3.peg.698	B598_0721	uvrA	Excinuclease ABC subunit A, dimeric form	0.998	0.998	bi (<->)	CP103952	188	1809	fig|83554.120.peg.188	NYR56_00950	uvrA	Excinuclease ABC subunit A, dimeric form
CP002586	698	925	fig|331636.7.peg.698	G5O_0712		PLF_810_00001468	PGF_00051518	Serine/threonine-protein kinase pknD (EC 2.7.11.1)	777047	779824	-	bi (<->)	CP047319	199	933	fig|83554.97.peg.199	GR632_00955	pknD	Serine/threonine-protein kinase pknD (EC 2.7.11.1)	0.999	0.99	bi (<->)	CP003794	700	933	fig|1218356.3.peg.700	B601_0723		Serine/threonine-protein kinase pknD (EC 2.7.11.1)	0.999	0.99	bi (<->)	CP003791	699	933	fig|1218353.3.peg.699	B598_0722		Serine/threonine-protein kinase pknD (EC 2.7.11.1)	0.999	0.99	bi (<->)	CP103952	189	933	fig|83554.120.peg.189	NYR56_00955	pknD	Serine/threonine-protein kinase pknD (EC 2.7.11.1)
CP002586	699	940	fig|331636.7.peg.699	G5O_0713	valS	PLF_810_00060288	PGF_05500127	Valyl-tRNA synthetase (EC 6.1.1.9)	779869	782691	-	bi (<->)	CP047319	200	940	fig|83554.97.peg.200	GR632_00960		Valyl-tRNA synthetase (EC 6.1.1.9)	0.999	0.999	bi (<->)	CP003794	701	940	fig|1218356.3.peg.701	B601_0724	valS	Valyl-tRNA synthetase (EC 6.1.1.9)	0.999	0.999	bi (<->)	CP003791	700	940	fig|1218353.3.peg.700	B598_0723	valS	Valyl-tRNA synthetase (EC 6.1.1.9)	0.999	0.999	bi (<->)	CP103952	190	940	fig|83554.120.peg.190	NYR56_00960		Valyl-tRNA synthetase (EC 6.1.1.9)
CP002586	700	80	fig|331636.7.peg.700	G5O_0714		PLF_810_00001364	PGF_00199849	hypothetical protein	782747	782989	-	bi (<->)	CP047319	201	158	fig|83554.97.peg.201	GR632_00965		hypothetical protein	1	0.5	bi (<->)	CP003794	702	80	fig|1218356.3.peg.702	B601_0725		hypothetical protein	1	0.988	bi (<->)	CP003791	701	80	fig|1218353.3.peg.701	B598_0724		hypothetical protein	1	0.988	bi (<->)	CP103952	191	158	fig|83554.120.peg.191	NYR56_00965		hypothetical protein
CP002586	701	141	fig|331636.7.peg.701	G5O_0715	ntpK	PLF_810_00000077	PGF_00066428	V-type ATP synthase subunit K (EC 3.6.3.14)	783183	783608	-	bi (<->)	CP047319	202	141	fig|83554.97.peg.202	GR632_00970		V-type ATP synthase subunit K (EC 3.6.3.14)	1	0.993	bi (<->)	CP003794	703	141	fig|1218356.3.peg.703	B601_0726		V-type ATP synthase subunit K (EC 3.6.3.14)	1	0.993	bi (<->)	CP003791	702	141	fig|1218353.3.peg.702	B598_0725		V-type ATP synthase subunit K (EC 3.6.3.14)	1	0.993	bi (<->)	CP103952	192	141	fig|83554.120.peg.192	NYR56_00970		V-type ATP synthase subunit K (EC 3.6.3.14)
CP002586	702	649	fig|331636.7.peg.702	G5O_0716		PLF_810_00001215	PGF_09085890	V-type ATP synthase subunit I (EC 3.6.3.14)	783743	785692	-	bi (<->)	CP047319	203	649	fig|83554.97.peg.203	GR632_00975		V-type ATP synthase subunit I (EC 3.6.3.14)	0.998	0.998	bi (<->)	CP003794	704	649	fig|1218356.3.peg.704	B601_0727		V-type ATP synthase subunit I (EC 3.6.3.14)	0.998	0.998	bi (<->)	CP003791	703	649	fig|1218353.3.peg.703	B598_0726		V-type ATP synthase subunit I (EC 3.6.3.14)	0.998	0.998	bi (<->)	CP103952	193	649	fig|83554.120.peg.193	NYR56_00975		V-type ATP synthase subunit I (EC 3.6.3.14)
CP002586	703	208	fig|331636.7.peg.703	G5O_0717		PLF_810_00001474	PGF_00066387	V-type ATP synthase subunit D (EC 3.6.3.14)	785683	786309	-	bi (<->)	CP047319	204	208	fig|83554.97.peg.204	GR632_00980		V-type ATP synthase subunit D (EC 3.6.3.14)	1	0.995	bi (<->)	CP003794	705	208	fig|1218356.3.peg.705	B601_0728		V-type ATP synthase subunit D (EC 3.6.3.14)	1	0.995	bi (<->)	CP003791	704	208	fig|1218353.3.peg.704	B598_0727		V-type ATP synthase subunit D (EC 3.6.3.14)	1	0.995	bi (<->)	CP103952	194	208	fig|83554.120.peg.194	NYR56_00980		V-type ATP synthase subunit D (EC 3.6.3.14)
CP002586	704	438	fig|331636.7.peg.704	G5O_0718	atpB	PLF_810_00000076	PGF_00066375	V-type ATP synthase subunit B (EC 3.6.3.14)	786294	787610	-	bi (<->)	CP047319	205	438	fig|83554.97.peg.205	GR632_00985		V-type ATP synthase subunit B (EC 3.6.3.14)	1	0.998	bi (<->)	CP003794	706	438	fig|1218356.3.peg.706	B601_0729	atpB	V-type ATP synthase subunit B (EC 3.6.3.14)	1	0.998	bi (<->)	CP003791	705	438	fig|1218353.3.peg.705	B598_0728	atpB	V-type ATP synthase subunit B (EC 3.6.3.14)	1	0.998	bi (<->)	CP103952	195	438	fig|83554.120.peg.195	NYR56_00985		V-type ATP synthase subunit B (EC 3.6.3.14)
CP002586	705	591	fig|331636.7.peg.705	G5O_0719	atpA	PLF_810_00000075	PGF_00066372	V-type ATP synthase subunit A (EC 3.6.3.14)	787617	789392	-	bi (<->)	CP047319	206	591	fig|83554.97.peg.206	GR632_00990		V-type ATP synthase subunit A (EC 3.6.3.14)	1	0.998	bi (<->)	CP003794	707	591	fig|1218356.3.peg.707	B601_0730		V-type ATP synthase subunit A (EC 3.6.3.14)	1	0.998	bi (<->)	CP003791	706	591	fig|1218353.3.peg.706	B598_0729		V-type ATP synthase subunit A (EC 3.6.3.14)	1	0.998	bi (<->)	CP103952	196	591	fig|83554.120.peg.196	NYR56_00990		V-type ATP synthase subunit A (EC 3.6.3.14)
CP002586	706	266	fig|331636.7.peg.706	G5O_0720		PLF_810_00001167	PGF_00066384	V-type ATP synthase subunit C (EC 3.6.3.14)	789386	790186	-	bi (<->)	CP047319	207	266	fig|83554.97.peg.207	GR632_00995		V-type ATP synthase subunit C (EC 3.6.3.14)	1	0.996	bi (<->)	CP003794	708	266	fig|1218356.3.peg.708	B601_0731		V-type ATP synthase subunit C (EC 3.6.3.14)	1	0.996	bi (<->)	CP003791	707	266	fig|1218353.3.peg.707	B598_0730		V-type ATP synthase subunit C (EC 3.6.3.14)	1	0.996	bi (<->)	CP103952	197	266	fig|83554.120.peg.197	NYR56_00995		V-type ATP synthase subunit C (EC 3.6.3.14)
CP002586	707	208	fig|331636.7.peg.707	G5O_0721		PLF_810_00001168	PGF_00066396	V-type ATP synthase subunit E (EC 3.6.3.14)	790232	790858	-	bi (<->)	CP047319	208	208	fig|83554.97.peg.208	GR632_01000		V-type ATP synthase subunit E (EC 3.6.3.14)	1	0.995	bi (<->)	CP003794	709	208	fig|1218356.3.peg.709	B601_0732	atpE	V-type ATP synthase subunit E (EC 3.6.3.14)	1	0.995	bi (<->)	CP003791	708	208	fig|1218353.3.peg.708	B598_0731	atpE	V-type ATP synthase subunit E (EC 3.6.3.14)	1	0.995	bi (<->)	CP103952	198	208	fig|83554.120.peg.198	NYR56_01000		V-type ATP synthase subunit E (EC 3.6.3.14)
CP002586	708	250	fig|331636.7.peg.708	G5O_0722		PLF_810_00060420	PGF_00215593	hypothetical protein	790976	791728	+	bi (<->)	CP047319	209	250	fig|83554.97.peg.209	GR632_01005		hypothetical protein	1	0.996	bi (<->)	CP003794	710	250	fig|1218356.3.peg.710	B601_0733		hypothetical protein	1	0.996	bi (<->)	CP003791	709	250	fig|1218353.3.peg.709	B598_0732		hypothetical protein	1	0.996	bi (<->)	CP103952	199	250	fig|83554.120.peg.199	NYR56_01005		hypothetical protein
CP002586	709	126	fig|331636.7.peg.709	G5O_0723		PLF_810_00000161	PGF_00205771	hypothetical protein	791743	792123	-	bi (<->)	CP047319	210	126	fig|83554.97.peg.210	GR632_01010		hypothetical protein	1	0.992	bi (<->)	CP003794	711	126	fig|1218356.3.peg.711	B601_0734	fer1	hypothetical protein	1	0.992	bi (<->)	CP003791	710	126	fig|1218353.3.peg.710	B598_0733	fer1	hypothetical protein	1	0.992	bi (<->)	CP103952	200	126	fig|83554.120.peg.200	NYR56_01010		hypothetical protein
CP002586	710	327	fig|331636.7.peg.710	G5O_0724	tal	PLF_810_00000071	PGF_00057399	Transaldolase (EC 2.2.1.2)	792178	793161	-	bi (<->)	CP047319	211	327	fig|83554.97.peg.211	GR632_01015	tal	Transaldolase (EC 2.2.1.2)	0.994	0.997	bi (<->)	CP003794	712	327	fig|1218356.3.peg.712	B601_0735	tal	Transaldolase (EC 2.2.1.2)	0.997	0.997	bi (<->)	CP003791	711	327	fig|1218353.3.peg.711	B598_0734	tal	Transaldolase (EC 2.2.1.2)	0.997	0.997	bi (<->)	CP103952	201	327	fig|83554.120.peg.201	NYR56_01015	tal	Transaldolase (EC 2.2.1.2)
CP002586	711	1393	fig|331636.7.peg.711	G5O_0725	rpoC	PLF_810_00000044	PGF_02704551	DNA-directed RNA polymerase beta' subunit (EC 2.7.7.6)	793274	797455	-	bi (<->)	CP047319	212	1393	fig|83554.97.peg.212	GR632_01020	rpoC	DNA-directed RNA polymerase beta' subunit (EC 2.7.7.6)	0.999	0.999	bi (<->)	CP003794	713	1393	fig|1218356.3.peg.713	B601_0736	rpoC	DNA-directed RNA polymerase beta' subunit (EC 2.7.7.6)	0.999	0.999	bi (<->)	CP003791	712	1393	fig|1218353.3.peg.712	B598_0735	rpoC	DNA-directed RNA polymerase beta' subunit (EC 2.7.7.6)	0.998	0.999	bi (<->)	CP103952	202	1393	fig|83554.120.peg.202	NYR56_01020	rpoC	DNA-directed RNA polymerase beta' subunit (EC 2.7.7.6)
CP002586	712	1252	fig|331636.7.peg.712	G5O_0726	rpoB	PLF_810_00000008	PGF_02797402	DNA-directed RNA polymerase beta subunit (EC 2.7.7.6)	797483	801241	-	bi (<->)	CP047319	213	1252	fig|83554.97.peg.213	GR632_01025	rpoB	DNA-directed RNA polymerase beta subunit (EC 2.7.7.6)	0.998	0.999	bi (<->)	CP003794	714	1252	fig|1218356.3.peg.714	B601_0737	rpoB	DNA-directed RNA polymerase beta subunit (EC 2.7.7.6)	0.998	0.999	bi (<->)	CP003791	713	1252	fig|1218353.3.peg.713	B598_0736	rpoB	DNA-directed RNA polymerase beta subunit (EC 2.7.7.6)	0.998	0.999	bi (<->)	CP103952	203	1252	fig|83554.120.peg.203	NYR56_01025	rpoB	DNA-directed RNA polymerase beta subunit (EC 2.7.7.6)
CP002586	713	131	fig|331636.7.peg.713	G5O_0727	rplL	PLF_810_00000056	PGF_00016445	LSU ribosomal protein L7p/L12p (P1/P2)	801381	801776	-	bi (<->)	CP047319	214	131	fig|83554.97.peg.214	GR632_01030	rplL	LSU ribosomal protein L7p/L12p (P1/P2)	0.992	0.992	uni (->)	CP003794	715	315	fig|1218356.3.peg.715	B601_0738	rplL	LSU ribosomal protein L10p (P0)	0.981	0.34	bi (<->)	CP003791	714	131	fig|1218353.3.peg.714	B598_0737	rplL	LSU ribosomal protein L7p/L12p (P1/P2)	0.992	0.992	bi (<->)	CP103952	204	131	fig|83554.120.peg.204	NYR56_01030	rplL	LSU ribosomal protein L7p/L12p (P1/P2)
CP002586	714	170	fig|331636.7.peg.714	G5O_0728		PLF_810_00000119	PGF_01213071	LSU ribosomal protein L10p (P0)	801818	802330	-	bi (<->)	CP047319	215	170	fig|83554.97.peg.215	GR632_01035		LSU ribosomal protein L10p (P0)	0.994	0.994	bi (<->)	CP003794	715	315	fig|1218356.3.peg.715	B601_0738	rplL	LSU ribosomal protein L10p (P0)	0.988	0.537	bi (<->)	CP003791	715	170	fig|1218353.3.peg.715	B598_0738		LSU ribosomal protein L10p (P0)	0.994	0.994	bi (<->)	CP103952	205	170	fig|83554.120.peg.205	NYR56_01035	rplJ	LSU ribosomal protein L10p (P0)
CP002586	715	232	fig|331636.7.peg.715	G5O_0729	rplA	PLF_810_00000051	PGF_00016357	LSU ribosomal protein L1p (L10Ae)	802344	803042	-	bi (<->)	CP047319	216	232	fig|83554.97.peg.216	GR632_01040		LSU ribosomal protein L1p (L10Ae)	0.996	0.996	bi (<->)	CP003794	716	232	fig|1218356.3.peg.716	B601_0739	rplA	LSU ribosomal protein L1p (L10Ae)	1	0.996	bi (<->)	CP003791	716	232	fig|1218353.3.peg.716	B598_0739	rplA	LSU ribosomal protein L1p (L10Ae)	0.996	0.996	bi (<->)	CP103952	206	232	fig|83554.120.peg.206	NYR56_01040	rplA	LSU ribosomal protein L1p (L10Ae)
CP002586	716	141	fig|331636.7.peg.716	G5O_0730	rplK	PLF_810_00000021	PGF_07695531	LSU ribosomal protein L11p (L12e)	803065	803490	-	bi (<->)	CP047319	217	141	fig|83554.97.peg.217	GR632_01045	rplK	LSU ribosomal protein L11p (L12e)	1	0.993	bi (<->)	CP003794	717	141	fig|1218356.3.peg.717	B601_0740	rplK	LSU ribosomal protein L11p (L12e)	1	0.993	bi (<->)	CP003791	717	141	fig|1218353.3.peg.717	B598_0740	rplK	LSU ribosomal protein L11p (L12e)	1	0.993	bi (<->)	CP103952	207	141	fig|83554.120.peg.207	NYR56_01045	rplK	LSU ribosomal protein L11p (L12e)
CP002586	717	182	fig|331636.7.peg.717	G5O_0731	nusG	PLF_810_00000072	PGF_03174068	Transcription antitermination protein NusG	803597	804145	-	bi (<->)	CP047319	218	182	fig|83554.97.peg.218	GR632_01050	nusG	Transcription antitermination protein NusG	0.995	0.995	bi (<->)	CP003794	718	182	fig|1218356.3.peg.718	B601_0741	nusG	Transcription antitermination protein NusG	0.995	0.995	bi (<->)	CP003791	718	182	fig|1218353.3.peg.718	B598_0741	nusG	Transcription antitermination protein NusG	0.995	0.995	bi (<->)	CP103952	208	182	fig|83554.120.peg.208	NYR56_01050	nusG	Transcription antitermination protein NusG
CP002586	718	81	fig|331636.7.peg.718	G5O_0732	secE	PLF_810_00001252	PGF_00038670	Protein translocase subunit SecE	804150	804395	-	bi (<->)	CP047319	219	81	fig|83554.97.peg.219	GR632_01055	secE	Protein translocase subunit SecE	1	0.988	bi (<->)	CP003794	719	81	fig|1218356.3.peg.719	B601_0742	secE	Protein translocase subunit SecE	1	0.988	bi (<->)	CP003791	719	81	fig|1218353.3.peg.719	B598_0742	secE	Protein translocase subunit SecE	1	0.988	bi (<->)	CP103952	209	81	fig|83554.120.peg.209	NYR56_01055	secE	Protein translocase subunit SecE
CP002586	719	394	fig|331636.7.peg.719	G5O_0734	tuf	PLF_810_00000103	PGF_00060428	Translation elongation factor Tu	804556	805740	-	bi (<->)	CP047319	220	394	fig|83554.97.peg.220	GR632_01065	tuf	Translation elongation factor Tu	0.997	0.997	bi (<->)	CP003794	720	394	fig|1218356.3.peg.720	B601_0744	tuf	Translation elongation factor Tu	0.997	0.997	bi (<->)	CP003791	720	394	fig|1218353.3.peg.720	B598_0744	tuf	Translation elongation factor Tu	0.997	0.997	bi (<->)	CP103952	210	394	fig|83554.120.peg.210	NYR56_01065	tuf	Translation elongation factor Tu
CP002586	720	73	fig|331636.7.peg.720	G5O_0736	infA	PLF_810_00000131	PGF_00060431	Translation initiation factor 1	805933	806154	-	bi (<->)	CP047319	221	73	fig|83554.97.peg.221	GR632_01075	infA	Translation initiation factor 1	1	0.986	bi (<->)	CP003794	721	73	fig|1218356.3.peg.721	B601_0746	infA	Translation initiation factor 1	1	0.986	bi (<->)	CP003791	721	73	fig|1218353.3.peg.721	B598_0746	infA	Translation initiation factor 1	1	0.986	bi (<->)	CP103952	211	73	fig|83554.120.peg.211	NYR56_01075	infA	Translation initiation factor 1
CP002586	721	328	fig|331636.7.peg.721	G5O_0737		PLF_810_00001115	PGF_00167303	hypothetical protein	806452	807438	+	bi (<->)	CP047319	222	328	fig|83554.97.peg.222	GR632_01080		hypothetical protein	0.997	0.997	bi (<->)	CP003794	723	328	fig|1218356.3.peg.723	B601_0748		hypothetical protein	0.997	0.997	bi (<->)	CP003791	722	311	fig|1218353.3.peg.722	B598_0747		hypothetical protein	0.997	0.997	bi (<->)	CP103952	212	328	fig|83554.120.peg.212	NYR56_01080		hypothetical protein
CP002586	722	149	fig|331636.7.peg.722	G5O_0738		PLF_810_00001471	PGF_12772902	Sulfur acceptor protein => iron-sulfur cluster assembly SufE	807441	807890	+	bi (<->)	CP047319	223	149	fig|83554.97.peg.223	GR632_01085		Sulfur acceptor protein => iron-sulfur cluster assembly SufE	1	0.993	bi (<->)	CP003794	724	149	fig|1218356.3.peg.724	B601_0749		Sulfur acceptor protein => iron-sulfur cluster assembly SufE	1	0.993	bi (<->)	CP003791	723	149	fig|1218353.3.peg.723	B598_0748		Sulfur acceptor protein => iron-sulfur cluster assembly SufE	1	0.993	bi (<->)	CP103952	213	149	fig|83554.120.peg.213	NYR56_01085		Sulfur acceptor protein => iron-sulfur cluster assembly SufE
CP002586	723	196	fig|331636.7.peg.723	G5O_0740		PLF_810_00060413	PGF_00054343	Substrate-specific component BioY of biotin ECF transporter	808416	809006	-	bi (<->)	CP047319	224	196	fig|83554.97.peg.224	GR632_01095		Substrate-specific component BioY of biotin ECF transporter	1	0.995	bi (<->)	CP003794	725	196	fig|1218356.3.peg.725	B601_0751		Substrate-specific component BioY of biotin ECF transporter	1	0.995	bi (<->)	CP003791	724	196	fig|1218353.3.peg.724	B598_0750		Substrate-specific component BioY of biotin ECF transporter	1	0.995	bi (<->)	CP103952	214	197	fig|83554.120.peg.214	NYR56_01095		Substrate-specific component BioY of biotin ECF transporter
CP002586	724	573	fig|331636.7.peg.724	G5O_0741		PLF_810_00001754	PGF_00099433	hypothetical protein	809277	810998	+	bi (<->)	CP047319	226	489	fig|83554.97.peg.226	GR632_01100		hypothetical protein	0.854	0.998	bi (<->)	CP003794	727	434	fig|1218356.3.peg.727	B601_0753		hypothetical protein	0.841	0.998	bi (<->)	CP003791	726	489	fig|1218353.3.peg.726	B598_0752		hypothetical protein	0.854	0.998	bi (<->)	CP103952	215	374	fig|83554.120.peg.215	NYR56_01100		hypothetical protein
CP002586	725	42	fig|331636.7.peg.725			PLF_810_00001877	PGF_01210776	hypothetical protein	811128	811256	+
CP002586	726	114	fig|331636.7.peg.726			PLF_810_00001787	PGF_00117072	hypothetical protein	811273	811617	-	bi (<->)	CP047319	227	117	fig|83554.97.peg.227	GR632_01105		hypothetical protein	0.947	0.966	bi (<->)	CP003794	728	114	fig|1218356.3.peg.728	B601_0754		hypothetical protein	0.947	0.991	bi (<->)	CP003791	727	114	fig|1218353.3.peg.727	B598_0753		hypothetical protein	0.947	0.991	bi (<->)	CP103952	216	116	fig|83554.120.peg.216	NYR56_01105		hypothetical protein
CP002586	727	563	fig|331636.7.peg.727	G5O_0742		PLF_810_00001683	PGF_00242571	hypothetical protein	811694	813385	-	bi (<->)	CP047319	228	420	fig|83554.97.peg.228	GR632_01110		hypothetical protein	0.888	0.998	bi (<->)	CP003794	729	563	fig|1218356.3.peg.729	B601_0755		hypothetical protein	0.885	0.998	bi (<->)	CP003791	728	562	fig|1218353.3.peg.728	B598_0754		hypothetical protein	0.883	0.998	bi (<->)	CP103952	217	549	fig|83554.120.peg.217	NYR56_01110		hypothetical protein
CP002586	728	206	fig|331636.7.peg.728	G5O_0743		PLF_810_00001432	PGF_00154707	hypothetical protein	813764	814384	-	bi (<->)	CP047319	231	206	fig|83554.97.peg.231	GR632_01115		hypothetical protein	0.966	0.995	bi (<->)	CP003794	731	206	fig|1218356.3.peg.731	B601_0757		hypothetical protein	0.966	0.995	bi (<->)	CP003791	730	206	fig|1218353.3.peg.730	B598_0756		hypothetical protein	0.966	0.995	bi (<->)	CP103952	218	206	fig|83554.120.peg.218	NYR56_01115		hypothetical protein
CP002586	729	37	fig|331636.7.peg.729			PLF_810_00001935	PGF_01210817	hypothetical protein	814867	814980	+
CP002586	730	288	fig|331636.7.peg.730	G5O_0744	dapA	PLF_810_00001087	PGF_00549380	4-hydroxy-tetrahydrodipicolinate synthase (EC 4.3.3.7)	815010	815876	-	bi (<->)	CP047319	232	288	fig|83554.97.peg.232	GR632_01120		4-hydroxy-tetrahydrodipicolinate synthase (EC 4.3.3.7)	0.931	0.997	bi (<->)	CP003794	732	288	fig|1218356.3.peg.732	B601_0758	dapA	4-hydroxy-tetrahydrodipicolinate synthase (EC 4.3.3.7)	0.931	0.997	bi (<->)	CP003791	731	288	fig|1218353.3.peg.731	B598_0757	dapA	4-hydroxy-tetrahydrodipicolinate synthase (EC 4.3.3.7)	0.931	0.997	bi (<->)	CP103952	220	288	fig|83554.120.peg.220	NYR56_01120	dapA	4-hydroxy-tetrahydrodipicolinate synthase (EC 4.3.3.7)
CP002586	731	440	fig|331636.7.peg.731	G5O_0745		PLF_810_00001390	PGF_00862519	Aspartokinase (EC 2.7.2.4)	815889	817211	-	bi (<->)	CP047319	233	440	fig|83554.97.peg.233	GR632_01125		Aspartokinase (EC 2.7.2.4)	0.966	0.998	bi (<->)	CP003794	733	440	fig|1218356.3.peg.733	B601_0759		Aspartokinase (EC 2.7.2.4)	0.966	0.998	bi (<->)	CP003791	732	440	fig|1218353.3.peg.732	B598_0758		Aspartokinase (EC 2.7.2.4)	0.966	0.998	bi (<->)	CP103952	221	440	fig|83554.120.peg.221	NYR56_01125		Aspartokinase (EC 2.7.2.4)
CP002586	732	333	fig|331636.7.peg.732	G5O_0746	asd	PLF_810_00060352	PGF_00067188	Aspartate-semialdehyde dehydrogenase (EC 1.2.1.11)	817199	818200	-	bi (<->)	CP047319	234	333	fig|83554.97.peg.234	GR632_01130	asd	Aspartate-semialdehyde dehydrogenase (EC 1.2.1.11)	0.964	0.997	bi (<->)	CP003794	734	333	fig|1218356.3.peg.734	B601_0760	asd	Aspartate-semialdehyde dehydrogenase (EC 1.2.1.11)	0.964	0.997	bi (<->)	CP003791	733	333	fig|1218353.3.peg.733	B598_0759	asd	Aspartate-semialdehyde dehydrogenase (EC 1.2.1.11)	0.964	0.997	bi (<->)	CP103952	222	333	fig|83554.120.peg.222	NYR56_01130	asd	Aspartate-semialdehyde dehydrogenase (EC 1.2.1.11)
[truncated: 310 more rows]
[truncated: 52 more columns]

## Sheet: PZ
C. psittaci 6BC (Prj:62889)												comp_genome_1_hit	C. psittaci AMK-16										comp_genome_2_hit	C. psittaci WS/RT/E30									comp_genome_3_hit	C. psittaci GR9									comp_genome_4_hit	C. psittaci CPS-QD/LS
[truncated: 17 more rows]
[truncated: 52 more columns]
